# Supplementary material for: Impact of R&D innovation and political background on corporate growth: A study based on private listed companies in China
Source: PLoS One. 2024 May 9;19(5):e0297329. doi: 10.1371/journal.pone.0297329 (PMC11081349; doi:10.1371/journal.pone.0297329)
Supplement: S1 File — (XLS) [file pone.0297329.s001.xls]

## Sheet: S1
ID	year	province	Lev	Risk	Fcf	Market	Growth	Ria	Turn	Bdi	Size	Fshr	ZZscore	RD	Age	GovPolitical	DelPolitical	levelp	Politicallev	Political	indnew	Lev1	Risk1	Fcf1	Market1	Age1	ZZscore1	Fshr1	Size1	Bdi1	Turn1	Ria1	RD1	GovPolitical1	DelPolitical1	Political1	Politicallev1	pro	interlev	interp	intergov	interdel	agge2	young	c_RD1	c_young	YR
55	2012	广东省	0.502397	1.20144	0.103173	0.02512	0.036422	0.043982	0.600524	0.428571	21.5683	0.205494	0.804465	0.0515	2.89037	0	0	0	0	0	C33																	1					0
55	2013	广东省	0.5322	0.9141	0.109725	0.021391	0.250175	0.035209	0.672276	0.428571	21.6788	0.222575	0.820661	0.059	2.94444	0	0	0	0	0	C33	0.502397	1.20144	0.103173	0.02512	2.89037	0.804465	0.205494	21.5683	0.428571	0.600524	0.043982	0.0515	0	0	0	0	1	-0.0006211	-0.0004391	-0.0001553	-0.0001833	0	0	0.0040509	-0.180128	-0.0007297
55	2014	广东省	0.644927	0.80682	0.028022	0.023053	0.109122	0.027015	0.529204	0.428571	22.0216	0.232003	0.597297	0.0448	2.99573	0	0	0	0	0	C33	0.5322	0.9141	0.109725	0.021391	2.94444	0.820661	0.222575	21.6788	0.428571	0.672276	0.035209	0.059	0	0	0	0	1	-0.001771	-0.0012522	-0.0004427	-0.0005225	0	0	0.0115509	-0.180128	-0.0020807
55	2015	广东省	0.701165	1.1728	0.055495	0.02951	0.31581	0.021295	0.571322	0.428571	22.2193	0.246483	0.362488	0.0412	3.04452	0	0	0	0	0	C33	0.644927	0.80682	0.028022	0.023053	2.99573	0.597297	0.232003	22.0216	0.428571	0.529204	0.027015	0.0448	0	0	0	0	1	0.0004062	0.0002872	0.0001015	0.0001198	0	0	-0.0026491	-0.180128	0.0004772
55	2016	广东省	0.660779	0.96534	0.137884	0.0141	0.648273	0.008874	0.619395	0.428571	22.6383	0.258692	0.180987	0.027	3.09104	0	0	0	0	0	C33	0.701165	1.1728	0.055495	0.02951	3.04452	0.362488	0.246483	22.2193	0.428571	0.571322	0.021295	0.0412	0	0	0	0	1	0.0009581	0.0006774	0.0002395	0.0002827	0	0	-0.0062491	-0.180128	0.0011256
55	2017	广东省	0.575245	1.13632	0.122129	0.020717	-0.298867	0.00772	0.386532	0.428571	22.7547	0.25041	0.128745	0.0383	3.13549	0	0	0	0	0	C33	0.660779	0.96534	0.137884	0.0141	3.09104	0.180987	0.258692	22.6383	0.428571	0.619395	0.008874	0.027	0	0	0	0	1	0.0031353	0.0022168	0.0007838	0.0009251	0	0	-0.0204491	-0.180128	0.0036835
55	2018	广东省	0.512594	1.03224	0.089709	0.016346	0.034338	0.007535	0.286023	0.428571	23.0898	0.249558	0.187226	0.0454	3.17805	0	0	0	0	0	C33	0.575245	1.13632	0.122129	0.020717	3.13549	0.128745	0.25041	22.7547	0.428571	0.386532	0.00772	0.0383	0	0	0	0	1	0.0014027	0.0009918	0.0003507	0.0004139	0	0	-0.0091491	-0.180128	0.001648
55	2019	广东省	0.53991	1.20568	0.063788	0.019158	-0.014082	0.006889	0.264359	0.428571	23.1542	0.256653	0.102105	0.0456	3.21888	0	0	0	0	0	C33	0.512594	1.03224	0.089709	0.016346	3.17805	0.187226	0.249558	23.0898	0.428571	0.286023	0.007535	0.0454	0	0	0	0	1	0.0003142	0.0002221	7.85e-05	9.27e-05	0	0	-0.0020491	-0.180128	0.0003691
333	2013	广东省	0.596883	0.80779	0.17292	0.102768	-0.198235	0.034305	1.24786	0.357143	25.2975	0.484782	1.59205	0.0473	2.56495	0	0	0	0	0	C38																	1					0
333	2014	广东省	0.61983	0.65956	0.043829	0.104003	-0.329268	0.02853	1.1777	0.384615	25.5132	0.4851	1.59205	0.0466	2.63906	0	1	5	1.79176	1	C38	0.596883	0.80779	0.17292	0.102768	2.56495	1.59205	0.484782	25.2975	0.357143	1.24786	0.034305	0.0473	0	0	0	0	1	2.29e-05	1.62e-05	5.71e-06	6.74e-06	0	0	-0.0001491	-0.180128	2.68e-05
333	2015	广东省	0.565113	0.62689	0.040261	0.106903	-0.022778	0.02633	1.0745	0.416667	25.5815	0.49161	1.59205	0.038	2.70805	0	1	5	1.79176	1	C38	0.61983	0.65956	0.043829	0.104003	2.63906	1.59205	0.4851	25.5132	0.384615	1.1777	0.02853	0.0466	0	1	1	1.79176	1	-0.0013911	-0.000757	3.25e-05	-0.0008106	0	0	-0.0008491	-0.180128	0.0001529
333	2016	广东省	0.595683	0.65719	0.073351	0.111154	0.14882	0.040261	0.932259	0.4	25.8626	0.429033	2.523	0.038	2.77259	0	0	0	0	0	C38	0.565113	0.62689	0.040261	0.106903	2.70805	1.59205	0.49161	25.5815	0.416667	1.0745	0.02633	0.038	0	1	1	1.79176	1	-0.0154817	-0.0084247	0.0003622	-0.0090216	0	0	-0.0094491	-0.180128	0.001702
333	2017	广东省	0.665768	0.6839	0.087993	0.111081	0.513495	0.061131	0.970196	0.4	26.2371	0.504881	1.26082	0.0353	2.83321	0	0	0	0	0	C38	0.595683	0.65719	0.073351	0.111154	2.77259	2.523	0.429033	25.8626	0.4	0.932259	0.040261	0.038	0	0	0	0	1	0.0014487	0.0010243	0.0003622	0.0004275	0	0	-0.0094491	-0.180128	0.001702
333	2018	广东省	0.649397	1.06798	0.068078	0.119715	0.078735	0.061383	0.984694	0.333333	26.2981	0.535439	0.899145	0.0378	2.89037	0	0	0	0	0	C38	0.665768	0.6839	0.087993	0.111081	2.83321	1.26082	0.504881	26.2371	0.4	0.970196	0.061131	0.0353	0	0	0	0	1	0.0018627	0.001317	0.0004657	0.0005496	0	0	-0.0121491	-0.180128	0.0021884
333	2019	广东省	0.644	0.86861	0.100815	0.124404	0.071443	0.05128	0.921381	0.5	26.4337	0.551481	0.630687	0.0346	2.94444	0	0	0	0	0	C38	0.649397	1.06798	0.068078	0.119715	2.89037	0.899145	0.535439	26.2981	0.333333	0.984694	0.061383	0.0378	0	0	0	0	1	0.0014794	0.001046	0.0003698	0.0004365	0	0	-0.0096491	-0.180128	0.0017381
513	2012	广东省	0.435524	1.03064	0.20921	0.365575	0.246801	0.036411	0.699982	0.333333	22.4521	0.537225	0.425268	0.0511	2.99573	0	0	0	0	0	C27																	1					0
513	2013	广东省	0.451033	0.90727	0.114366	0.392049	0.171206	0.034194	0.703423	0.454545	22.6052	0.535941	0.425268	0.0505	3.04452	0	0	0	0	0	C27	0.435524	1.03064	0.20921	0.365575	2.99573	0.425268	0.537225	22.4521	0.333333	0.699982	0.036411	0.0511	0	0	0	0	1	-0.0005598	-0.0003958	-0.0001399	-0.0001652	0	0	0.0036509	-0.180128	-0.0006576
513	2014	广东省	0.440964	0.87358	0.097104	0.398291	0.200394	0.035368	0.759213	0.454545	22.7115	0.701199	0.36804	0.0523	3.09104	0	1	4	1.60944	1	C27	0.451033	0.90727	0.114366	0.392049	3.04452	0.425268	0.535941	22.6052	0.454545	0.703423	0.034194	0.0505	0	0	0	0	1	-0.0004678	-0.0003307	-0.0001169	-0.000138	0	0	0.0030509	-0.180128	-0.0005496
513	2015	广东省	0.404534	0.99193	0.094966	0.383909	0.194127	0.032123	0.819621	0.454545	22.8124	0.67446	0.36804	0.0567	3.13549	0	0	0	0	0	C27	0.440964	0.87358	0.097104	0.398291	3.09104	0.36804	0.701199	22.7115	0.454545	0.759213	0.035368	0.0523	0	1	1	1.60944	1	0.0070635	0.0043251	-0.0001859	0.0046315	0	0	0.0048509	-0.180128	-0.0008738
513	2016	广东省	0.325153	0.83538	0.195828	0.401263	0.155767	0.028388	0.726715	0.454545	23.0775	0.654606	0.36804	0.062	3.17805	0	0	0	0	0	C27	0.404534	0.99193	0.094966	0.383909	3.13549	0.36804	0.67446	22.8124	0.454545	0.819621	0.032123	0.0567	0	0	0	0	1	-0.0014184	-0.0010029	-0.0003546	-0.0004185	0	0	0.0092509	-0.180128	-0.0016664
513	2017	广东省	0.293382	0.85874	0.465537	0.382743	0.114901	0.016594	0.536615	0.5	23.4896	0.640391	0.367763	0.0675	3.21888	0	0	0	0	0	C27	0.325153	0.83538	0.195828	0.401263	3.17805	0.36804	0.654606	23.0775	0.454545	0.726715	0.028388	0.062	0	0	0	0	1	-0.002231	-0.0015774	-0.0005577	-0.0006583	0	0	0.0145509	-0.180128	-0.002621
513	2018	广东省	0.326166	1.19785	0.491113	0.36874	0.038646	0.014004	0.508142	0.5	23.582	0.632936	0.367694	0.0776	3.2581	0	0	0	0	0	C27	0.293382	0.85874	0.465537	0.382743	3.21888	0.367763	0.640391	23.4896	0.5	0.536615	0.016594	0.0675	0	0	0	0	1	-0.0030742	-0.0021736	-0.0007685	-0.0009071	0	0	0.0200509	-0.180128	-0.0036117
513	2019	广东省	0.317149	0.88629	0.492543	0.329603	0.059142	0.01277	0.522055	0.5	23.6125	0.651698	0.367625	0.0882	3.29584	0	0	0	0	0	C27	0.326166	1.19785	0.491113	0.36874	3.2581	0.367694	0.632936	23.582	0.5	0.508142	0.014004	0.0776	0	0	0	0	1	-0.0046227	-0.0032685	-0.0011556	-0.001364	0	0	0.0301509	-0.180128	-0.005431
533	2013	广东省	0.497427	0.81277	0.100522	0.174533	0.170669	0.11606	0.603016	0.363636	22.0666	0.423233	0.553023	0.0283	3.04452	0	0	0	0	0	C38																	1					0
533	2014	广东省	0.483665	0.98095	0.086493	0.171534	0.686157	0.112426	0.997452	0.363636	22.0858	0.422506	0.553023	0.0296	3.09104	0	0	0	0	0	C38	0.497427	0.81277	0.100522	0.174533	3.04452	0.553023	0.423233	22.0666	0.363636	0.603016	0.11606	0.0283	0	0	0	0	1	0.0029359	0.0020759	0.000734	0.0008663	0	0	-0.0191491	-0.180128	0.0034493
533	2015	广东省	0.49158	1.15837	0.058761	0.182444	0.06003	0.080603	0.991615	0.363636	22.15	0.414263	0.588842	0.0297	3.13549	0	0	0	0	0	C38	0.483665	0.98095	0.086493	0.171534	3.09104	0.553023	0.422506	22.0858	0.363636	0.997452	0.112426	0.0296	0	0	0	0	1	0.0027366	0.0019349	0.0006841	0.0008075	0	0	-0.0178491	-0.180128	0.0032151
559	2012	浙江省	0.535614	1.15804	0.086808	0.027228	0.020353	0.022518	0.973898	0.333333	22.8707	0.557565	3.24193	0.0383	2.94444	0	0	0	0	0	C36																	1					0
559	2013	浙江省	0.605592	1.12711	0.075231	0.03016	0.110596	0.021218	0.950678	0.333333	22.9998	0.554363	3.24193	0.0388	2.99573	0	0	0	0	0	C36	0.535614	1.15804	0.086808	0.027228	2.94444	3.24193	0.557565	22.8707	0.333333	0.973898	0.022518	0.0383	0	0	0	0	1	0.0014027	0.0009918	0.0003507	0.0004139	0	0	-0.0091491	-0.180128	0.001648
559	2014	浙江省	0.633816	1.73639	0.222861	0.033255	0.061186	0.015467	0.825737	0.333333	23.1998	0.548357	3.24193	0.0434	3.04452	0	0	0	0	0	C36	0.605592	1.12711	0.075231	0.03016	2.99573	3.24193	0.554363	22.9998	0.333333	0.950678	0.021218	0.0388	0	0	0	0	1	0.0013261	0.0009376	0.0003315	0.0003913	0	0	-0.0086491	-0.180128	0.0015579
559	2015	浙江省	0.640637	1.23949	0.24614	0.034646	0.041974	0.014355	0.80345	0.333333	23.2688	0.579839	3.14951	0.0388	3.09104	0	0	0	0	0	C36	0.633816	1.73639	0.222861	0.033255	3.04452	3.24193	0.548357	23.1998	0.333333	0.825737	0.015467	0.0434	0	0	0	0	1	0.0006208	0.0004389	0.0001552	0.0001832	0	0	-0.0040491	-0.180128	0.0007293
559	2016	浙江省	0.589862	1.15041	0.133382	0.036155	0.053155	0.016799	0.936453	0.333333	23.1673	0.57036	3.24193	0.0407	3.13549	0	0	0	0	0	C36	0.640637	1.23949	0.24614	0.034646	3.09104	3.14951	0.579839	23.2688	0.333333	0.80345	0.014355	0.0388	0	0	0	0	1	0.0013261	0.0009376	0.0003315	0.0003913	0	0	-0.0086491	-0.180128	0.0015579
559	2017	浙江省	0.532298	0.89764	0.126133	0.033205	0.034158	0.016846	0.967464	0.375	23.1682	0.639354	2.8887	0.0437	3.17805	0	0	0	0	0	C36	0.589862	1.15041	0.133382	0.036155	3.13549	3.24193	0.57036	23.1673	0.333333	0.936453	0.016799	0.0407	0	0	0	0	1	0.0010348	0.0007316	0.0002587	0.0003053	0	0	-0.0067491	-0.180128	0.0012157
559	2018	浙江省	0.546613	1.01359	0.090267	0.031435	0.018633	0.016211	0.943037	0.333333	23.2123	0.637763	2.94293	0.0452	3.21888	0	0	0	0	0	C36	0.532298	0.89764	0.126133	0.033205	3.17805	2.8887	0.639354	23.1682	0.375	0.967464	0.016846	0.0437	0	0	0	0	1	0.0005748	0.0004064	0.0001437	0.0001696	0	0	-0.0037491	-0.180128	0.0006753
559	2019	浙江省	0.54705	1.03569	0.118388	0.032629	-0.068735	0.012764	0.879693	0.333333	23.2107	0.642896	2.94293	0.0462	3.2581	0	0	0	0	0	C36	0.546613	1.01359	0.090267	0.031435	3.21888	2.94293	0.637763	23.2123	0.333333	0.943037	0.016211	0.0452	0	0	0	0	1	0.0003448	0.0002438	8.62e-05	0.0001017	0	0	-0.0022491	-0.180128	0.0004051
637	2012	广东省	0.127677	1.18641	0.14365	0.006367	-0.145224	0.032428	3.75889	0.333333	20.6628	0.505827	0.693447	0.0309	3.17805	0	0	0	0	0	C25																	1					0
637	2013	广东省	0.169992	1.01696	0.14823	0.008539	-0.082998	0.029006	3.12028	0.333333	20.7625	0.509695	0.693447	0.0342	3.21888	0	0	0	0	0	C25	0.127677	1.18641	0.14365	0.006367	3.17805	0.693447	0.505827	20.6628	0.333333	3.75889	0.032428	0.0309	0	0	0	0	1	0.0025373	0.001794	0.0006343	0.0007486	0	0	-0.0165491	-0.180128	0.002981
637	2014	广东省	0.261497	1.17887	0.19058	0.008179	0.237383	0.024291	3.31151	0.333333	20.9155	0.479911	0.693447	0.0289	3.2581	0	0	0	0	0	C25	0.169992	1.01696	0.14823	0.008539	3.21888	0.693447	0.509695	20.7625	0.333333	3.12028	0.029006	0.0342	0	0	0	0	1	0.0020313	0.0014363	0.0005078	0.0005994	0	0	-0.0132491	-0.180128	0.0023865
637	2015	广东省	0.256789	1.08264	0.195883	0.008854	-0.236063	0.022596	2.41153	0.375	20.9639	0.46304	0.693447	0.0155	3.29584	0	0	0	0	0	C25	0.261497	1.17887	0.19058	0.008179	3.2581	0.693447	0.479911	20.9155	0.333333	3.31151	0.024291	0.0289	0	0	0	0	1	0.0028439	0.0020108	0.000711	0.0008391	0	0	-0.0185491	-0.180128	0.0033412
637	2016	广东省	0.26409	1.05317	0.195507	0.008943	-0.034798	0.021898	2.31298	0.333333	20.9701	0.466903	0.693447	0.018	3.33221	0	0	0	0	0	C25	0.256789	1.08264	0.195883	0.008854	3.29584	0.693447	0.46304	20.9639	0.375	2.41153	0.022596	0.0155	0	0	0	0	1	0.0048984	0.0034635	0.0012246	0.0014453	0	0	-0.0319491	-0.180128	0.0057549
637	2017	广东省	0.181275	1.38514	0.157738	0.007469	0.488957	0.022592	3.64545	0.333333	20.9131	0.462071	0.693447	0.0139	3.3673	0	0	0	0	0	C25	0.26409	1.05317	0.195507	0.008943	3.33221	0.693447	0.466903	20.9701	0.333333	2.31298	0.021898	0.018	0	0	0	0	1	0.0045151	0.0031925	0.0011287	0.0013322	0	0	-0.0294491	-0.180128	0.0053046
637	2018	广东省	0.236019	0.97051	0.152404	0.008052	-0.019917	0.02146	3.48451	0.333333	20.9384	0.46095	0.693447	0.0151	3.4012	0	0	0	0	0	C25	0.181275	1.38514	0.157738	0.007469	3.3673	0.693447	0.462071	20.9131	0.333333	3.64545	0.022592	0.0139	0	0	0	0	1	0.0051437	0.0036369	0.0012859	0.0015177	0	0	-0.0335491	-0.180128	0.0060431
637	2019	广东省	0.312399	1.3012	0.150914	0.008507	-0.005032	0.038695	2.85921	0.333333	21.1307	0.47418	0.693447	0.014	3.43399	0	0	0	0	0	C25	0.236019	0.97051	0.152404	0.008052	3.4012	0.693447	0.46095	20.9384	0.333333	3.48451	0.02146	0.0151	0	0	0	0	1	0.0049598	0.0035068	0.0012399	0.0014634	0	0	-0.0323491	-0.180128	0.005827
639	2014	山东省	0.344343	0.93111	0.366424	0.139054	-0.229473	0.053478	1.00576	0.333333	21.3438	0.574164	1.4227	0.0321	3.29584	0	0	0	0	0	C13																	1					0
639	2015	山东省	0.219564	1.09074	0.254177	0.151205	0.199676	0.055757	1.2877	0.333333	21.2783	0.584038	1.42672	0.0303	3.33221	0	0	0	0	0	C13	0.344343	0.93111	0.366424	0.139054	3.29584	1.4227	0.574164	21.3438	0.333333	1.00576	0.053478	0.0321	0	0	0	0	1	0.0023533	0.0016639	0.0005883	0.0006944	0	0	-0.0153491	-0.180128	0.0027648
639	2016	山东省	0.695448	1.01013	0.082671	0.144261	0.504257	0.417987	0.404888	0.333333	22.8438	0.649692	0.315832	0.0243	3.3673	0	0	0	0	0	C13	0.219564	1.09074	0.254177	0.151205	3.33221	1.42672	0.584038	21.2783	0.333333	1.2877	0.055757	0.0303	0	0	0	0	1	0.0026293	0.0018591	0.0006573	0.0007758	0	0	-0.0171491	-0.180128	0.003089
639	2017	山东省	0.64059	0.74865	0.025942	0.172906	0.664584	0.42439	0.729006	0.333333	22.7654	0.668335	0.34359	0.0147	3.4012	0	0	0	0	0	C13	0.695448	1.01013	0.082671	0.144261	3.3673	0.315832	0.649692	22.8438	0.333333	0.404888	0.417987	0.0243	0	0	0	0	1	0.0035492	0.0025095	0.0008873	0.0010472	0	0	-0.0231491	-0.180128	0.0041698
639	2018	山东省	0.51104	0.83774	0.094693	0.174469	0.04035	0.333903	0.568598	0.333333	23.0535	0.609856	0.34359	0.0154	3.43399	0	0	0	0	0	C13	0.64059	0.74865	0.025942	0.172906	3.4012	0.34359	0.668335	22.7654	0.333333	0.729006	0.42439	0.0147	0	0	0	0	1	0.0050211	0.0035502	0.0012552	0.0014815	0	0	-0.0327491	-0.180128	0.005899
639	2019	山东省	0.496239	1.23902	0.109682	0.169301	-0.020194	0.410307	0.703552	0.333333	22.8201	0.625441	0.272238	0.0166	3.46574	0	0	0	0	0	C13	0.51104	0.83774	0.094693	0.174469	3.43399	0.34359	0.609856	23.0535	0.333333	0.568598	0.333903	0.0154	0	0	0	0	1	0.0049138	0.0034743	0.0012284	0.0014498	0	0	-0.0320491	-0.180128	0.0057729
659	2015	广东省	0.668914	0.55415	0.040485	0.024168	-0.301009	0.033571	0.590499	0.333333	21.8786	0.145574	2.53584	0.033	3.29584	0	0	0	0	0	C29																	1					0
659	2016	广东省	0.820605	0.72794	0.020867	0.025529	-0.112909	0.038269	0.618766	0.333333	21.6853	0.143602	2.5698	0.0404	3.33221	0	0	0	0	0	C29	0.668914	0.55415	0.040485	0.024168	3.29584	2.53584	0.145574	21.8786	0.333333	0.590499	0.033571	0.033	0	0	0	0	1	0.0022153	0.0015664	0.0005538	0.0006536	0	0	-0.0144491	-0.180128	0.0026027
659	2017	广东省	0.778131	0.87805	0.044297	0.02561	0.258806	0.030439	0.610061	0.333333	21.6967	0.162549	1.66121	0.0336	3.3673	0	0	0	0	0	C29	0.820605	0.72794	0.020867	0.025529	3.33221	2.5698	0.143602	21.6853	0.333333	0.618766	0.038269	0.0404	0	0	0	0	1	0.0010808	0.0007642	0.0002702	0.0003189	0	0	-0.0070491	-0.180128	0.0012697
659	2018	广东省	0.755776	0.66929	0.030124	0.022249	0.002385	0.034182	0.651881	0.333333	21.6327	0.271099	0.0149871	0.0021	3.4012	0	0	0	0	0	C29	0.778131	0.87805	0.044297	0.02561	3.3673	1.66121	0.162549	21.6967	0.333333	0.610061	0.030439	0.0336	0	0	0	0	1	0.0021233	0.0015013	0.0005308	0.0006265	0	0	-0.0138491	-0.180128	0.0024946
659	2019	广东省	0.723472	0.46716	0.028226	0.027304	-0.037481	0.040582	0.655645	0.375	21.5887	0.315954	0.321213	0.0034	3.43399	0	0	0	0	0	C29	0.755776	0.66929	0.030124	0.022249	3.4012	0.0149871	0.271099	21.6327	0.333333	0.651881	0.034182	0.0021	0	0	0	0	1	0.0069529	0.0049161	0.0017382	0.0020515	0	0	-0.0453491	-0.180128	0.0081686
700	2012	江苏省	0.660946	0.95526	0.055575	0.033237	0.254618	0.015084	0.611305	0.4	22.1173	0.392279	3.46515	0.0193	3.17805	0	0	0	0	0	C36																	1					0
700	2013	江苏省	0.599532	1.13392	0.053199	0.0334	0.177224	0.015736	0.746211	0.4	22.0812	0.391565	3.66566	0.025	3.21888	0	0	0	0	0	C36	0.660946	0.95526	0.055575	0.033237	3.17805	3.46515	0.392279	22.1173	0.4	0.611305	0.015084	0.0193	0	0	0	0	1	0.0043158	0.0030515	0.0010789	0.0012734	0	0	-0.0281491	-0.180128	0.0050704
700	2014	江苏省	0.64609	1.30712	0.061482	0.030771	0.170369	0.014996	0.864286	0.4	22.0917	0.406644	2.51833	0.0287	3.2581	0	0	0	0	0	C36	0.599532	1.13392	0.053199	0.0334	3.21888	3.66566	0.391565	22.0812	0.4	0.746211	0.015736	0.025	0	0	0	0	1	0.0034419	0.0024336	0.0008604	0.0010155	0	0	-0.0224491	-0.180128	0.0040437
700	2015	江苏省	0.470709	1.06896	0.053423	0.02967	-0.076293	0.014072	0.688139	0.4	22.2401	0.473747	2.19559	0.0271	3.29584	0	0	0	0	0	C36	0.64609	1.30712	0.061482	0.030771	3.2581	2.51833	0.406644	22.0917	0.4	0.864286	0.014996	0.0287	0	0	0	0	1	0.0028746	0.0020325	0.0007186	0.0008482	0	0	-0.0187491	-0.180128	0.0033772
700	2016	江苏省	0.477059	1.03784	0.071926	0.025	0.01743	0.02019	0.537719	0.4	22.504	0.382873	2.85864	0.0348	3.33221	0	0	0	0	0	C36	0.470709	1.06896	0.053423	0.02967	3.29584	2.19559	0.473747	22.2401	0.4	0.688139	0.014072	0.0271	0	0	0	0	1	0.0031199	0.002206	0.00078	0.0009205	0	0	-0.0203491	-0.180128	0.0036654
700	2017	江苏省	0.64302	0.90018	0.083257	0.02852	0.360113	0.020471	0.576191	0.4	22.7424	0.357241	3.37527	0.0385	3.3673	0	0	0	0	0	C36	0.477059	1.03784	0.071926	0.025	3.33221	2.85864	0.382873	22.504	0.4	0.537719	0.02019	0.0348	0	0	0	0	1	0.0019394	0.0013712	0.0004848	0.0005722	0	0	-0.0126491	-0.180128	0.0022785
700	2018	江苏省	0.685327	0.99134	0.066865	0.034471	0.144119	0.020475	0.671255	0.4	22.7245	0.44175	1.68315	0.0393	3.4012	0	0	0	0	0	C36	0.64302	0.90018	0.083257	0.02852	3.3673	3.37527	0.357241	22.7424	0.4	0.576191	0.020471	0.0385	0	0	0	0	1	0.0013721	0.0009701	0.000343	0.0004048	0	0	-0.0089491	-0.180128	0.001612
700	2019	江苏省	0.696701	1.10829	0.066131	0.027076	0.105501	0.025153	0.69969	0.4	22.7833	0.447702	1.68315	0.0381	3.43399	0	0	0	0	0	C36	0.685327	0.99134	0.066865	0.034471	3.4012	1.68315	0.44175	22.7245	0.4	0.671255	0.020475	0.0393	0	0	0	0	1	0.0012494	0.0008834	0.0003123	0.0003686	0	0	-0.0081491	-0.180128	0.0014679
716	2012	广西壮族自治区	0.636328	0.79487	0.048911	0.325914	-0.162842	0.189961	0.672565	0.333333	20.676	0.325061	1.91656	0.019	2.94444	0	1	5	1.79176	1	C14																	1					0
716	2013	广西壮族自治区	0.425959	0.76551	0.167065	0.196243	1.03523	0.153423	0.894772	0.333333	21.101	0.463549	2.00523	0.00082	2.99573	0	0	0	0	0	C14	0.636328	0.79487	0.048911	0.325914	2.94444	1.91656	0.325061	20.676	0.333333	0.672565	0.189961	0.019	0	1	1	1.79176	1	-0.0466121	-0.025365	0.0010904	-0.0271621	0	0	-0.0284491	-0.180128	0.0051245
716	2014	广西壮族自治区	0.222522	0.86846	0.371006	0.210447	0.147064	0.1155	0.643102	0.333333	21.5687	0.446609	2.05567	0.0006	3.04452	0	0	0	0	0	C14	0.425959	0.76551	0.167065	0.196243	2.99573	2.00523	0.463549	21.101	0.333333	0.894772	0.153423	0.00082	0	0	0	0	1	0.0071492	0.0050549	0.0017872	0.0021094	0	0	-0.0466291	-0.180128	0.0083992
716	2015	广西壮族自治区	0.384817	0.86372	0.223891	0.207573	0.260481	0.105363	0.668238	0.333333	21.7618	0.444791	2.12778	0.0121	3.09104	0	0	0	0	0	C14	0.222522	0.86846	0.371006	0.210447	3.04452	2.05567	0.446609	21.5687	0.333333	0.643102	0.1155	0.0006	0	0	0	0	1	0.0071829	0.0050787	0.0017957	0.0021193	0	0	-0.0468491	-0.180128	0.0084388
716	2016	广西壮族自治区	0.415167	0.98727	0.111363	0.167782	0.226146	0.151071	0.742845	0.333333	21.8598	0.414434	2.12778	0.0092	3.13549	0	0	0	0	0	C14	0.384817	0.86372	0.223891	0.207573	3.09104	2.12778	0.444791	21.7618	0.333333	0.668238	0.105363	0.0121	0	0	0	0	1	0.0054197	0.003832	0.0013549	0.0015991	0	0	-0.0353491	-0.180128	0.0063674
716	2017	广西壮族自治区	0.461259	1.3503	0.073688	0.16036	0.197582	0.099895	0.549218	0.375	22.3421	0.417562	2.12778	0.008	3.17805	0	0	0	0	0	C14	0.415167	0.98727	0.111363	0.167782	3.13549	2.12778	0.414434	21.8598	0.333333	0.742845	0.151071	0.0092	0	0	0	0	1	0.0058644	0.0041464	0.001466	0.0017303	0	0	-0.0382491	-0.180128	0.0068897
716	2018	广西壮族自治区	0.476286	1.00713	0.076553	0.12685	0.430273	0.078371	0.734189	0.375	22.4097	0.437253	1.92307	0.0017	3.21888	0	0	0	0	0	C14	0.461259	1.3503	0.073688	0.16036	3.17805	2.12778	0.417562	22.3421	0.375	0.549218	0.099895	0.008	0	0	0	0	1	0.0060483	0.0042765	0.001512	0.0017846	0	0	-0.0394491	-0.180128	0.0071059
716	2019	广西壮族自治区	0.464141	0.96016	0.025525	0.11682	0.128957	0.106062	0.844613	0.333333	22.3908	0.437994	1.92549	0.001	3.2581	0	0	0	0	0	C14	0.476286	1.00713	0.076553	0.12685	3.21888	1.92307	0.437253	22.4097	0.375	0.734189	0.078371	0.0017	0	0	0	0	1	0.0070143	0.0049595	0.0017535	0.0020696	0	0	-0.0457491	-0.180128	0.0082407
726	2012	山东省	0.306452	0.91801	0.110407	0.028723	-0.029219	0.039127	0.723764	0.357143	22.8217	0.296837	0.0421012	0.0432	2.94444	0	0	0	0	0	C17																	1					0
726	2013	山东省	0.237442	0.82035	0.103414	0.025485	0.097812	0.041946	0.770124	0.384615	22.8529	0.332845	0.0966729	0.0396	2.99573	0	0	0	0	0	C17	0.306452	0.91801	0.110407	0.028723	2.94444	0.0421012	0.296837	22.8217	0.357143	0.723764	0.039127	0.0432	0	0	0	0	1	0.0006515	0.0004606	0.0001629	0.0001922	0	0	-0.0042491	-0.180128	0.0007654
726	2014	山东省	0.186753	0.65802	0.075269	0.028897	-0.04763	0.043321	0.715105	0.384615	22.8783	0.33775	0.171513	0.0468	3.04452	0	0	0	0	0	C17	0.237442	0.82035	0.103414	0.025485	2.99573	0.0966729	0.332845	22.8529	0.384615	0.770124	0.041946	0.0396	0	0	0	0	1	0.0012034	0.0008509	0.0003008	0.0003551	0	0	-0.0078491	-0.180128	0.0014138
726	2015	山东省	0.199597	0.84514	0.084224	0.031091	0.000589	0.039971	0.679046	0.384615	22.9306	0.328067	0.171513	0.0478	3.09104	0	0	0	0	0	C17	0.186753	0.65802	0.075269	0.028897	3.04452	0.171513	0.33775	22.8783	0.384615	0.715105	0.043321	0.0468	0	0	0	0	1	9.95e-05	7.04e-05	2.49e-05	2.94e-05	0	0	-0.0006491	-0.180128	0.0001169
726	2016	山东省	0.211971	0.78836	0.069605	0.026559	-0.031032	0.040847	0.635876	0.384615	22.9647	0.340915	0.171513	0.0485	3.13549	0	0	0	0	0	C17	0.199597	0.84514	0.084224	0.031091	3.09104	0.171513	0.328067	22.9306	0.384615	0.679046	0.039971	0.0478	0	0	0	0	1	-5.38e-05	-3.8e-05	-1.35e-05	-1.59e-05	0	0	0.0003509	-0.180128	-6.32e-05
726	2017	山东省	0.235536	0.69959	0.066529	0.022477	0.071463	0.049058	0.63017	0.357143	23.0427	0.343242	0.171513	0.0512	3.17805	0	0	0	0	0	C17	0.211971	0.78836	0.069605	0.026559	3.13549	0.171513	0.340915	22.9647	0.384615	0.635876	0.040847	0.0485	0	0	0	0	1	-0.0001611	-0.0001139	-4.03e-05	-4.75e-05	0	0	0.0010509	-0.180128	-0.0001893
726	2018	山东省	0.266844	0.59946	0.050783	0.022984	0.073306	0.045426	0.652801	0.357143	23.0784	0.360789	0.171513	0.0421	3.21888	0	0	0	0	0	C17	0.235536	0.69959	0.066529	0.022477	3.17805	0.171513	0.343242	23.0427	0.357143	0.63017	0.049058	0.0512	0	0	0	0	1	-0.0005751	-0.0004066	-0.0001438	-0.0001697	0	0	0.0037509	-0.180128	-0.0006757
726	2019	山东省	0.301725	0.46483	0.073919	0.024734	-0.011292	0.043455	0.572245	0.357143	23.199	0.37821	0.171513	0.0465	3.2581	0	0	0	0	0	C17	0.266844	0.59946	0.050783	0.022984	3.21888	0.171513	0.360789	23.0784	0.357143	0.652801	0.045426	0.0421	0	0	0	0	1	0.0008201	0.0005799	0.000205	0.000242	0	0	-0.0053491	-0.180128	0.0009635
790	2012	四川省	0.401343	1.25855	0.169735	0.161002	0.052618	0.098132	0.636659	0.333333	20.6309	0.267697	2.764	0.0579	3.17805	0	0	0	0	0	C33																	3					0
790	2013	四川省	0.421391	1.05013	0.140916	0.175176	0.133118	0.100764	0.650128	0.375	20.7352	0.259237	2.33445	0.0481	3.21888	0	0	0	0	0	C33	0.401343	1.25855	0.169735	0.161002	3.17805	2.764	0.267697	20.6309	0.333333	0.636659	0.098132	0.0579	0	0	0	0	3	-0.0016023	-0.0011329	-0.0004006	-0.0004728	0	0	0.0104509	-0.180128	-0.0018825
790	2014	四川省	0.404916	1.09871	0.122353	0.258741	-0.197007	0.041425	0.497124	0.428571	20.7844	0.235874	2.14489	0.0611	3.2581	0	0	0	0	0	C33	0.421391	1.05013	0.140916	0.175176	3.21888	2.33445	0.259237	20.7352	0.375	0.650128	0.100764	0.0481	0	0	0	0	3	-9.98e-05	-7.06e-05	-2.49e-05	-2.94e-05	0	0	0.0006509	-0.180128	-0.0001173
790	2015	四川省	0.369928	1.13546	0.14809	0.326242	-0.122875	0.043462	0.500419	0.428571	20.6462	0.230545	1.91667	0.0698	3.29584	0	0	0	0	0	C27	0.404916	1.09871	0.122353	0.258741	3.2581	2.14489	0.235874	20.7844	0.428571	0.497124	0.041425	0.0611	0	0	0	0	3	-0.002093	-0.0014798	-0.0005232	-0.0006175	0	0	0.0136509	-0.180128	-0.0024589
790	2016	四川省	0.38971	1.19913	0.17928	0.300816	0.241484	0.029562	0.527201	0.333333	20.8104	0.286741	1.40089	0.0641	3.33221	0	0	0	0	0	C27	0.369928	1.13546	0.14809	0.326242	3.29584	1.91667	0.230545	20.6462	0.428571	0.500419	0.043462	0.0698	0	0	0	0	3	-0.0034268	-0.002423	-0.0008567	-0.0010111	0	0	0.0223509	-0.180128	-0.004026
790	2017	四川省	0.367401	1.15768	0.324553	0.340204	0.02739	0.014644	0.445643	0.333333	21.0054	0.31902	1.28531	0.0633	3.3673	1	0	3	1.38629	1	C27	0.38971	1.19913	0.17928	0.300816	3.33221	1.40089	0.286741	20.8104	0.333333	0.527201	0.029562	0.0641	0	0	0	0	3	-0.0025529	-0.0018051	-0.0006382	-0.0007533	0	0	0.0166509	-0.180128	-0.0029993
790	2018	四川省	0.229271	1.35442	0.319237	0.479987	0.071865	0.017438	0.584277	0.333333	20.8039	0.267685	1.28531	0.0575	3.4012	0	0	0	0	0	C27	0.367401	1.15768	0.324553	0.340204	3.3673	1.28531	0.31902	21.0054	0.333333	0.445643	0.014644	0.0633	1	0	1	1.38629	3	0.0195438	0.0141326	0.0152434	-0.0007171	0	0	0.0158509	-0.180128	-0.0028552
790	2019	四川省	0.226426	1.21012	0.352404	0.436775	0.176697	0.015973	0.654672	0.333333	20.8525	0.267694	1.28531	0.0396	3.43399	0	0	0	0	0	C27	0.229271	1.35442	0.319237	0.479987	3.4012	1.28531	0.267685	20.8039	0.333333	0.584277	0.017438	0.0575	0	0	0	0	3	-0.001541	-0.0010896	-0.0003852	-0.0004547	0	0	0.0100509	-0.180128	-0.0018105
795	2012	山西省	0.784707	1.27159	0.117817	0.019455	0.028747	0.06368	0.795115	0.333333	21.2959	0.351131	1.20744	0.0288	2.70805	0	0	0	0	0	C30																	2					0
795	2013	山西省	0.854923	1.01231	0.169207	0.029959	-0.36944	0.069087	0.579527	0.333333	21.1511	0.349706	1.20744	0.0364	2.77259	0	0	0	0	0	C30	0.784707	1.27159	0.117817	0.019455	2.70805	1.20744	0.351131	21.2959	0.333333	0.795115	0.06368	0.0288	0	0	0	0	2	0.0028593	0.0020217	0.0007148	0.0008436	0	0	-0.0186491	-0.180128	0.0033592
795	2014	山西省	0.572082	1.13145	0.368334	0.030777	-0.123111	0.038471	0.427028	0.5	21.3249	0.420504	1.41665	0.0262	2.83321	0	0	0	0	0	C30	0.854923	1.01231	0.169207	0.029959	2.77259	1.20744	0.349706	21.1511	0.333333	0.579527	0.069087	0.0364	0	0	0	0	2	0.001694	0.0011978	0.0004235	0.0004998	0	0	-0.0110491	-0.180128	0.0019902
795	2015	山西省	0.382267	1.15467	0.179538	0.04056	0.445706	0.059127	0.58479	0.333333	21.3792	0.491439	2.87362	0.0449	2.89037	0	0	0	0	0	C30	0.572082	1.13145	0.368334	0.030777	2.83321	1.41665	0.420504	21.3249	0.5	0.427028	0.038471	0.0262	0	0	0	0	2	0.0032579	0.0023035	0.0008144	0.0009613	0	0	-0.0212491	-0.180128	0.0038276
795	2016	山西省	0.20797	1.11153	0.307562	0.036213	0.465252	0.056448	0.65386	0.333333	21.6495	0.537977	1.51552	0.0541	2.94444	0	0	0	0	0	C30	0.382267	1.15467	0.179538	0.04056	2.89037	2.87362	0.491439	21.3792	0.333333	0.58479	0.059127	0.0449	0	0	0	0	2	0.0003908	0.0002763	9.77e-05	0.0001153	0	0	-0.0025491	-0.180128	0.0004592
795	2017	山西省	0.199601	1.68039	0.310026	0.037069	0.124798	0.050184	0.707435	0.333333	21.6883	0.537977	1.51552	0.0539	2.99573	0	0	0	0	0	C30	0.20797	1.11153	0.307562	0.036213	2.94444	1.51552	0.537977	21.6495	0.333333	0.65386	0.056448	0.0541	0	0	0	0	2	-0.0010197	-0.000721	-0.0002549	-0.0003009	0	0	0.0066509	-0.180128	-0.001198
795	2018	山西省	0.222516	1.08142	0.27346	0.033591	0.149712	0.043747	0.747729	0.333333	21.7723	0.537977	1.51552	0.0499	3.04452	0	0	0	0	0	C30	0.199601	1.68039	0.310026	0.037069	2.99573	1.51552	0.537977	21.6883	0.333333	0.707435	0.050184	0.0539	0	0	0	0	2	-0.0009891	-0.0006993	-0.0002473	-0.0002918	0	0	0.0064509	-0.180128	-0.001162
795	2019	山西省	0.309282	0.72297	0.213285	0.032687	0.17686	0.041099	0.728875	0.375	21.9608	0.520238	1.51552	0.0498	3.09104	0	0	0	0	0	C30	0.222516	1.08142	0.27346	0.033591	3.04452	1.51552	0.537977	21.7723	0.333333	0.747729	0.043747	0.0499	0	0	0	0	2	-0.0003758	-0.0002657	-9.39e-05	-0.0001109	0	0	0.0024509	-0.180128	-0.0004415
821	2012	湖北省	0.270842	0.95698	0.063097	0.115685	-0.226464	0.017556	0.356289	0.444444	21.1024	0.343278	2.17865	0.0236	2.94444	0	0	0	0	0	C35																	2					0
821	2013	湖北省	0.386469	0.87176	0.143812	0.084237	0.390904	0.033954	0.384595	0.444444	21.3561	0.314403	2.35656	0.0217	2.99573	0	0	0	0	0	C35	0.270842	0.95698	0.063097	0.115685	2.94444	2.17865	0.343278	21.1024	0.444444	0.356289	0.017556	0.0236	0	0	0	0	2	0.0036565	0.0025854	0.0009141	0.0010789	0	0	-0.0238491	-0.180128	0.0042959
821	2014	湖北省	0.394635	0.9332	0.053877	0.071031	0.274889	0.031827	0.475981	0.444444	21.3854	0.324342	2.35656	0.0346	3.04452	0	0	0	0	0	C35	0.386469	0.87176	0.143812	0.084237	2.99573	2.35656	0.314403	21.3561	0.444444	0.384595	0.033954	0.0217	0	0	0	0	2	0.0039478	0.0027914	0.0009869	0.0011648	0	0	-0.0257491	-0.180128	0.0046381
821	2015	湖北省	0.360654	1.26655	0.101897	0.065663	0.112714	0.02682	0.369684	0.333333	21.745	0.415987	1.17403	0.0385	3.09104	0	0	0	0	0	C35	0.394635	0.9332	0.053877	0.071031	3.04452	2.35656	0.324342	21.3854	0.444444	0.475981	0.031827	0.0346	0	0	0	0	2	0.00197	0.0013929	0.0004925	0.0005813	0	0	-0.0128491	-0.180128	0.0023145
821	2016	湖北省	0.36767	1.05293	0.168465	0.054016	0.247685	0.023258	0.434891	0.333333	21.8041	0.428964	1.17403	0.0443	3.13549	0	0	0	0	0	C35	0.360654	1.26655	0.101897	0.065663	3.09104	1.17403	0.415987	21.745	0.333333	0.369684	0.02682	0.0385	0	0	0	0	2	0.0013721	0.0009701	0.000343	0.0004048	0	0	-0.0089491	-0.180128	0.001612
821	2017	湖北省	0.366061	1.33075	0.139198	0.053318	0.198978	0.024285	0.510952	0.375	21.8242	0.430715	1.16393	0.0488	3.17805	0	0	0	0	0	C35	0.36767	1.05293	0.168465	0.054016	3.13549	1.17403	0.428964	21.8041	0.333333	0.434891	0.023258	0.0443	0	0	0	0	2	0.0004828	0.0003414	0.0001207	0.0001425	0	0	-0.0031491	-0.180128	0.0005672
821	2018	湖北省	0.440728	1.02122	0.112758	0.047868	0.425745	0.021557	0.427561	0.333333	22.3572	0.467629	0.936877	0.0468	3.21888	0	0	0	0	0	C35	0.366061	1.33075	0.139198	0.053318	3.17805	1.16393	0.430715	21.8242	0.375	0.510952	0.024285	0.0488	0	0	0	0	2	-0.0002071	-0.0001465	-5.18e-05	-6.11e-05	0	0	0.0013509	-0.180128	-0.0002433
821	2019	湖北省	0.531847	0.97283	0.111524	0.057323	0.033532	0.020039	0.459997	0.333333	22.317	0.442362	0.184153	0.0672	3.2581	0	0	0	0	0	C35	0.440728	1.02122	0.112758	0.047868	3.21888	0.936877	0.467629	22.3572	0.333333	0.427561	0.021557	0.0468	0	0	0	0	2	9.95e-05	7.04e-05	2.49e-05	2.94e-05	0	0	-0.0006491	-0.180128	0.0001169
876	2012	四川省	0.413441	0.87444	0.120742	0.017963	0.02231	0.028772	2.96526	0.3	23.9301	0.60691	0.0600598	0.0009	2.63906	1	0	2	1.09861	1	C13																	3					0
876	2013	四川省	0.432343	1.23915	0.105994	0.018939	-0.052474	0.027736	2.34958	0.333333	24.109	0.603227	0.0600598	0.0009	2.70805	1	0	2	1.09861	1	C13	0.413441	0.87444	0.120742	0.017963	2.63906	0.0600598	0.60691	23.9301	0.3	2.96526	0.028772	0.0009	1	0	1	1.09861	3	-0.0440025	-0.0415029	-0.0447649	0.0021058	0	0	-0.0465491	-0.180128	0.0083848
876	2014	四川省	0.344664	0.84614	0.097857	0.020341	0.008891	0.028081	2.0961	0.333333	24.2318	0.653952	0.204083	0.0009	2.77259	1	0	2	1.09861	1	C13	0.432343	1.23915	0.105994	0.018939	2.70805	0.0600598	0.603227	24.109	0.333333	2.34958	0.027736	0.0009	1	0	1	1.09861	3	-0.0440025	-0.0415029	-0.0447649	0.0021058	0	0	-0.0465491	-0.180128	0.0083848
876	2015	四川省	0.314649	1.05246	0.105576	0.022985	-0.121301	0.029792	1.74687	0.333333	24.2849	0.614662	0.204083	0.0013	2.83321	1	0	2	1.09861	1	C13	0.344664	0.84614	0.097857	0.020341	2.77259	0.204083	0.653952	24.2318	0.333333	2.0961	0.028081	0.0009	1	0	1	1.09861	3	-0.0440025	-0.0415029	-0.0447649	0.0021058	0	0	-0.0465491	-0.180128	0.0083848
876	2016	四川省	0.316596	0.55603	0.083762	0.023771	-0.010405	0.032963	1.62845	0.375	24.3447	0.614458	0.204083	0.0012	2.89037	1	0	2	1.09861	1	C13	0.314649	1.05246	0.105576	0.022985	2.83321	0.204083	0.614662	24.2849	0.333333	1.74687	0.029792	0.0013	1	0	1	1.09861	3	-0.0436243	-0.0411462	-0.0443802	0.0020877	0	0	-0.0461491	-0.180128	0.0083128
876	2017	四川省	0.38201	0.44283	0.071273	0.024626	0.027716	0.032873	1.47384	0.428571	24.4716	0.621649	0.204083	0.0013	2.94444	0	0	0	0	0	C13	0.316596	0.55603	0.083762	0.023771	2.89037	0.204083	0.614458	24.3447	0.375	1.62845	0.032963	0.0012	1	0	1	1.09861	3	-0.0437189	-0.0412354	-0.0444764	0.0020922	0	0	-0.0462491	-0.180128	0.0083308
876	2018	四川省	0.429838	0.65974	0.112026	0.023887	0.103831	0.029008	1.4405	0.428571	24.5932	0.625885	0.156747	0.0014	2.99573	0	0	0	0	0	C13	0.38201	0.44283	0.071273	0.024626	2.94444	0.204083	0.621649	24.4716	0.428571	1.47384	0.032873	0.0013	0	0	0	0	3	0.0070756	0.0050028	0.0017688	0.0020877	0	0	-0.0461491	-0.180128	0.0083128
876	2019	四川省	0.491575	0.78619	0.088641	0.022102	0.18805	0.021628	1.27769	0.375	24.8856	0.622004	0.161183	0.0021	3.04452	0	0	0	0	0	C13	0.429838	0.65974	0.112026	0.023887	2.99573	0.156747	0.625885	24.5932	0.428571	1.4405	0.029008	0.0014	0	0	0	0	3	0.0070602	0.004992	0.001765	0.0020832	0	0	-0.0460491	-0.180128	0.0082947
929	2012	甘肃省	0.302385	1.2388	0.26038	0.156474	0.061173	0.059593	0.586504	0.333333	21.054	0.386395	0.828945	0.0026	2.94444	0	0	0	0	0	C15																	3					0
929	2013	甘肃省	0.293266	1.02222	0.334983	0.155019	0.087255	0.055252	0.616812	0.333333	21.0872	0.389105	0.828945	0.0025	2.99573	0	0	0	0	0	C15	0.302385	1.2388	0.26038	0.156474	2.94444	0.828945	0.386395	21.054	0.333333	0.586504	0.059593	0.0026	0	0	0	0	3	0.0068763	0.0048619	0.001719	0.0020289	0	0	-0.0448491	-0.180128	0.0080786
929	2014	甘肃省	0.277911	0.97693	0.372318	0.150352	-0.103601	0.049799	0.52087	0.333333	21.1472	0.386609	0.828945	0.0033	3.04452	0	0	0	0	0	C15	0.293266	1.02222	0.334983	0.155019	2.99573	0.828945	0.389105	21.0872	0.333333	0.616812	0.055252	0.0025	0	0	0	0	3	0.0068916	0.0048727	0.0017228	0.0020334	0	0	-0.0449491	-0.180128	0.0080966
929	2015	甘肃省	0.259101	1.05653	0.408215	0.160142	-0.117935	0.045603	0.440533	0.333333	21.1889	0.379792	0.873968	0.0042	3.09104	0	0	0	0	0	C15	0.277911	0.97693	0.372318	0.150352	3.04452	0.828945	0.386609	21.1472	0.333333	0.52087	0.049799	0.0033	0	0	0	0	3	0.0067689	0.004786	0.0016922	0.0019972	0	0	-0.0441491	-0.180128	0.0079525
929	2016	甘肃省	0.241178	1.29435	0.368171	0.141569	-0.034768	0.045952	0.445165	0.333333	21.1433	0.356991	0.841481	0.0047	3.13549	0	0	0	0	0	C15	0.259101	1.05653	0.408215	0.160142	3.09104	0.873968	0.379792	21.1889	0.333333	0.440533	0.045603	0.0042	0	0	0	0	3	0.006631	0.0046885	0.0016577	0.0019565	0	0	-0.0432491	-0.180128	0.0077904
929	2017	甘肃省	0.211946	0.85311	0.376085	0.145154	-0.120081	0.04524	0.406665	0.333333	21.1058	0.3871	0.883644	0.0054	3.17805	0	0	0	0	0	C15	0.241178	1.29435	0.368171	0.141569	3.13549	0.841481	0.356991	21.1433	0.333333	0.445165	0.045952	0.0047	0	0	0	0	3	0.0065543	0.0046343	0.0016385	0.0019339	0	0	-0.0427491	-0.180128	0.0077003
929	2018	甘肃省	0.209066	1.07602	0.050828	0.155998	-0.146816	0.046061	0.369234	0.333333	21.0432	0.380558	0.883644	0.005	3.21888	0	0	0	0	0	C15	0.211946	0.85311	0.376085	0.145154	3.17805	0.883644	0.3871	21.1058	0.333333	0.406665	0.04524	0.0054	0	0	0	0	3	0.006447	0.0045584	0.0016117	0.0019022	0	0	-0.0420491	-0.180128	0.0075742
929	2019	甘肃省	0.204043	1.08658	0.060969	0.170537	-0.104457	0.0436	0.331987	0.333333	21.0395	0.359654	1.13594	0.0065	3.2581	0	0	0	0	0	C15	0.209066	1.07602	0.050828	0.155998	3.21888	0.883644	0.380558	21.0432	0.333333	0.369234	0.046061	0.005	0	0	0	0	3	0.0065083	0.0046017	0.001627	0.0019203	0	0	-0.0424491	-0.180128	0.0076463
955	2012	海南省	0.30997	0.73984	0.383593	0.046084	0.110377	0.085593	0.21482	0.333333	20.7815	0.37593	0.624494	0.0323	2.56495	0	0	0	0	0	C17																	1					0
955	2013	海南省	0.331803	0.87599	0.238176	0.070951	-0.006578	0.08724	0.22448	0.333333	20.7302	0.281234	1.17758	0.0332	2.63906	0	0	0	0	0	C17	0.30997	0.73984	0.383593	0.046084	2.56495	0.624494	0.37593	20.7815	0.333333	0.21482	0.085593	0.0323	0	0	0	0	1	0.0023227	0.0016422	0.0005806	0.0006853	0	0	-0.0151491	-0.180128	0.0027288
955	2014	海南省	0.295926	0.80721	0.207707	0.057358	0.149289	0.106639	0.259745	0.333333	20.7243	0.226589	2.33944	0.0302	2.70805	0	0	0	0	0	C17	0.331803	0.87599	0.238176	0.070951	2.63906	1.17758	0.281234	20.7302	0.333333	0.22448	0.08724	0.0332	0	0	0	0	1	0.0021847	0.0015447	0.0005461	0.0006446	0	0	-0.0142491	-0.180128	0.0025667
955	2015	海南省	0.399094	1.19308	0.249692	0.055303	0.166722	0.112558	0.277757	0.375	20.8113	0.261153	1.03656	0.0305	2.77259	0	0	0	0	0	C17	0.295926	0.80721	0.207707	0.057358	2.70805	2.33944	0.226589	20.7243	0.333333	0.259745	0.106639	0.0302	0	0	0	0	1	0.0026446	0.0018699	0.0006611	0.0007803	0	0	-0.0172491	-0.180128	0.003107
955	2016	海南省	0.368533	1.06068	0.095624	0.049039	0.604773	0.093543	0.410213	0.333333	20.8939	0.299513	1.03656	0.0258	2.83321	0	0	0	0	0	C17	0.399094	1.19308	0.249692	0.055303	2.77259	1.03656	0.261153	20.8113	0.375	0.277757	0.112558	0.0305	0	0	0	0	1	0.0025986	0.0018374	0.0006496	0.0007667	0	0	-0.0169491	-0.180128	0.003053
955	2017	海南省	0.43133	1.1612	0.277169	0.050766	0.298013	0.080625	0.475248	0.333333	21.0077	0.278827	1.05997	0.0236	2.89037	0	0	5	1.79176	1	C17	0.368533	1.06068	0.095624	0.049039	2.83321	1.03656	0.299513	20.8939	0.333333	0.410213	0.093543	0.0258	0	0	0	0	1	0.0033192	0.0023469	0.0008298	0.0009794	0	0	-0.0216491	-0.180128	0.0038996
955	2018	海南省	0.434588	0.89381	0.169221	0.057495	0.175915	0.085845	0.653662	0.333333	20.8508	0.255344	1.05997	0.0159	2.94444	0	0	5	1.79176	1	C17	0.43133	1.1612	0.277169	0.050766	2.89037	1.05997	0.278827	21.0077	0.333333	0.475248	0.080625	0.0236	0	0	1	1.79176	1	-0.0390752	-0.0212637	0.0009141	0.0010789	0	0	-0.0238491	-0.180128	0.0042959
955	2019	海南省	0.464304	0.96405	0.200085	0.046731	-0.012286	0.077983	0.616096	0.428571	20.8981	0.251729	1.20507	0.0192	2.99573	0	0	5	1.79176	1	C17	0.434588	0.89381	0.169221	0.057495	2.94444	1.05997	0.255344	20.8508	0.333333	0.653662	0.085845	0.0159	0	0	1	1.79176	1	-0.0516912	-0.0281289	0.0012092	0.0014272	0	0	-0.0315491	-0.180128	0.0056829
1696	2012	重庆市	0.349727	0.88006	0.243427	0.033567	-0.075308	0.045933	0.93083	0.363636	22.2447	0.41954	0.10436	0.0149	3.13549	0	0	0	0	0	C37																	3					0
1696	2013	重庆市	0.324185	0.85398	0.205056	0.035106	0.023891	0.043125	0.894616	0.363636	22.3082	0.431223	0.10436	0.0164	3.17805	0	0	0	0	0	C37	0.349727	0.88006	0.243427	0.033567	3.13549	0.10436	0.41954	22.2447	0.363636	0.93083	0.045933	0.0149	0	0	0	0	3	0.0049904	0.0035285	0.0012476	0.0014724	0	0	-0.0325491	-0.180128	0.005863
1696	2014	重庆市	0.363326	1.30018	0.106753	0.040064	0.016795	0.037296	0.766216	0.3	22.4797	0.427304	0.10436	0.0162	3.21888	0	0	0	0	0	C37	0.324185	0.85398	0.205056	0.035106	3.17805	0.10436	0.431223	22.3082	0.363636	0.894616	0.043125	0.0164	0	0	0	0	3	0.0047604	0.0033659	0.0011901	0.0014046	0	0	-0.0310491	-0.180128	0.0055928
1696	2015	重庆市	0.368849	1.12405	0.155719	0.044224	0.019607	0.03208	0.696701	0.3	22.5943	0.426365	0.10436	0.0183	3.2581	0	0	0	0	0	C37	0.363326	1.30018	0.106753	0.040064	3.21888	0.10436	0.427304	22.4797	0.3	0.766216	0.037296	0.0162	0	0	0	0	3	0.0047911	0.0033876	0.0011977	0.0014136	0	0	-0.0312491	-0.180128	0.0056288
1696	2016	重庆市	0.360017	1.20794	0.12823	0.050532	0.007927	0.032168	0.723759	0.333333	22.564	0.425294	0.10436	0.0223	3.29584	0	0	0	0	0	C37	0.368849	1.12405	0.155719	0.044224	3.2581	0.10436	0.426365	22.5943	0.3	0.696701	0.03208	0.0183	0	0	0	0	3	0.0044691	0.0031599	0.0011172	0.0013186	0	0	-0.0291491	-0.180128	0.0052506
1696	2017	重庆市	0.39629	1.17417	0.212008	0.049413	0.101336	0.023405	0.724721	0.333333	22.6593	0.416687	0.10436	0.0301	3.33221	0	0	0	0	0	C37	0.360017	1.20794	0.12823	0.050532	3.29584	0.10436	0.425294	22.564	0.333333	0.723759	0.032168	0.0223	0	0	0	0	3	0.0038559	0.0027263	0.0009639	0.0011377	0	0	-0.0251491	-0.180128	0.0045301
1696	2018	重庆市	0.448858	0.96967	0.172638	0.052733	0.152406	0.023082	0.700604	0.333333	22.8349	0.427052	0.10436	0.0268	3.3673	0	0	0	0	0	C37	0.39629	1.17417	0.212008	0.049413	3.33221	0.10436	0.416687	22.6593	0.333333	0.724721	0.023405	0.0301	0	0	0	0	3	0.00266	0.0018807	0.000665	0.0007848	0	0	-0.0173491	-0.180128	0.0031251
1696	2019	重庆市	0.438047	1.33407	0.165189	0.05227	-0.033595	0.021334	0.665197	0.333333	22.8526	0.428664	0.10436	0.031	3.4012	0	0	0	0	0	C37	0.448858	0.96967	0.172638	0.052733	3.3673	0.10436	0.427052	22.8349	0.333333	0.700604	0.023082	0.0268	0	0	0	0	3	0.0031659	0.0022385	0.0007915	0.0009341	0	0	-0.0206491	-0.180128	0.0037195
2001	2012	浙江省	0.227534	0.79999	0.287348	0.017979	-0.045367	0.049499	0.463482	0.363636	22.7819	0.631809	3.13486	0.0442	2.56495	0	0	0	0	0	C27																	1					0
2001	2013	浙江省	0.232041	0.87872	0.308664	0.023105	0.166937	0.041446	0.49529	0.363636	22.8699	0.624883	3.28419	0.0449	2.63906	0	0	0	0	0	C27	0.227534	0.79999	0.287348	0.017979	2.56495	3.13486	0.631809	22.7819	0.363636	0.463482	0.049499	0.0442	0	0	0	0	1	0.0004981	0.0003522	0.0001245	0.000147	0	0	-0.0032491	-0.180128	0.0005852
2001	2014	浙江省	0.23111	0.82259	0.285888	0.027703	-0.017327	0.044569	0.456414	0.363636	22.9342	0.593591	4.20157	0.0538	2.70805	0	0	0	0	0	C27	0.232041	0.87872	0.308664	0.023105	2.63906	3.28419	0.624883	22.8699	0.363636	0.49529	0.041446	0.0449	0	0	0	0	1	0.0003908	0.0002763	9.77e-05	0.0001153	0	0	-0.0025491	-0.180128	0.0004592
2001	2015	浙江省	0.274672	1.01684	0.22215	0.041108	-0.082048	0.048228	0.393093	0.363636	22.9979	0.617225	3.41242	0.0528	2.77259	0	0	0	0	0	C27	0.23111	0.82259	0.285888	0.027703	2.70805	4.20157	0.593591	22.9342	0.363636	0.456414	0.044569	0.0538	0	0	0	0	1	-0.0009737	-0.0006885	-0.0002434	-0.0002873	0	0	0.0063509	-0.180128	-0.001144
2001	2016	浙江省	0.290971	0.90444	0.166395	0.031816	0.228574	0.042904	0.411579	0.363636	23.1578	0.615546	3.41242	0.054	2.83321	0	0	0	0	0	C27	0.274672	1.01684	0.22215	0.041108	2.77259	3.41242	0.617225	22.9979	0.363636	0.393093	0.048228	0.0528	0	0	0	0	1	-0.0008204	-0.0005801	-0.0002051	-0.0002421	0	0	0.0053509	-0.180128	-0.0009639
2001	2017	浙江省	0.230256	0.76361	0.397247	0.033903	0.32767	0.034482	0.342912	0.363636	23.6236	0.544028	3.35474	0.0539	2.89037	0	0	0	0	0	C27	0.290971	0.90444	0.166395	0.031816	2.83321	3.41242	0.615546	23.1578	0.363636	0.411579	0.042904	0.054	0	0	0	0	1	-0.0010044	-0.0007102	-0.0002511	-0.0002963	0	0	0.0065509	-0.180128	-0.00118
2001	2018	浙江省	0.260766	1.15538	0.10926	0.029032	0.392659	0.056655	0.395871	0.363636	23.8111	0.544424	3.33165	0.0526	2.94444	0	0	0	0	0	C27	0.230256	0.76361	0.397247	0.033903	2.89037	3.35474	0.544028	23.6236	0.363636	0.342912	0.034482	0.0539	0	0	0	0	1	-0.0009891	-0.0006993	-0.0002473	-0.0002918	0	0	0.0064509	-0.180128	-0.001162
2001	2019	浙江省	0.407028	0.83353	0.112642	0.030453	-0.122349	0.046117	0.267389	0.363636	24.0732	0.550924	3.07556	0.057	2.99573	0	0	0	0	0	C27	0.260766	1.15538	0.10926	0.029032	2.94444	3.33165	0.544424	23.8111	0.363636	0.395871	0.056655	0.0526	0	0	0	0	1	-0.0007897	-0.0005584	-0.0001974	-0.000233	0	0	0.0051509	-0.180128	-0.0009278
2002	2012	江苏省	0.675782	0.56291	0.070584	0.035956	0.151193	0.111051	0.691223	0.333333	19.5236	0.333122	0.447694	0.0055	2.3979	0	0	0	0	0	C29																	1					0
2002	2014	江苏省	0.709393	0.91191	0.095769	0.022752	-0.017327	0.015853	0.340548	0.333333	23.0004	0.677481	1.57257	0.0538	2.56495	0	0	0	0	0	C26																	1					0
2002	2015	江苏省	0.639467	0.97992	0.087761	0.030757	0.147582	0.023529	0.327558	0.428571	23.1769	0.637093	1.71847	0.0017	2.63906	0	0	0	0	0	C26	0.709393	0.91191	0.095769	0.022752	2.56495	1.57257	0.677481	23.0004	0.333333	0.340548	0.015853	0.0538	0	0	0	0	1	-0.0009737	-0.0006885	-0.0002434	-0.0002873	0	0	0.0063509	-0.180128	-0.001144
2002	2016	江苏省	0.696378	1.21867	0.072183	0.038684	0.616211	0.021403	0.483415	0.333333	23.268	0.631124	1.72573	0.013	2.70805	0	0	0	0	0	C26	0.639467	0.97992	0.087761	0.030757	2.63906	1.71847	0.637093	23.1769	0.428571	0.327558	0.023529	0.0017	0	0	0	0	1	0.0070143	0.0049595	0.0017535	0.0020696	0	0	-0.0457491	-0.180128	0.0082407
2002	2017	江苏省	0.592398	1.09725	0.100843	0.0581	0.06218	0.024922	0.456185	0.333333	23.3863	0.593735	1.73259	0.0252	2.77259	0	0	0	0	0	C26	0.696378	1.21867	0.072183	0.038684	2.70805	1.72573	0.631124	23.268	0.333333	0.483415	0.021403	0.013	0	0	0	0	1	0.0052817	0.0037345	0.0013204	0.0015584	0	0	-0.0344491	-0.180128	0.0062053
2002	2018	江苏省	0.565537	1.04862	0.048	0.055058	-0.075822	0.030293	0.427431	0.333333	23.3723	0.559104	1.6833	0.0308	2.83321	0	0	0	0	0	C26	0.592398	1.09725	0.100843	0.0581	2.77259	1.73259	0.593735	23.3863	0.333333	0.456185	0.024922	0.0252	0	0	0	0	1	0.0034112	0.0024119	0.0008528	0.0010065	0	0	-0.0222491	-0.180128	0.0040077
2002	2019	江苏省	0.564208	1.37067	0.141223	0.052692	-0.123257	0.024523	0.315312	0.333333	23.5452	0.544104	1.6833	0.027	2.89037	0	0	0	0	0	C26	0.565537	1.04862	0.048	0.055058	2.83321	1.6833	0.559104	23.3723	0.333333	0.427431	0.030293	0.0308	0	0	0	0	1	0.0025526	0.0018049	0.0006381	0.0007532	0	0	-0.0166491	-0.180128	0.002999
2003	2012	浙江省	0.293275	0.97202	0.271451	0.087938	-0.040323	0.069278	0.775871	0.333333	21.5954	0.468457	1.51666	0.0251	2.48491	0	0	0	0	0	C18																	1					0
2003	2013	浙江省	0.150952	0.8784	0.185177	0.091733	-0.045087	0.083174	0.854984	0.333333	21.4523	0.460449	1.51666	0.0215	2.56495	0	0	0	0	0	C18	0.293275	0.97202	0.271451	0.087938	2.48491	1.51666	0.468457	21.5954	0.333333	0.775871	0.069278	0.0251	0	0	0	0	1	0.0034266	0.0024228	0.0008566	0.001011	0	0	-0.0223491	-0.180128	0.0040257
2003	2014	浙江省	0.151311	0.96867	0.19352	0.093712	0.043206	0.078848	0.867455	0.333333	21.4799	0.464554	1.53642	0.0243	2.63906	0	0	0	0	0	C18	0.150952	0.8784	0.185177	0.091733	2.56495	1.51666	0.460449	21.4523	0.333333	0.854984	0.083174	0.0215	0	0	0	0	1	0.0039785	0.002813	0.0009946	0.0011739	0	0	-0.0259491	-0.180128	0.0046742
2003	2015	浙江省	0.133027	0.99702	0.133542	0.097676	0.013572	0.075783	0.870237	0.333333	21.4901	0.460191	1.53642	0.0292	2.70805	0	0	0	0	0	C18	0.151311	0.96867	0.19352	0.093712	2.63906	1.53642	0.464554	21.4799	0.333333	0.867455	0.078848	0.0243	0	0	0	0	1	0.0035492	0.0025095	0.0008873	0.0010472	0	0	-0.0231491	-0.180128	0.0041698
2003	2016	浙江省	0.155509	0.95601	0.163551	0.093596	0.160209	0.065153	0.812773	0.363636	21.7072	0.464175	1.47684	0.0336	2.77259	0	0	0	0	0	C18	0.133027	0.99702	0.133542	0.097676	2.70805	1.53642	0.460191	21.4901	0.333333	0.870237	0.075783	0.0292	0	0	0	0	1	0.0027979	0.0019783	0.0006995	0.0008255	0	0	-0.0182491	-0.180128	0.0032872
2003	2017	浙江省	0.178572	0.51761	0.154996	0.090448	0.207216	0.062639	0.865316	0.363636	21.8328	0.464004	1.47684	0.043	2.83321	0	0	0	0	0	C18	0.155509	0.95601	0.163551	0.093596	2.77259	1.47684	0.464175	21.7072	0.363636	0.812773	0.065153	0.0336	0	0	0	0	1	0.0021233	0.0015013	0.0005308	0.0006265	0	0	-0.0138491	-0.180128	0.0024946
2003	2018	浙江省	0.223818	0.74382	0.113522	0.099512	0.033225	0.058192	0.854639	0.363636	21.8779	0.468151	1.50385	0.0417	2.89037	0	0	0	0	0	C18	0.178572	0.51761	0.154996	0.090448	2.83321	1.47684	0.464004	21.8328	0.363636	0.865316	0.062639	0.043	0	0	0	0	1	0.0006821	0.0004823	0.0001705	0.0002013	0	0	-0.0044491	-0.180128	0.0008014
2003	2019	浙江省	0.270035	0.67564	0.103211	0.107817	0.007714	0.064037	0.786385	0.333333	21.9689	0.472283	1.51741	0.0477	2.94444	0	0	0	0	0	C18	0.223818	0.74382	0.113522	0.099512	2.89037	1.50385	0.468151	21.8779	0.363636	0.854639	0.058192	0.0417	0	0	0	0	1	0.0008814	0.0006232	0.0002204	0.0002601	0	0	-0.0057491	-0.180128	0.0010356
2004	2013	重庆市	0.475353	0.86105	0.113918	0.076024	0.151194	0.05345	0.583661	0.4	22.7577	0.373175	0.0910283	0.0321	2.48491	0	0	0	0	0	C26																	3					0
2004	2014	重庆市	0.582392	0.67844	0.070123	0.091452	0.090298	0.041405	0.358685	0.25	23.3311	0.374591	0.471502	0.0246	2.56495	0	0	0	0	0	C26	0.475353	0.86105	0.113918	0.076024	2.48491	0.0910283	0.373175	22.7577	0.4	0.583661	0.05345	0.0321	0	0	0	0	3	0.0023533	0.0016639	0.0005883	0.0006944	0	0	-0.0153491	-0.180128	0.0027648
2004	2015	重庆市	0.471831	1.03894	0.192555	0.106866	0.268687	0.059652	0.313251	0.333333	23.7044	0.317038	0.471502	0.0399	2.63906	0	0	0	0	0	C26	0.582392	0.67844	0.070123	0.091452	2.56495	0.471502	0.374591	23.3311	0.25	0.358685	0.041405	0.0246	0	0	0	0	3	0.0035032	0.002477	0.0008758	0.0010336	0	0	-0.0228491	-0.180128	0.0041158
2004	2016	重庆市	0.558185	1.00531	0.131136	0.105087	0.148757	0.05212	0.292753	0.333333	23.9109	0.296986	0.759122	0.035	2.70805	0	0	0	0	0	C26	0.471831	1.03894	0.192555	0.106866	2.63906	0.471502	0.317038	23.7044	0.333333	0.313251	0.059652	0.0399	0	0	0	0	3	0.0011574	0.0008184	0.0002893	0.0003415	0	0	-0.0075491	-0.180128	0.0013598
2004	2017	重庆市	0.542914	0.67421	0.172641	0.119729	0.28425	0.049337	0.313128	0.333333	24.0937	0.355263	1.15174	0.03	2.77259	0	0	0	0	0	C26	0.558185	1.00531	0.131136	0.105087	2.70805	0.759122	0.296986	23.9109	0.333333	0.292753	0.05212	0.035	0	0	0	0	3	0.0019087	0.0013496	0.0004772	0.0005632	0	0	-0.0124491	-0.180128	0.0022424
2004	2018	重庆市	0.519833	0.85149	0.104239	0.143527	0.160802	0.055586	0.398231	0.333333	24.0023	0.317128	0.90846	0.0338	2.83321	0	0	0	0	0	C26	0.542914	0.67421	0.172641	0.119729	2.77259	1.15174	0.355263	24.0937	0.333333	0.313128	0.049337	0.03	0	0	0	0	3	0.0026753	0.0018916	0.0006688	0.0007894	0	0	-0.0174491	-0.180128	0.0031431
2004	2019	重庆市	0.502796	0.88274	0.070344	0.175886	-0.045609	0.054762	0.378856	0.333333	24.0057	0.36164	1.15174	0.0289	2.89037	0	0	0	0	0	C26	0.519833	0.85149	0.104239	0.143527	2.83321	0.90846	0.317128	24.0023	0.333333	0.398231	0.055586	0.0338	0	0	0	0	3	0.0020927	0.0014796	0.0005232	0.0006175	0	0	-0.0136491	-0.180128	0.0024586
2006	2015	浙江省	0.438473	1.17499	0.189677	0.036664	-0.277794	0.024458	0.417074	0.333333	21.1692	0.395718	1.72286	0.0355	2.70805	0	0	0	0	0	C35																	1					0
2006	2016	浙江省	0.419551	1.01963	0.134423	0.03914	0.070945	0.02327	0.430832	0.333333	21.2051	0.412892	1.72286	0.0384	2.77259	0	0	0	0	0	C35	0.438473	1.17499	0.189677	0.036664	2.70805	1.72286	0.395718	21.1692	0.333333	0.417074	0.024458	0.0355	0	0	0	0	1	0.001832	0.0012953	0.000458	0.0005405	0	0	-0.0119491	-0.180128	0.0021524
2006	2017	浙江省	0.42375	1.15842	0.125723	0.038521	0.362495	0.0253	0.533256	0.333333	21.301	0.396669	1.72286	0.0387	2.83321	0	0	0	0	0	C35	0.419551	1.01963	0.134423	0.03914	2.77259	1.72286	0.412892	21.2051	0.333333	0.430832	0.02327	0.0384	0	0	0	0	1	0.0013874	0.000981	0.0003468	0.0004094	0	0	-0.0090491	-0.180128	0.00163
2006	2018	浙江省	0.46119	0.86253	0.073054	0.042728	0.056772	0.022485	0.522301	0.333333	21.3772	0.407686	1.75548	0.0461	2.89037	0	0	0	0	0	C35	0.42375	1.15842	0.125723	0.038521	2.83321	1.72286	0.396669	21.301	0.333333	0.533256	0.0253	0.0387	0	0	0	0	1	0.0013414	0.0009485	0.0003353	0.0003958	0	0	-0.0087491	-0.180128	0.001576
2006	2019	浙江省	0.465939	1.27365	0.049497	0.051102	-0.138366	0.024174	0.503893	0.333333	21.2638	0.445632	1.75548	0.0532	2.94444	0	0	0	0	0	C35	0.46119	0.86253	0.073054	0.042728	2.89037	1.75548	0.407686	21.3772	0.333333	0.522301	0.022485	0.0461	0	0	0	0	1	0.0002068	0.0001462	5.17e-05	6.1e-05	0	0	-0.0013491	-0.180128	0.000243
2007	2012	河南省	0.0445	0.76363	0.250673	0.080076	0.011509	0.030172	0.328237	0.428571	21.8095	0.5279	0.155122	0.0656	2.99573	0	0	0	0	0	C27																	2					0
2007	2013	河南省	0.091277	0.86328	0.281958	0.02301	0.149262	0.037289	0.306757	0.428571	22.0161	0.527745	0.155122	0.0535	3.04452	0	0	0	0	0	C27	0.0445	0.76363	0.250673	0.080076	2.99573	0.155122	0.5279	21.8095	0.428571	0.328237	0.030172	0.0656	0	0	0	0	2	-0.0027829	-0.0019677	-0.0006957	-0.0008211	0	0	0.0181509	-0.180128	-0.0032695
2007	2014	河南省	0.035467	0.89546	0.178113	0.038092	0.112629	0.054762	0.329869	0.428571	22.0503	0.51023	0.155122	0.0451	3.09104	0	0	0	0	0	C27	0.091277	0.86328	0.281958	0.02301	3.04452	0.155122	0.527745	22.0161	0.428571	0.306757	0.037289	0.0535	0	0	0	0	2	-0.0009277	-0.000656	-0.0002319	-0.0002737	0	0	0.0060509	-0.180128	-0.0010899
2007	2015	河南省	0.034094	0.86167	0.088686	0.013747	0.183577	0.049696	0.365974	0.428571	22.1148	0.518812	0.164412	0.0472	3.13549	0	0	0	0	0	C27	0.035467	0.89546	0.178113	0.038092	3.09104	0.155122	0.51023	22.0503	0.428571	0.329869	0.054762	0.0451	0	0	0	0	2	0.0003602	0.0002547	9e-05	0.0001063	0	0	-0.0023491	-0.180128	0.0004231
2007	2016	河南省	0.046243	0.71878	0.101789	0.035377	0.314525	0.04534	0.416017	0.428571	22.2601	0.51406	0.164412	0.051	3.17805	0	0	0	0	0	C27	0.034094	0.86167	0.088686	0.013747	3.13549	0.164412	0.518812	22.1148	0.428571	0.365974	0.049696	0.0472	0	0	0	0	2	3.82e-05	2.7e-05	9.55e-06	1.13e-05	0	0	-0.0002491	-0.180128	4.49e-05
2007	2017	河南省	0.072278	0.59654	0.037911	0.11304	0.224073	0.039992	0.453733	0.428571	22.3756	0.52279	0.170502	0.0552	3.21888	0	0	0	0	0	C27	0.046243	0.71878	0.101789	0.035377	3.17805	0.164412	0.51406	22.2601	0.428571	0.416017	0.04534	0.051	0	0	0	0	2	-0.0005444	-0.0003849	-0.0001361	-0.0001606	0	0	0.0035509	-0.180128	-0.0006396
2007	2018	河南省	0.11096	0.81482	0.065465	0.167189	0.358386	0.031922	0.495437	0.428571	22.594	0.52961	0.171176	0.0481	3.2581	0	0	0	0	0	C27	0.072278	0.59654	0.037911	0.11304	3.21888	0.170502	0.52279	22.3756	0.428571	0.453733	0.039992	0.0552	0	0	0	0	2	-0.0011884	-0.0008402	-0.0002971	-0.0003506	0	0	0.0077509	-0.180128	-0.0013962
2007	2019	河南省	0.092211	0.71524	0.079399	0.140659	0.150158	0.026573	0.487913	0.428571	22.7492	0.530234	0.171176	0.04	3.29584	0	0	0	0	0	C27	0.11096	0.81482	0.065465	0.167189	3.2581	0.171176	0.52961	22.594	0.428571	0.495437	0.031922	0.0481	0	0	0	0	2	-9.98e-05	-7.06e-05	-2.49e-05	-2.94e-05	0	0	0.0006509	-0.180128	-0.0001173
2008	2012	广东省	0.433642	1.16892	0.073621	0.131041	0.194337	0.03014	0.663207	0.363636	22.6001	0.359037	0.382947	0.0524	2.3979	0	0	4	1.60944	1	C35																	1					0
2008	2013	广东省	0.414207	1.61794	0.120034	0.111953	0.000286	0.028383	0.652973	0.363636	22.6161	0.346375	0.382947	0.0692	2.48491	0	0	4	1.60944	1	C35	0.433642	1.16892	0.073621	0.131041	2.3979	0.382947	0.359037	22.6001	0.363636	0.663207	0.03014	0.0524	0	0	1	1.60944	1	0.0072092	0.0044142	-0.0001898	-0.000224	0	0	0.0049509	-0.180128	-0.0008918
2008	2014	广东省	0.399683	1.0469	0.123095	0.108187	0.284095	0.026242	0.773414	0.363636	22.6968	0.3046	0.669776	0.0671	2.56495	0	0	4	1.60944	1	C35	0.414207	1.61794	0.120034	0.111953	2.48491	0.382947	0.346375	22.6161	0.363636	0.652973	0.028383	0.0692	0	0	1	1.60944	1	0.0316719	0.019393	-0.0008337	-0.000984	0	0	0.0217509	-0.180128	-0.003918
2008	2015	广东省	0.352195	1.10408	0.090889	0.108828	0.003908	0.025475	0.736882	0.363636	22.749	0.307603	0.669776	0.0766	2.63906	0	0	0	0	0	C35	0.399683	1.0469	0.123095	0.108187	2.56495	0.669776	0.3046	22.6968	0.363636	0.773414	0.026242	0.0671	0	0	1	1.60944	1	0.0286141	0.0175207	-0.0007532	-0.000889	0	0	0.0196509	-0.180128	-0.0035397
2008	2016	广东省	0.464944	0.98965	0.06295	0.110847	0.245473	0.07846	0.671093	0.444444	23.0622	0.314325	0.669776	0.0841	2.70805	0	0	0	0	0	C35	0.352195	1.10408	0.090889	0.108828	2.63906	0.669776	0.307603	22.749	0.363636	0.736882	0.025475	0.0766	0	0	0	0	1	-0.0044694	-0.0031601	-0.0011173	-0.0013187	0	0	0.0291509	-0.180128	-0.0052509
2008	2017	广东省	0.483533	1.12945	0.148667	0.098222	0.661198	0.053305	0.819692	0.444444	23.3694	0.325156	0.537896	0.0736	2.77259	0	0	0	0	0	C35	0.464944	0.98965	0.06295	0.110847	2.70805	0.669776	0.314325	23.0622	0.444444	0.671093	0.07846	0.0841	0	0	0	0	1	-0.0056193	-0.0039732	-0.0014048	-0.001658	0	0	0.0366509	-0.180128	-0.0066019
2008	2018	广东省	0.546257	1.23223	0.195076	0.09889	-0.0459	0.061286	0.582184	0.375	23.6651	0.449396	0.0901149	0.09	2.83321	0	0	3	1.38629	1	C35	0.483533	1.12945	0.148667	0.098222	2.77259	0.537896	0.325156	23.3694	0.444444	0.819692	0.053305	0.0736	0	0	0	0	1	-0.0040095	-0.0028349	-0.0010023	-0.001183	0	0	0.0261509	-0.180128	-0.0047105
2009	2012	江苏省	0.767271	1.15406	0.096365	0.024757	0.112991	0.067112	0.532585	0.333333	21.8948	0.327075	1.11475	0.0247	2.48491	0	0	0	0	0	C34																	1					0
2009	2013	江苏省	0.616131	1.15949	0.112239	0.025237	0.016309	0.053847	0.44553	0.333333	22.0896	0.363762	1.26458	0.0308	2.56495	0	0	0	0	0	C34	0.767271	1.15406	0.096365	0.024757	2.48491	1.11475	0.327075	21.8948	0.333333	0.532585	0.067112	0.0247	0	0	0	0	1	0.0034879	0.0024661	0.0008719	0.0010291	0	0	-0.0227491	-0.180128	0.0040977
2009	2014	江苏省	0.589513	1.34676	0.091191	0.035834	0.019615	0.057469	0.457552	0.333333	22.0825	0.339855	1.26458	0.0319	2.63906	0	0	0	0	0	C34	0.616131	1.15949	0.112239	0.025237	2.56495	1.26458	0.363762	22.0896	0.333333	0.44553	0.053847	0.0308	0	0	0	0	1	0.0025526	0.0018049	0.0006381	0.0007532	0	0	-0.0166491	-0.180128	0.002999
2009	2015	江苏省	0.564555	1.20734	0.145838	0.04194	0.220992	0.075665	0.473625	0.333333	22.2476	0.346833	0.341744	0.0242	2.70805	0	0	0	0	0	C34	0.589513	1.34676	0.091191	0.035834	2.63906	1.26458	0.339855	22.0825	0.333333	0.457552	0.057469	0.0319	0	0	0	0	1	0.002384	0.0016856	0.000596	0.0007034	0	0	-0.0155491	-0.180128	0.0028008
2009	2016	江苏省	0.550989	1.19225	0.193845	0.044266	0.120469	0.076942	0.505759	0.333333	22.2956	0.348409	0.437932	0.0335	2.77259	0	0	0	0	0	C34	0.564555	1.20734	0.145838	0.04194	2.70805	0.341744	0.346833	22.2476	0.333333	0.473625	0.075665	0.0242	0	0	0	0	1	0.0035645	0.0025203	0.0008911	0.0010517	0	0	-0.0232491	-0.180128	0.0041878
2009	2017	江苏省	0.58271	1.12088	0.17866	0.043515	0.008842	0.065941	0.461962	0.333333	22.3951	0.364148	0.430938	0.0374	2.83321	0	0	0	0	0	C34	0.550989	1.19225	0.193845	0.044266	2.77259	0.437932	0.348409	22.2956	0.333333	0.505759	0.076942	0.0335	0	0	0	0	1	0.0021387	0.0015122	0.0005346	0.000631	0	0	-0.0139491	-0.180128	0.0025126
2009	2018	江苏省	0.585447	1.27212	0.149751	0.033503	0.424853	0.073875	0.580036	0.375	22.5215	0.352368	0.386146	0.0388	2.89037	0	0	0	0	0	C34	0.58271	1.12088	0.17866	0.043515	2.83321	0.430938	0.364148	22.3951	0.333333	0.461962	0.065941	0.0374	0	0	0	0	1	0.0015407	0.0010894	0.0003852	0.0004546	0	0	-0.0100491	-0.180128	0.0018101
2009	2019	江苏省	0.642903	1.28527	0.107493	0.032242	-0.098548	0.060222	0.538081	0.333333	22.4928	0.339129	0.384718	0.0451	2.94444	0	0	0	0	0	C34	0.585447	1.27212	0.149751	0.033503	2.89037	0.386146	0.352368	22.5215	0.375	0.580036	0.073875	0.0388	0	0	0	0	1	0.0013261	0.0009376	0.0003315	0.0003913	0	0	-0.0086491	-0.180128	0.0015579
2011	2012	浙江省	0.655549	0.9871	0.061816	0.031189	0.504589	0.231461	0.749689	0.333333	23.0368	0.584766	1.39669	0.0257	2.3979	0	0	0	0	0	C34																	1					0
2011	2013	浙江省	0.63982	1.10341	0.090783	0.035776	-0.146796	0.233425	0.68095	0.333333	22.9742	0.575798	1.39669	0.0223	2.48491	0	0	0	0	0	C34	0.655549	0.9871	0.061816	0.031189	2.3979	1.39669	0.584766	23.0368	0.333333	0.749689	0.231461	0.0257	0	0	0	0	1	0.0033346	0.0023577	0.0008336	0.0009839	0	0	-0.0217491	-0.180128	0.0039176
2011	2014	浙江省	0.660421	1.06643	0.029227	0.036558	0.020838	0.329935	0.634904	0.333333	23.0651	0.47167	1.11034	0.0229	2.56495	0	0	0	0	0	C34	0.63982	1.10341	0.090783	0.035776	2.48491	1.39669	0.575798	22.9742	0.333333	0.68095	0.233425	0.0223	0	0	0	0	1	0.0038559	0.0027263	0.0009639	0.0011377	0	0	-0.0251491	-0.180128	0.0045301
2011	2015	浙江省	0.639648	1.20298	0.053757	0.045505	-0.112489	0.364445	0.565927	0.333333	23.0602	0.458645	1.11034	0.0361	2.63906	0	0	0	0	0	C34	0.660421	1.06643	0.029227	0.036558	2.56495	1.11034	0.47167	23.0651	0.333333	0.634904	0.329935	0.0229	0	0	0	0	1	0.0037639	0.0026613	0.0009409	0.0011105	0	0	-0.0245491	-0.180128	0.004422
2011	2016	浙江省	0.615795	1.11476	0.078914	0.052644	-0.004893	0.333784	0.494974	0.333333	23.1897	0.456306	1.11034	0.0375	2.70805	0	0	0	0	0	C34	0.639648	1.20298	0.053757	0.045505	2.63906	1.11034	0.458645	23.0602	0.333333	0.565927	0.364445	0.0361	0	0	0	0	1	0.00174	0.0012303	0.000435	0.0005134	0	0	-0.0113491	-0.180128	0.0020443
2011	2017	浙江省	0.679482	1.30119	0.065112	0.047882	0.419981	0.292758	0.596893	0.333333	23.353	0.454053	1.11034	0.0321	2.77259	0	0	0	0	0	C34	0.615795	1.11476	0.078914	0.052644	2.70805	1.11034	0.456306	23.1897	0.333333	0.494974	0.333784	0.0375	0	0	0	0	1	0.0015254	0.0010785	0.0003813	0.0004501	0	0	-0.0099491	-0.180128	0.0017921
2011	2018	浙江省	0.793523	1.42006	0.081329	0.047476	0.1355	0.277582	0.914453	0.333333	23.0535	0.453726	1.11034	0.0371	2.83321	0	0	0	0	0	C34	0.679482	1.30119	0.065112	0.047882	2.77259	1.11034	0.454053	23.353	0.333333	0.596893	0.292758	0.0321	0	0	0	0	1	0.0023533	0.0016639	0.0005883	0.0006944	0	0	-0.0153491	-0.180128	0.0027648
2011	2019	浙江省	0.745979	1.16839	0.108652	0.048785	-0.031508	0.123339	1.04668	0.333333	22.8864	0.440944	1.11034	0.0417	2.89037	0	0	0	0	0	C34	0.793523	1.42006	0.081329	0.047476	2.83321	1.11034	0.453726	23.0535	0.333333	0.914453	0.277582	0.0371	0	0	0	0	1	0.0015867	0.0011219	0.0003967	0.0004682	0	0	-0.0103491	-0.180128	0.0018642
2012	2012	浙江省	0.258718	0.99328	0.191921	0.045325	-0.101723	0.023187	0.536131	0.333333	21.2001	0.271374	1.6891	0.0539	2.63906	0	0	0	0	0	C22																	1					0
2012	2013	浙江省	0.276034	1.07754	0.088725	0.052649	0.134176	0.029878	0.593674	0.5	21.224	0.244857	2.30625	0.0489	2.70805	0	0	0	0	0	C22	0.258718	0.99328	0.191921	0.045325	2.63906	1.6891	0.271374	21.2001	0.333333	0.536131	0.023187	0.0539	0	0	0	0	1	-0.0009891	-0.0006993	-0.0002473	-0.0002918	0	0	0.0064509	-0.180128	-0.001162
2012	2014	浙江省	0.215853	1.12203	0.055165	0.052171	-0.048049	0.027031	0.58819	0.375	21.1845	0.209514	2.71625	0.0576	2.77259	0	0	0	0	0	C22	0.276034	1.07754	0.088725	0.052649	2.70805	2.30625	0.244857	21.224	0.5	0.593674	0.029878	0.0489	0	0	0	0	1	-0.0002225	-0.0001573	-5.56e-05	-6.56e-05	0	0	0.0014509	-0.180128	-0.0002614
2012	2015	浙江省	0.231634	1.16707	0.067164	0.055255	-0.043158	0.025772	0.549616	0.333333	21.2082	0.250927	1.45042	0.0762	2.83321	0	0	0	0	0	C22	0.215853	1.12203	0.055165	0.052171	2.77259	2.71625	0.209514	21.1845	0.375	0.58819	0.027031	0.0576	0	0	0	0	1	-0.0015563	-0.0011004	-0.0003891	-0.0004592	0	0	0.0101509	-0.180128	-0.0018285
2012	2019	浙江省	0.238061	1.52388	0.106626	0.047553	0.021262	0.021099	0.625694	0.375	21.3341	0.234757	1.45042	0.0696	3.04452	0	0	0	0	0	C22																	1					0
2019	2012	浙江省	0.54706	1.16873	0.060213	0.045097	0.299467	0.055428	0.606846	0.333333	20.7834	0.381249	0.864955	0.0299	2.48491	0	0	0	0	0	C27																	1					0
2019	2013	浙江省	0.521535	0.63082	0.066645	0.049256	0.083562	0.054733	0.657899	0.333333	20.7825	0.392064	0.828727	0.0259	2.56495	0	0	0	0	0	C27	0.54706	1.16873	0.060213	0.045097	2.48491	0.864955	0.381249	20.7834	0.333333	0.606846	0.055428	0.0299	0	0	0	0	1	0.0026906	0.0019024	0.0006726	0.0007939	0	0	-0.0175491	-0.180128	0.0031611
2019	2014	浙江省	0.237268	0.93984	0.054985	0.153537	1.41395	0.043244	0.50529	0.375	21.9277	0.654989	1.38807	0.0121	2.63906	0	0	0	0	0	C27	0.521535	0.63082	0.066645	0.049256	2.56495	0.828727	0.392064	20.7825	0.333333	0.657899	0.054733	0.0259	0	0	0	0	1	0.0033039	0.002336	0.0008259	0.0009748	0	0	-0.0215491	-0.180128	0.0038816
2019	2015	浙江省	0.366453	1.08442	0.036534	0.151318	0.445076	0.050856	0.535533	0.428571	22.2377	0.659739	1.38996	0.0169	2.70805	0	0	0	0	0	C27	0.237268	0.93984	0.054985	0.153537	2.63906	1.38807	0.654989	21.9277	0.375	0.50529	0.043244	0.0121	0	0	0	0	1	0.0054197	0.003832	0.0013549	0.0015991	0	0	-0.0353491	-0.180128	0.0063674
2019	2016	浙江省	0.441462	0.97313	0.091943	0.122132	0.439303	0.037977	0.50184	0.333333	22.6669	0.541542	2.63826	0.0772	2.77259	0	0	0	0	0	C27	0.366453	1.08442	0.036534	0.151318	2.70805	1.38996	0.659739	22.2377	0.428571	0.535533	0.050856	0.0169	0	0	0	0	1	0.0046838	0.0033117	0.0011709	0.001382	0	0	-0.0305491	-0.180128	0.0055027
2019	2017	浙江省	0.226451	1.26592	0.146069	0.100071	0.247872	0.035924	0.498794	0.333333	22.8944	0.483968	3.20046	0.1018	2.83321	0	0	0	0	0	C27	0.441462	0.97313	0.091943	0.122132	2.77259	2.63826	0.541542	22.6669	0.333333	0.50184	0.037977	0.0772	0	0	0	0	1	-0.0045614	-0.0032252	-0.0011403	-0.0013459	0	0	0.0297509	-0.180128	-0.005359
2019	2018	浙江省	0.29537	1.16438	0.162191	0.119286	0.059109	0.041078	0.473847	0.333333	23.0031	0.478345	3.20046	0.134	2.89037	0	0	0	0	0	C27	0.226451	1.26592	0.146069	0.100071	2.83321	3.20046	0.483968	22.8944	0.333333	0.498794	0.035924	0.1018	0	0	0	0	1	-0.0083331	-0.005892	-0.0020832	-0.0024587	0	0	0.0543509	-0.180128	-0.0097901
2019	2019	浙江省	0.293164	1.26726	0.09912	0.121113	0.119834	0.064986	0.468727	0.375	23.1275	0.469668	3.20046	0.0959	2.94444	0	0	0	0	0	C27	0.29537	1.16438	0.162191	0.119286	2.89037	3.20046	0.478345	23.0031	0.333333	0.473847	0.041078	0.134	0	0	0	0	1	-0.01327	-0.0093826	-0.0033174	-0.0039154	0	0	0.086551	-0.180128	-0.0155903
2020	2012	浙江省	0.406155	1.17326	0.125914	0.168683	0.20832	0.092285	0.659183	0.333333	20.9864	0.444378	1.14658	0.044	2.3979	0	0	0	0	0	C27																	1					0
2020	2013	浙江省	0.382486	0.97191	0.075982	0.210051	0.136249	0.086225	0.735622	0.333333	21.0047	0.424112	1.29864	0.0439	2.48491	0	0	0	0	0	C27	0.406155	1.17326	0.125914	0.168683	2.3979	1.14658	0.444378	20.9864	0.333333	0.659183	0.092285	0.044	0	0	0	0	1	0.0005288	0.0003739	0.0001322	0.000156	0	0	-0.0034491	-0.180128	0.0006213
2020	2014	浙江省	0.32263	0.86795	0.092082	0.252214	0.26792	0.052489	0.598402	0.333333	21.4484	0.384298	1.19547	0.0436	2.56495	0	0	0	0	0	C27	0.382486	0.97191	0.075982	0.210051	2.48491	1.29864	0.424112	21.0047	0.333333	0.735622	0.086225	0.0439	0	0	0	0	1	0.0005441	0.0003847	0.000136	0.0001606	0	0	-0.0035491	-0.180128	0.0006393
2020	2015	浙江省	0.231094	0.6537	0.085128	0.257375	0.145853	0.064826	0.481547	0.333333	21.8017	0.349287	1.19547	0.0526	2.63906	0	0	0	0	0	C27	0.32263	0.86795	0.092082	0.252214	2.56495	1.19547	0.384298	21.4484	0.333333	0.598402	0.052489	0.0436	0	0	0	0	1	0.0005901	0.0004173	0.0001475	0.0001741	0	0	-0.0038491	-0.180128	0.0006933
2020	2016	浙江省	0.262634	0.84572	0.052018	0.274775	0.324762	0.052996	0.569941	0.333333	21.9145	0.394434	1.39891	0.0588	2.70805	0	0	0	0	0	C27	0.231094	0.6537	0.085128	0.257375	2.63906	1.19547	0.349287	21.8017	0.333333	0.481547	0.064826	0.0526	0	0	0	0	1	-0.0007897	-0.0005584	-0.0001974	-0.000233	0	0	0.0051509	-0.180128	-0.0009278
2020	2017	浙江省	0.191361	1.05116	0.049535	0.306289	0.183211	0.032203	0.452502	0.375	22.3133	0.383464	0.969035	0.074	2.77259	0	0	0	0	0	C27	0.262634	0.84572	0.052018	0.274775	2.70805	1.39891	0.394434	21.9145	0.333333	0.569941	0.052996	0.0588	0	0	0	0	1	-0.0017403	-0.0012305	-0.0004351	-0.0005135	0	0	0.0113509	-0.180128	-0.0020446
2020	2018	浙江省	0.284143	0.75713	0.063987	0.373861	0.326595	0.028293	0.589731	0.333333	22.3311	0.388373	0.975616	0.0822	2.83321	0	0	0	0	0	C27	0.191361	1.05116	0.049535	0.306289	2.77259	0.969035	0.383464	22.3133	0.375	0.452502	0.032203	0.074	0	0	0	0	1	-0.0040708	-0.0028783	-0.0010177	-0.0012011	0	0	0.0265509	-0.180128	-0.0047826
2020	2019	浙江省	0.340328	0.96358	0.073993	0.367748	0.238767	0.029612	0.648289	0.333333	22.4505	0.382068	0.975616	0.0697	2.89037	0	0	0	0	0	C27	0.284143	0.75713	0.063987	0.373861	2.83321	0.975616	0.388373	22.3311	0.333333	0.589731	0.028293	0.0822	0	0	0	0	1	-0.005328	-0.0037672	-0.001332	-0.0015721	0	0	0.0347509	-0.180128	-0.0062596
2022	2012	上海市	0.154845	1.02732	0.414037	0.15446	0.159964	0.016354	0.788575	0.428571	20.974	0.283906	0.0655068	0.0389	2.63906	0	0	0	0	0	C27																	1					0
2022	2013	上海市	0.118289	0.87617	0.346057	0.132196	0.099393	0.012794	0.813336	0.428571	21.0381	0.275671	0.0655068	0.0395	2.70805	0	0	0	0	0	C27	0.154845	1.02732	0.414037	0.15446	2.63906	0.0655068	0.283906	20.974	0.428571	0.788575	0.016354	0.0389	0	0	0	0	1	0.0013107	0.0009268	0.0003277	0.0003867	0	0	-0.0085491	-0.180128	0.0015399
2023	2012	四川省	0.382068	1.11519	0.202313	0.034869	0.273391	0.087124	0.173561	0.444444	21.2568	0.384804	2.13778	0.0642	2.48491	0	0	0	0	0	C37																	3					0
2023	2013	四川省	0.317597	1.19206	0.266405	0.029187	0.457964	0.061514	0.182877	0.444444	21.5815	0.356907	1.66521	0.0743	2.56495	0	0	0	0	0	C37	0.382068	1.11519	0.202313	0.034869	2.48491	2.13778	0.384804	21.2568	0.444444	0.173561	0.087124	0.0642	0	0	0	0	3	-0.0025683	-0.0018159	-0.000642	-0.0007578	0	0	0.0167509	-0.180128	-0.0030173
2023	2014	四川省	0.41691	1.35946	0.22073	0.027391	0.163224	0.047768	0.169986	0.444444	21.8057	0.340095	0.900893	0.0582	2.63906	0	0	0	0	0	C37	0.317597	1.19206	0.266405	0.029187	2.56495	1.66521	0.356907	21.5815	0.444444	0.182877	0.061514	0.0743	0	0	0	0	3	-0.0041168	-0.0029108	-0.0010292	-0.0012147	0	0	0.0268509	-0.180128	-0.0048366
2023	2015	四川省	0.174659	1.21399	0.220956	0.028117	-0.146023	0.035213	0.094372	0.444444	22.2364	0.313933	0.916411	0.0973	2.70805	0	0	0	0	0	C37	0.41691	1.35946	0.22073	0.027391	2.63906	0.900893	0.340095	21.8057	0.444444	0.169986	0.047768	0.0582	0	0	0	0	3	-0.0016483	-0.0011655	-0.0004121	-0.0004863	0	0	0.0107509	-0.180128	-0.0019365
2023	2016	四川省	0.302335	1.00989	0.211877	0.029746	0.154531	0.02935	0.083496	0.444444	22.5024	0.323469	0.916411	0.1891	2.77259	0	0	0	0	0	C37	0.174659	1.21399	0.220956	0.028117	2.70805	0.916411	0.313933	22.2364	0.444444	0.094372	0.035213	0.0973	0	0	0	0	3	-0.0076432	-0.0054041	-0.0019107	-0.0022551	0	0	0.0498509	-0.180128	-0.0089796
2023	2017	四川省	0.364858	1.52945	0.105771	0.034238	-0.138802	0.037784	0.068213	0.444444	22.5552	0.297721	0.916411	0.5825	2.83321	0	0	0	0	0	C37	0.302335	1.00989	0.211877	0.029746	2.77259	0.916411	0.323469	22.5024	0.444444	0.083496	0.02935	0.1891	0	0	0	0	3	-0.0217179	-0.0153558	-0.0054293	-0.006408	0	0	0.141651	-0.180128	-0.0255153
2023	2018	四川省	0.364823	0.90874	0.108875	0.037773	0.210168	0.05306	0.083255	0.444444	22.5467	0.301051	0.916411	0.376	2.89037	0	0	0	0	0	C37	0.364858	1.52945	0.105771	0.034238	2.83321	0.916411	0.297721	22.5552	0.444444	0.068213	0.037784	0.5825	0	0	0	0	3	-0.0820341	-0.0580027	-0.0205078	-0.0242045	0	0	0.535051	-0.180128	-0.0963778
2023	2019	四川省	0.433954	1.08615	0.063169	0.025104	0.566802	0.048386	0.114235	0.333333	22.6794	0.271073	1.07217	0.2622	2.94444	0	0	0	0	0	C37	0.364823	0.90874	0.108875	0.037773	2.89037	0.916411	0.301051	22.5467	0.444444	0.083255	0.05306	0.376	0	0	0	0	3	-0.0503735	-0.0356169	-0.0125929	-0.0148629	0	0	0.328551	-0.180128	-0.0591813
2026	2012	山东省	0.239667	0.7543	0.217951	0.029606	0.007357	0.025206	0.731977	0.375	20.5961	0.574444	1.15342	0.0451	2.63906	0	0	0	0	0	C33																	1					0
2026	2013	山东省	0.320544	0.87936	0.06776	0.030785	0.114207	0.100411	0.690551	0.333333	20.7625	0.574444	1.15342	0.0391	2.70805	0	0	0	0	0	C33	0.239667	0.7543	0.217951	0.029606	2.63906	1.15342	0.574444	20.5961	0.375	0.731977	0.025206	0.0451	0	0	0	0	1	0.0003602	0.0002547	9e-05	0.0001063	0	0	-0.0023491	-0.180128	0.0004231
2026	2014	山东省	0.208234	1.05575	0.105348	0.03219	0.122633	0.051723	0.406234	0.333333	21.4089	0.440189	1.14642	0.0393	2.77259	0	0	0	0	0	C33	0.320544	0.87936	0.06776	0.030785	2.70805	1.15342	0.574444	20.7625	0.333333	0.690551	0.100411	0.0391	0	0	0	0	1	0.0012801	0.0009051	0.00032	0.0003777	0	0	-0.0083491	-0.180128	0.0015039
2026	2015	山东省	0.190978	1.10042	0.302468	0.027734	0.027261	0.049401	0.410022	0.333333	21.4264	0.390754	1.15342	0.0533	2.83321	0	0	0	0	0	C33	0.208234	1.05575	0.105348	0.03219	2.77259	1.14642	0.440189	21.4089	0.333333	0.406234	0.051723	0.0393	0	0	0	0	1	0.0012494	0.0008834	0.0003123	0.0003686	0	0	-0.0081491	-0.180128	0.0014679
2026	2016	山东省	0.188393	1.15997	0.177607	0.025334	0.425344	0.04339	0.426104	0.333333	21.7425	0.443327	1.43734	0.0389	2.89037	0	0	0	0	0	C33	0.190978	1.10042	0.302468	0.027734	2.83321	1.15342	0.390754	21.4264	0.333333	0.410022	0.049401	0.0533	0	0	0	0	1	-0.0008971	-0.0006343	-0.0002243	-0.0002647	0	0	0.0058509	-0.180128	-0.0010539
2026	2017	山东省	0.202997	0.99763	0.217586	0.024465	0.244682	0.038249	0.498478	0.333333	21.8044	0.439654	1.54597	0.0427	2.94444	0	0	0	0	0	C33	0.188393	1.15997	0.177607	0.025334	2.89037	1.43734	0.443327	21.7425	0.333333	0.426104	0.04339	0.0389	0	0	0	0	1	0.0013107	0.0009268	0.0003277	0.0003867	0	0	-0.0085491	-0.180128	0.0015399
2026	2018	山东省	0.189776	1.00527	0.099145	0.020595	0.131034	0.034851	0.540572	0.333333	21.8466	0.45758	1.68137	0.0426	2.99573	0	0	0	0	0	C33	0.202997	0.99763	0.217586	0.024465	2.94444	1.54597	0.439654	21.8044	0.333333	0.498478	0.038249	0.0427	0	0	0	0	1	0.0007281	0.0005148	0.000182	0.0002148	0	0	-0.0047491	-0.180128	0.0008554
2026	2019	山东省	0.190681	1.01363	0.177212	0.022766	-0.052279	0.036988	0.546641	0.333333	21.7814	0.464772	1.74197	0.049	3.04452	0	0	0	0	0	C33	0.189776	1.00527	0.099145	0.020595	2.99573	1.68137	0.45758	21.8466	0.333333	0.540572	0.034851	0.0426	0	0	0	0	1	0.0007435	0.0005257	0.0001859	0.0002194	0	0	-0.0048491	-0.180128	0.0008735
2028	2012	上海市	0.301714	0.95259	0.253915	0.157914	0.467994	0.042075	0.665889	0.428571	22.1918	0.464744	0.309395	0.0638	2.48491	0	0	0	0	0	C38																	1					0
2028	2013	上海市	0.311416	1.1155	0.208914	0.138994	0.170775	0.035319	0.678081	0.428571	22.3313	0.464112	0.309395	0.0709	2.56495	1	0	2	1.09861	1	C38	0.301714	0.95259	0.253915	0.157914	2.48491	0.309395	0.464744	22.1918	0.428571	0.665889	0.042075	0.0638	0	0	0	0	1	-0.0025069	-0.0017725	-0.0006267	-0.0007397	0	0	0.0163509	-0.180128	-0.0029453
2028	2014	上海市	0.306745	1.02174	0.124657	0.12675	0.084397	0.035159	0.675548	0.428571	22.4161	0.443878	0.309395	0.0799	2.63906	0	0	0	0	0	C38	0.311416	1.1155	0.208914	0.138994	2.56495	0.309395	0.464112	22.3313	0.428571	0.678081	0.035319	0.0709	1	0	1	1.09861	1	0.022168	0.0209087	0.0225521	-0.0010609	0	0	0.0234509	-0.180128	-0.0042242
2028	2015	上海市	0.335835	1.11996	0.185546	0.128348	0.088828	0.030488	0.645504	0.428571	22.5467	0.448678	0.309395	0.0689	2.70805	0	0	0	0	0	C38	0.306745	1.02174	0.124657	0.12675	2.63906	0.309395	0.443878	22.4161	0.428571	0.675548	0.035159	0.0799	0	0	0	0	1	-0.0049754	-0.0035179	-0.0012438	-0.001468	0	0	0.0324509	-0.180128	-0.0058453
2028	2016	上海市	0.326221	1.08693	0.219084	0.127198	0.101643	0.031105	0.681669	0.428571	22.5889	0.462403	0.309395	0.0769	2.77259	0	0	0	0	0	C38	0.335835	1.11996	0.185546	0.128348	2.70805	0.309395	0.448678	22.5467	0.428571	0.645504	0.030488	0.0689	0	0	0	0	1	-0.0032889	-0.0023254	-0.0008222	-0.0009704	0	0	0.0214509	-0.180128	-0.0038639
2028	2017	上海市	0.335728	0.72599	0.209884	0.129011	0.020677	0.027781	0.661989	0.428571	22.6387	0.48752	0.309395	0.0801	2.83321	0	0	0	0	0	C38	0.326221	1.08693	0.219084	0.127198	2.77259	0.309395	0.462403	22.5889	0.428571	0.681669	0.031105	0.0769	0	0	0	0	1	-0.0045154	-0.0031927	-0.0011288	-0.0013323	0	0	0.0294509	-0.180128	-0.0053049
2028	2018	上海市	0.378972	0.74148	0.157387	0.119183	0.069376	0.022679	0.634188	0.428571	22.7487	0.484616	0.310275	0.0735	2.89037	0	0	0	0	0	C38	0.335728	0.72599	0.209884	0.129011	2.83321	0.309395	0.48752	22.6387	0.428571	0.661989	0.027781	0.0801	0	0	0	0	1	-0.005006	-0.0035396	-0.0012515	-0.0014771	0	0	0.0326509	-0.180128	-0.0058814
2028	2019	上海市	0.412307	1.00535	0.166279	0.105239	0.327357	0.028206	0.72131	0.428571	22.9031	0.493149	0.310275	0.0607	2.94444	0	0	0	0	0	C38	0.378972	0.74148	0.157387	0.119183	2.89037	0.310275	0.484616	22.7487	0.428571	0.634188	0.022679	0.0735	0	0	0	0	1	-0.0039941	-0.0028241	-0.0009985	-0.0011785	0	0	0.0260509	-0.180128	-0.0046925
2029	2012	福建省	0.216693	0.78845	0.394517	0.131274	0.190512	0.009541	0.627742	0.444444	22.4351	0.548363	1.32176	0.0309	2.3979	0	0	0	0	0	C18																	1					0
2029	2013	福建省	0.32247	1.25717	0.277684	0.157341	-0.20233	0.008481	0.405023	0.444444	22.6472	0.48663	1.32176	0.0392	2.48491	0	0	0	0	0	C18	0.216693	0.78845	0.394517	0.131274	2.3979	1.32176	0.548363	22.4351	0.444444	0.627742	0.009541	0.0309	0	0	0	0	1	0.0025373	0.001794	0.0006343	0.0007486	0	0	-0.0165491	-0.180128	0.002981
2029	2014	福建省	0.293625	1.04406	0.217485	0.188693	-0.137897	0.011848	0.345726	0.444444	22.6571	0.472279	1.32176	0.0345	2.56495	0	0	0	0	0	C18	0.32247	1.25717	0.277684	0.157341	2.48491	1.32176	0.48663	22.6472	0.444444	0.405023	0.008481	0.0392	0	0	0	0	1	0.0012647	0.0008942	0.0003162	0.0003732	0	0	-0.0082491	-0.180128	0.0014859
2029	2015	福建省	0.314665	1.20707	0.224657	0.196421	0.039913	0.006448	0.336109	0.444444	22.7245	0.459791	1.37975	0.0327	2.63906	0	0	0	0	0	C18	0.293625	1.04406	0.217485	0.188693	2.56495	1.32176	0.472279	22.6571	0.444444	0.345726	0.011848	0.0345	0	0	0	0	1	0.0019854	0.0014038	0.0004963	0.0005858	0	0	-0.0129491	-0.180128	0.0023325
2029	2016	福建省	0.336339	1.09331	0.153609	0.176934	0.061587	0.005284	0.333297	0.444444	22.7927	0.476863	1.37975	0.028	2.70805	0	0	0	0	0	C18	0.314665	1.20707	0.224657	0.196421	2.63906	1.37975	0.459791	22.7245	0.444444	0.336109	0.006448	0.0327	0	0	0	0	1	0.0022613	0.0015989	0.0005653	0.0006672	0	0	-0.0147491	-0.180128	0.0026567
2029	2017	福建省	0.355939	0.78558	0.126571	0.149043	0.168696	0.038722	0.35942	0.444444	22.873	0.498351	1.37975	0.0234	2.77259	0	0	0	0	0	C18	0.336339	1.09331	0.153609	0.176934	2.70805	1.37975	0.476863	22.7927	0.444444	0.333297	0.005284	0.028	0	0	0	0	1	0.0029819	0.0021084	0.0007455	0.0008798	0	0	-0.0194491	-0.180128	0.0035033
2029	2018	福建省	0.324573	0.91578	0.040996	0.169113	0.140082	0.039234	0.409326	0.444444	22.8741	0.476292	1.64115	0.015	2.83321	0	0	0	0	0	C18	0.355939	0.78558	0.126571	0.149043	2.77259	1.37975	0.498351	22.873	0.444444	0.35942	0.038722	0.0234	0	0	0	0	1	0.0036872	0.0026071	0.0009218	0.0010879	0	0	-0.0240491	-0.180128	0.0043319
2029	2019	福建省	0.343818	0.88386	0.034842	0.212345	0.030186	0.039539	0.392486	0.444444	22.9458	0.435143	1.92549	0.0169	2.89037	0	0	0	0	0	C18	0.324573	0.91578	0.040996	0.169113	2.83321	1.64115	0.476292	22.8741	0.444444	0.409326	0.039234	0.015	0	0	0	0	1	0.0049751	0.0035177	0.0012437	0.0014679	0	0	-0.0324491	-0.180128	0.005845
2031	2012	广东省	0.489732	1.08468	0.274782	0.01683	0.07412	0.064566	0.28806	0.333333	21.715	0.550681	0.401725	0.0339	2.3979	0	0	0	0	0	C35																	1					0
2031	2013	广东省	0.3709	1.0265	0.210325	0.015445	0.160511	0.059785	0.319974	0.375	21.7586	0.483424	0.401725	0.0375	2.48491	0	0	0	0	0	C35	0.489732	1.08468	0.274782	0.01683	2.3979	0.401725	0.550681	21.715	0.333333	0.28806	0.064566	0.0339	0	0	0	0	1	0.0020773	0.0014688	0.0005193	0.0006129	0	0	-0.0135491	-0.180128	0.0024406
2031	2014	广东省	0.275005	1.27469	0.284007	0.021292	0.184185	0.041327	0.267908	0.333333	22.1053	0.418653	0.401725	0.0338	2.56495	0	0	0	0	0	C35	0.3709	1.0265	0.210325	0.015445	2.48491	0.401725	0.483424	21.7586	0.375	0.319974	0.059785	0.0375	0	0	0	0	1	0.0015254	0.0010785	0.0003813	0.0004501	0	0	-0.0099491	-0.180128	0.0017921
2031	2015	广东省	0.291431	1.18433	0.282181	0.016142	-0.074558	0.037523	0.226036	0.333333	22.1978	0.435268	0.592885	0.0366	2.63906	0	0	0	0	0	C35	0.275005	1.27469	0.284007	0.021292	2.56495	0.401725	0.418653	22.1053	0.333333	0.267908	0.041327	0.0338	0	0	0	0	1	0.0020927	0.0014796	0.0005232	0.0006175	0	0	-0.0136491	-0.180128	0.0024586
2031	2016	广东省	0.354222	1.17719	0.108103	0.02939	-0.171777	0.048479	0.171993	0.333333	22.2827	0.342068	0.592885	0.0483	2.70805	0	0	0	0	0	C35	0.291431	1.18433	0.282181	0.016142	2.63906	0.592885	0.435268	22.1978	0.333333	0.226036	0.037523	0.0366	0	0	0	0	1	0.0016634	0.0011761	0.0004158	0.0004908	0	0	-0.0108491	-0.180128	0.0019542
2031	2017	广东省	0.516495	0.93973	0.116643	0.034554	0.41184	0.033251	0.164617	0.333333	22.6713	0.34722	0.592885	0.0443	2.77259	0	0	0	0	0	C35	0.354222	1.17719	0.108103	0.02939	2.70805	0.592885	0.342068	22.2827	0.333333	0.171993	0.048479	0.0483	0	0	0	0	1	-0.0001305	-9.22e-05	-3.26e-05	-3.85e-05	0	0	0.0008509	-0.180128	-0.0001533
2031	2018	广东省	0.50659	0.929	0.105638	0.038449	0.214085	0.038305	0.197348	0.333333	22.6839	0.350371	0.604371	0.055	2.83321	0	0	0	0	0	C35	0.516495	0.93973	0.116643	0.034554	2.77259	0.592885	0.34722	22.6713	0.333333	0.164617	0.033251	0.0443	0	0	0	0	1	0.0004828	0.0003414	0.0001207	0.0001425	0	0	-0.0031491	-0.180128	0.0005672
2031	2019	广东省	0.371676	1.26598	0.014703	0.039581	0.003208	0.035952	0.244708	0.333333	22.4721	0.31352	0.850834	0.0568	2.89037	0	0	0	0	0	C35	0.50659	0.929	0.105638	0.038449	2.83321	0.604371	0.350371	22.6839	0.333333	0.197348	0.038305	0.055	0	0	0	0	1	-0.0011577	-0.0008186	-0.0002894	-0.0003416	0	0	0.0075509	-0.180128	-0.0013601
2035	2012	广东省	0.481768	1.08087	0.216877	0.18266	-0.033147	0.07766	1.26779	0.333333	21.3977	0.442965	0.39096	0.0326	2.99573	0	0	0	0	0	C38																	1					0
2035	2013	广东省	0.46255	1.22478	0.16683	0.205146	0.490545	0.06289	1.56754	0.363636	21.5845	0.437148	0.39096	0.028	3.04452	0	0	0	0	0	C38	0.481768	1.08087	0.216877	0.18266	2.99573	0.39096	0.442965	21.3977	0.333333	1.26779	0.07766	0.0326	0	0	0	0	1	0.0022767	0.0016097	0.0005691	0.0006717	0	0	-0.0148491	-0.180128	0.0026747
2035	2014	广东省	0.430705	0.94935	0.156732	0.210817	0.140525	0.054792	1.60328	0.363636	21.6933	0.445044	0.39096	0.0303	3.09104	0	0	0	0	0	C38	0.46255	1.22478	0.16683	0.205146	3.04452	0.39096	0.437148	21.5845	0.363636	1.56754	0.06289	0.028	0	0	0	0	1	0.0029819	0.0021084	0.0007455	0.0008798	0	0	-0.0194491	-0.180128	0.0035033
2035	2015	广东省	0.434118	0.97311	0.128071	0.241686	-0.120574	0.049623	1.34003	0.444444	21.7443	0.433015	0.215434	0.0326	3.13549	0	0	0	0	0	C38	0.430705	0.94935	0.156732	0.210817	3.09104	0.39096	0.445044	21.6933	0.363636	1.60328	0.054792	0.0303	0	0	0	0	1	0.0026293	0.0018591	0.0006573	0.0007758	0	0	-0.0171491	-0.180128	0.003089
2035	2016	广东省	0.500541	0.83898	0.298667	0.259012	0.181531	0.036286	1.22312	0.428571	22.0023	0.33557	0.330454	0.0312	3.17805	0	0	0	0	0	C38	0.434118	0.97311	0.128071	0.241686	3.13549	0.215434	0.433015	21.7443	0.444444	1.34003	0.049623	0.0326	0	0	0	0	1	0.0022767	0.0016097	0.0005691	0.0006717	0	0	-0.0148491	-0.180128	0.0026747
2035	2017	广东省	0.462793	0.79133	0.14749	0.279119	0.303902	0.029059	1.36105	0.428571	22.1607	0.348361	0.330454	0.0321	3.21888	0	0	0	0	0	C38	0.500541	0.83898	0.298667	0.259012	3.17805	0.330454	0.33557	22.0023	0.428571	1.22312	0.036286	0.0312	0	0	0	0	1	0.0024913	0.0017615	0.0006228	0.0007351	0	0	-0.0162491	-0.180128	0.0029269
2035	2018	广东省	0.494736	1.26706	0.274454	0.270857	0.063579	0.036879	1.1513	0.428571	22.3898	0.33509	0.330454	0.0367	3.2581	0	0	0	0	0	C38	0.462793	0.79133	0.14749	0.279119	3.21888	0.330454	0.348361	22.1607	0.428571	1.36105	0.029059	0.0321	0	0	0	0	1	0.0023533	0.0016639	0.0005883	0.0006944	0	0	-0.0153491	-0.180128	0.0027648
2035	2019	广东省	0.47848	1.2729	0.143552	0.26485	-0.05693	0.034211	0.961852	0.428571	22.511	0.325887	0.330454	0.0413	3.29584	0	0	0	0	0	C38	0.494736	1.26706	0.274454	0.270857	3.2581	0.330454	0.33509	22.3898	0.428571	1.1513	0.036879	0.0367	0	0	0	0	1	0.001648	0.0011653	0.000412	0.0004863	0	0	-0.0107491	-0.180128	0.0019362
2036	2012	浙江省	0.287597	1.09156	0.104564	0.013769	-0.073468	0.093832	0.537492	0.428571	20.4155	0.336997	2.84057	0.0129	2.63906	0	0	0	0	0	C18																	1					0
2036	2013	浙江省	0.331454	1.27791	0.107419	0.01099	0.086459	0.117479	0.554828	0.428571	20.4667	0.344975	2.84057	0.0107	2.70805	0	0	0	0	0	C18	0.287597	1.09156	0.104564	0.013769	2.63906	2.84057	0.336997	20.4155	0.428571	0.537492	0.093832	0.0129	0	0	0	0	1	0.0052971	0.0037453	0.0013242	0.0015629	0	0	-0.0345491	-0.180128	0.0062233
2036	2014	浙江省	0.136371	0.9587	0.081253	0.014258	-0.06276	0.164918	0.441144	0.428571	20.6313	0.351907	2.84057	0.0091	2.77259	0	0	0	0	0	C18	0.331454	1.27791	0.107419	0.01099	2.70805	2.84057	0.344975	20.4667	0.428571	0.554828	0.117479	0.0107	0	0	0	0	1	0.0056344	0.0039838	0.0014085	0.0016624	0	0	-0.0367491	-0.180128	0.0066195
2036	2015	浙江省	0.453357	1.20554	0.20001	0.010421	2.53749	0.020909	0.49661	0.428571	21.7762	0.462398	0.0687795	0.0631	2.83321	0	0	0	0	0	C18	0.136371	0.9587	0.081253	0.014258	2.77259	2.84057	0.351907	20.6313	0.428571	0.441144	0.164918	0.0091	0	0	0	0	1	0.0058797	0.0041573	0.0014699	0.0017348	0	0	-0.0383491	-0.180128	0.0069078
2036	2016	浙江省	0.538277	1.3642	0.089432	0.006718	1.08773	0.015331	0.768735	0.333333	22.0752	0.374182	0.174541	0.0435	2.89037	0	0	0	0	0	C39	0.453357	1.20554	0.20001	0.010421	2.83321	0.0687795	0.462398	21.7762	0.428571	0.49661	0.020909	0.0631	0	0	0	0	1	-0.0023996	-0.0016967	-0.0005999	-0.000708	0	0	0.0156509	-0.180128	-0.0028192
2036	2017	江西省	0.575749	1.15415	0.037666	0.005019	0.700945	0.014618	1.0307	0.333333	22.3133	0.322518	0.150745	0.0311	2.94444	0	0	0	0	0	C39	0.538277	1.3642	0.089432	0.006718	2.89037	0.174541	0.374182	22.0752	0.333333	0.768735	0.015331	0.0435	0	0	0	0	2	0.0006055	0.0004281	0.0001514	0.0001786	0	0	-0.0039491	-0.180128	0.0007113
2036	2018	江西省	0.667941	1.21551	0.077708	0.005995	-0.049881	0.010714	0.703087	0.333333	22.6446	0.328023	0.0049875	0.0408	2.99573	0	0	0	0	0	C39	0.575749	1.15415	0.037666	0.005019	2.94444	0.150745	0.322518	22.3133	0.333333	1.0307	0.014618	0.0311	0	0	0	0	2	0.0025066	0.0017723	0.0006266	0.0007396	0	0	-0.0163491	-0.180128	0.0029449
2036	2019	江西省	0.7171	1.42268	0.015804	0.006263	0.266472	0.011318	0.677715	0.375	22.9176	0.299458	0.121509	0.0474	3.04452	0	0	0	0	0	C39	0.667941	1.21551	0.077708	0.005995	2.99573	0.0049875	0.328023	22.6446	0.333333	0.703087	0.010714	0.0408	0	0	0	0	2	0.0010194	0.0007208	0.0002548	0.0003008	0	0	-0.0066491	-0.180128	0.0011977
2043	2012	浙江省	0.173692	1.04486	0.184325	0.064275	-0.032465	0.071748	1.18323	0.333333	20.6685	0.425744	2.19178	0.0421	2.3979	0	0	0	0	0	C20																	1					0
2043	2013	浙江省	0.191384	1.06721	0.187327	0.058232	0.109528	0.058881	1.27124	0.333333	20.7007	0.400691	2.45026	0.0437	2.48491	0	0	0	0	0	C20	0.173692	1.04486	0.184325	0.064275	2.3979	2.19178	0.425744	20.6685	0.333333	1.18323	0.071748	0.0421	0	0	0	0	1	0.0008201	0.0005799	0.000205	0.000242	0	0	-0.0053491	-0.180128	0.0009635
2043	2014	浙江省	0.242352	1.0903	0.176788	0.054975	0.136083	0.050467	1.29851	0.333333	20.8067	0.390465	2.66623	0.0509	2.56495	0	0	0	0	0	C20	0.191384	1.06721	0.187327	0.058232	2.48491	2.45026	0.400691	20.7007	0.333333	1.27124	0.058881	0.0437	0	0	0	0	1	0.0005748	0.0004064	0.0001437	0.0001696	0	0	-0.0037491	-0.180128	0.0006753
2043	2015	浙江省	0.213184	0.82461	0.165792	0.052148	0.166292	0.046219	1.41278	0.375	20.8768	0.355944	3.31834	0.0151	2.63906	0	0	0	0	0	C20	0.242352	1.0903	0.176788	0.054975	2.56495	2.66623	0.390465	20.8067	0.333333	1.29851	0.050467	0.0509	0	0	0	0	1	-0.0005291	-0.0003741	-0.0001323	-0.0001561	0	0	0.0034509	-0.180128	-0.0006216
2043	2016	浙江省	0.191915	1.21661	0.090178	0.041743	0.625577	0.037911	1.3491	0.333333	21.4084	0.4539	1.55947	0.0128	2.70805	0	0	0	0	0	C20	0.213184	0.82461	0.165792	0.052148	2.63906	3.31834	0.355944	20.8768	0.375	1.41278	0.046219	0.0151	0	0	0	0	1	0.0049598	0.0035068	0.0012399	0.0014634	0	0	-0.0323491	-0.180128	0.005827
2043	2017	浙江省	0.267608	0.84619	0.119049	0.037967	0.538864	0.027343	1.54468	0.333333	21.7042	0.397276	1.50707	0.0114	2.77259	0	0	0	0	0	C20	0.191915	1.21661	0.090178	0.041743	2.70805	1.55947	0.4539	21.4084	0.333333	1.3491	0.037911	0.0128	0	0	0	0	1	0.0053124	0.0037562	0.0013281	0.0015674	0	0	-0.0346491	-0.180128	0.0062413
2043	2018	浙江省	0.436044	1.01788	0.13054	0.041175	0.045369	0.027404	1.44244	0.333333	21.8172	0.424715	1.50707	0.0125	2.83321	0	0	0	0	0	C20	0.267608	0.84619	0.119049	0.037967	2.77259	1.50707	0.397276	21.7042	0.333333	1.54468	0.027343	0.0114	0	0	0	0	1	0.005527	0.0039079	0.0013817	0.0016308	0	0	-0.0360491	-0.180128	0.0064935
2043	2019	浙江省	0.489385	0.91433	0.210109	0.040708	0.075555	0.019798	1.23183	0.333333	22.0477	0.441892	1.50707	0.0112	2.89037	0	0	0	0	0	C20	0.436044	1.01788	0.13054	0.041175	2.83321	1.50707	0.424715	21.8172	0.333333	1.44244	0.027404	0.0125	0	0	0	0	1	0.0053584	0.0037887	0.0013396	0.001581	0	0	-0.0349491	-0.180128	0.0062953
2045	2012	广东省	0.505057	1.17474	0.134171	0.043654	-0.156452	0.066035	0.749285	0.375	21.6091	0.393257	0.9241	0.0372	2.94444	0	0	0	0	0	C39																	1					0
2045	2013	广东省	0.523929	1.08349	0.135856	0.043918	0.112314	0.082668	0.771841	0.333333	21.6861	0.367518	0.9241	0.0443	2.99573	0	0	0	0	0	C39	0.505057	1.17474	0.134171	0.043654	2.94444	0.9241	0.393257	21.6091	0.375	0.749285	0.066035	0.0372	0	0	0	0	1	0.0015714	0.0011111	0.0003928	0.0004636	0	0	-0.0102491	-0.180128	0.0018461
2045	2014	广东省	0.487681	1.25192	0.108859	0.040728	-0.00288	0.092506	0.784566	0.333333	21.6668	0.35885	0.9241	0.051	3.04452	0	0	0	0	0	C39	0.523929	1.08349	0.135856	0.043918	2.99573	0.9241	0.367518	21.6861	0.333333	0.771841	0.082668	0.0443	0	0	0	0	1	0.0004828	0.0003414	0.0001207	0.0001425	0	0	-0.0031491	-0.180128	0.0005672
2045	2015	广东省	0.537999	1.03099	0.097885	0.041924	0.107054	0.119853	0.775466	0.333333	21.78	0.368901	1.00522	0.0577	3.09104	0	0	0	0	0	C39	0.487681	1.25192	0.108859	0.040728	3.04452	0.9241	0.35885	21.6668	0.333333	0.784566	0.092506	0.051	0	0	0	0	1	-0.0005444	-0.0003849	-0.0001361	-0.0001606	0	0	0.0035509	-0.180128	-0.0006396
2045	2016	广东省	0.529116	1.33972	0.053371	0.038893	0.151255	0.091361	0.855064	0.333333	21.8232	0.295098	2.33556	0.0593	3.13549	0	0	0	0	0	C39	0.537999	1.03099	0.097885	0.041924	3.09104	1.00522	0.368901	21.78	0.333333	0.775466	0.119853	0.0577	0	0	0	0	1	-0.0015717	-0.0011113	-0.0003929	-0.0004637	0	0	0.0102509	-0.180128	-0.0018465
2045	2017	广东省	0.64045	1.34144	0.015727	0.029965	0.576083	0.062268	0.97215	0.333333	22.15	0.293409	2.07214	0.0451	3.17805	0	0	0	0	0	C39	0.529116	1.33972	0.053371	0.038893	3.13549	2.33556	0.295098	21.8232	0.333333	0.855064	0.091361	0.0593	0	0	0	0	1	-0.001817	-0.0012847	-0.0004542	-0.0005361	0	0	0.0118509	-0.180128	-0.0021347
2045	2018	广东省	0.643403	1.48267	0.068469	0.02736	-0.001708	0.046025	0.841042	0.333333	22.2931	0.314813	1.62446	0.0512	3.21888	0	0	0	0	0	C39	0.64045	1.34144	0.015727	0.029965	3.17805	2.07214	0.293409	22.15	0.333333	0.97215	0.062268	0.0451	0	0	0	0	1	0.0003602	0.0002547	9e-05	0.0001063	0	0	-0.0023491	-0.180128	0.0004231
2045	2019	广东省	0.544514	1.19654	0.102435	0.02111	0.099864	0.048141	1.04903	0.363636	22.1674	0.335367	0.781662	0.0427	3.2581	0	0	0	0	0	C39	0.643403	1.48267	0.068469	0.02736	3.21888	1.62446	0.314813	22.2931	0.333333	0.841042	0.046025	0.0512	0	0	0	0	1	-0.0005751	-0.0004066	-0.0001438	-0.0001697	0	0	0.0037509	-0.180128	-0.0006757
2048	2012	浙江省	0.411254	0.81954	0.18194	0.035002	0.520653	0.036261	1.07019	0.333333	22.3781	0.332937	0.921597	0.0301	2.3979	0	0	0	0	0	C36																	1					0
2048	2013	浙江省	0.449408	0.95437	0.147183	0.031566	0.302182	0.02757	1.03121	0.333333	22.6793	0.329603	0.921597	0.0249	2.48491	0	0	0	0	0	C36	0.411254	0.81954	0.18194	0.035002	2.3979	0.921597	0.332937	22.3781	0.333333	1.07019	0.036261	0.0301	0	0	0	0	1	0.00266	0.0018807	0.000665	0.0007848	0	0	-0.0173491	-0.180128	0.0031251
2048	2014	浙江省	0.435189	1.25394	0.108972	0.031111	0.194874	0.023231	1.01388	0.4	22.8743	0.331366	0.921597	0.0224	2.56495	0	0	0	0	0	C36	0.449408	0.95437	0.147183	0.031566	2.48491	0.921597	0.329603	22.6793	0.333333	1.03121	0.02757	0.0249	0	0	0	0	1	0.0034572	0.0024445	0.0008643	0.0010201	0	0	-0.0225491	-0.180128	0.0040617
2048	2015	浙江省	0.460496	1.11866	0.119972	0.03064	0.12592	0.021038	0.931739	0.4	23.0775	0.353397	0.921597	0.0283	2.63906	0	0	0	0	0	C36	0.435189	1.25394	0.108972	0.031111	2.56495	0.921597	0.331366	22.8743	0.4	1.01388	0.023231	0.0224	0	0	0	0	1	0.0038405	0.0027155	0.0009601	0.0011332	0	0	-0.0250491	-0.180128	0.004512
2048	2016	浙江省	0.547936	1.24665	0.087018	0.030392	0.274827	0.031061	0.92501	0.4	23.3274	0.372966	0.921597	0.0219	2.70805	0	0	0	0	0	C36	0.460496	1.11866	0.119972	0.03064	2.63906	0.921597	0.353397	23.0775	0.4	0.931739	0.021038	0.0283	0	0	0	0	1	0.0029359	0.0020759	0.000734	0.0008663	0	0	-0.0191491	-0.180128	0.0034493
2048	2017	浙江省	0.450862	1.0075	0.195452	0.030445	0.183964	0.023507	0.913733	0.4	23.5083	0.337042	0.635518	0.0258	2.77259	0	0	0	0	0	C36	0.547936	1.24665	0.087018	0.030392	2.70805	0.921597	0.372966	23.3274	0.4	0.92501	0.031061	0.0219	0	0	0	0	1	0.0039172	0.0027697	0.0009793	0.0011558	0	0	-0.0255491	-0.180128	0.0046021
2048	2018	浙江省	0.425261	1.13089	0.104732	0.031963	0.008136	0.025798	0.917901	0.4	23.512	0.353238	0.445967	0.0347	2.83321	0	0	0	0	0	C36	0.450862	1.0075	0.195452	0.030445	2.77259	0.635518	0.337042	23.5083	0.4	0.913733	0.023507	0.0258	0	0	0	0	1	0.0033192	0.0023469	0.0008298	0.0009794	0	0	-0.0216491	-0.180128	0.0038996
2048	2019	浙江省	0.386977	1.07324	0.093854	0.028431	0.145129	0.025588	0.99783	0.4	23.5641	0.34701	0.612696	0.0333	2.89037	0	0	0	0	0	C36	0.425261	1.13089	0.104732	0.031963	2.83321	0.445967	0.353238	23.512	0.4	0.917901	0.025798	0.0347	0	0	0	0	1	0.0019547	0.0013821	0.0004887	0.0005767	0	0	-0.0127491	-0.180128	0.0022965
2054	2012	广东省	0.210308	1.02797	0.091543	0.0815	0.064475	0.032067	0.523296	0.333333	21.4718	0.536934	0.509465	0.0342	2.30259	0	0	0	0	0	C26																	1					1
2054	2013	广东省	0.237647	1.00725	0.105413	0.089177	0.070549	0.033098	0.524934	0.333333	21.5369	0.529011	0.509465	0.0335	2.3979	0	0	0	0	0	C26	0.210308	1.02797	0.091543	0.0815	2.30259	0.509465	0.536934	21.4718	0.333333	0.523296	0.032067	0.0342	0	0	0	0	1	0.0020313	0.0014363	0.0005078	0.0005994	0	1	-0.0132491	0.819872	-0.0108625
2054	2014	广东省	0.307856	1.06643	0.076521	0.095174	0.037364	0.028848	0.473196	0.333333	21.6772	0.529777	0.509465	0.0377	2.48491	0	0	0	0	0	C26	0.237647	1.00725	0.105413	0.089177	2.3979	0.509465	0.529011	21.5369	0.333333	0.524934	0.033098	0.0335	0	0	0	0	1	0.0021387	0.0015122	0.0005346	0.000631	0	0	-0.0139491	-0.180128	0.0025126
2054	2015	广东省	0.20925	1.11356	0.089698	0.064353	0.92962	0.028393	0.952384	0.333333	21.6351	0.5225	0.5142	0.0237	2.56495	0	0	0	0	0	C26	0.307856	1.06643	0.076521	0.095174	2.48491	0.509465	0.529777	21.6772	0.333333	0.473196	0.028848	0.0377	0	0	0	0	1	0.0014947	0.0010569	0.0003737	0.000441	0	0	-0.0097491	-0.180128	0.0017561
2054	2016	广东省	0.306174	1.05892	0.103957	0.076061	0.017447	0.0387	0.819439	0.333333	21.8027	0.529257	0.5142	0.03	2.63906	0	0	0	0	0	C26	0.20925	1.11356	0.089698	0.064353	2.56495	0.5142	0.5225	21.6351	0.333333	0.952384	0.028393	0.0237	0	0	0	0	1	0.0036412	0.0025745	0.0009103	0.0010744	0	0	-0.0237491	-0.180128	0.0042779
2054	2017	广东省	0.335918	0.6495	0.083381	0.068719	0.018075	0.036896	0.815551	0.333333	21.8255	0.518875	0.514379	0.0302	2.70805	0	0	0	0	0	C26	0.306174	1.05892	0.103957	0.076061	2.63906	0.5142	0.529257	21.8027	0.333333	0.819439	0.0387	0.03	0	0	0	0	1	0.0026753	0.0018916	0.0006688	0.0007894	0	0	-0.0174491	-0.180128	0.0031431
2054	2018	广东省	0.306687	1.3635	0.150084	0.088642	-0.323788	0.038659	0.566328	0.333333	21.799	0.51397	0.530216	0.0539	2.77259	0	0	0	0	0	C26	0.335918	0.6495	0.083381	0.068719	2.70805	0.514379	0.518875	21.8255	0.333333	0.815551	0.036896	0.0302	0	0	0	0	1	0.0026446	0.0018699	0.0006611	0.0007803	0	0	-0.0172491	-0.180128	0.003107
2054	2019	广东省	0.308461	1.21906	0.131217	0.106709	-0.053676	0.034224	0.518202	0.333333	21.8325	0.515657	0.530216	0.0566	2.83321	0	0	0	0	0	C26	0.306687	1.3635	0.150084	0.088642	2.77259	0.530216	0.51397	21.799	0.333333	0.566328	0.038659	0.0539	0	0	0	0	1	-0.0009891	-0.0006993	-0.0002473	-0.0002918	0	0	0.0064509	-0.180128	-0.001162
2055	2012	广东省	0.483101	1.3138	0.09715	0.021936	0.029201	0.023718	0.656906	0.428571	21.5845	0.504909	1.38629	0.0255	2.30259	0	0	0	0	0	C39																	1					1
2055	2013	广东省	0.53387	1.4992	0.049229	0.039864	0.332128	0.033837	0.704694	0.428571	21.8007	0.493413	1.38629	0.0237	2.3979	0	0	0	0	0	C39	0.483101	1.3138	0.09715	0.021936	2.30259	1.38629	0.504909	21.5845	0.428571	0.656906	0.023718	0.0255	0	0	0	0	1	0.0033652	0.0023794	0.0008413	0.0009929	0	1	-0.0219491	0.819872	-0.0179954
2055	2014	广东省	0.576913	1.45633	0.052162	0.038368	0.272859	0.027744	0.779184	0.428571	21.9417	0.454671	1.91022	0.0388	2.48491	0	0	0	0	0	C39	0.53387	1.4992	0.049229	0.039864	2.3979	1.38629	0.493413	21.8007	0.428571	0.704694	0.033837	0.0237	0	0	0	0	1	0.0036412	0.0025745	0.0009103	0.0010744	0	0	-0.0237491	-0.180128	0.0042779
2055	2015	广东省	0.674284	1.32924	0.052156	0.037771	0.152918	0.030963	0.560905	0.428571	22.4126	0.46001	1.91022	0.0473	2.56495	0	0	0	0	0	C39	0.576913	1.45633	0.052162	0.038368	2.48491	1.91022	0.454671	21.9417	0.428571	0.779184	0.027744	0.0388	0	0	0	0	1	0.0013261	0.0009376	0.0003315	0.0003913	0	0	-0.0086491	-0.180128	0.0015579
2055	2016	广东省	0.752087	1.3645	0.119968	0.038416	0.508838	0.037513	0.651129	0.428571	22.6747	0.43018	1.88399	0.0469	2.63906	0	0	0	0	0	C39	0.674284	1.32924	0.052156	0.037771	2.56495	1.91022	0.46001	22.4126	0.428571	0.560905	0.030963	0.0473	0	0	0	0	1	2.29e-05	1.62e-05	5.71e-06	6.74e-06	0	0	-0.0001491	-0.180128	2.68e-05
2055	2017	广东省	0.705592	1.72359	0.096854	0.025157	0.276534	0.044859	0.610287	0.428571	22.9837	0.432347	1.88399	0.057	2.70805	0	0	0	0	0	C39	0.752087	1.3645	0.119968	0.038416	2.63906	1.88399	0.43018	22.6747	0.428571	0.651129	0.037513	0.0469	0	0	0	0	1	8.42e-05	5.95e-05	2.1e-05	2.48e-05	0	0	-0.0005491	-0.180128	9.89e-05
2055	2018	广东省	0.696343	1.04656	0.022797	0.024919	0.273981	0.05828	0.733459	0.428571	23.0417	0.426568	1.88399	0.0542	2.77259	0	0	0	0	0	C39	0.705592	1.72359	0.096854	0.025157	2.70805	1.88399	0.432347	22.9837	0.428571	0.610287	0.044859	0.057	0	0	0	0	1	-0.0014644	-0.0010354	-0.0003661	-0.0004321	0	0	0.0095509	-0.180128	-0.0017204
2055	2019	广东省	0.755274	1.31039	0.045747	0.027404	0.004307	0.06497	0.732149	0.428571	23.0476	0.40828	1.57433	0.0575	2.83321	0	0	0	0	0	C39	0.696343	1.04656	0.022797	0.024919	2.77259	1.88399	0.426568	23.0417	0.428571	0.733459	0.05828	0.0542	0	0	0	0	1	-0.0010351	-0.0007318	-0.0002588	-0.0003054	0	0	0.0067509	-0.180128	-0.001216
2064	2012	浙江省	0.31687	1.0386	0.022844	0.015219	0.221471	0.030835	0.712126	0.333333	21.6095	0.529811	1.17872	0.0335	2.56495	1	0	2	1.09861	1	C28																	1					0
2064	2013	浙江省	0.330334	1.34254	0.024799	0.013801	0.373487	0.085387	0.854208	0.333333	21.7446	0.47455	1.17872	0.0357	2.63906	1	0	2	1.09861	1	C28	0.31687	1.0386	0.022844	0.015219	2.56495	1.17872	0.529811	21.6095	0.333333	0.712126	0.030835	0.0335	1	0	1	1.09861	1	-0.0131859	-0.0124369	-0.0134144	0.000631	0	0	-0.0139491	-0.180128	0.0025126
2064	2014	浙江省	0.291169	0.93279	0.1139	0.015573	-0.004596	0.066364	0.532756	0.333333	22.2123	0.441217	1.21977	0.0327	2.70805	1	0	2	1.09861	1	C28	0.330334	1.34254	0.024799	0.013801	2.63906	1.17872	0.47455	21.7446	0.333333	0.854208	0.085387	0.0357	1	0	1	1.09861	1	-0.0111063	-0.0104754	-0.0112987	0.0005315	0	0	-0.0117491	-0.180128	0.0021163
2064	2015	浙江省	0.377156	1.04971	0.028426	0.022508	0.078688	0.053306	0.473046	0.333333	22.4069	0.428952	1.21977	0.0281	2.77259	0	1	2	1.09861	1	C28	0.291169	0.93279	0.1139	0.015573	2.70805	1.21977	0.441217	22.2123	0.333333	0.532756	0.066364	0.0327	1	0	1	1.09861	1	-0.0139422	-0.0131502	-0.0141837	0.0006672	0	0	-0.0147491	-0.180128	0.0026567
2064	2016	浙江省	0.440223	0.94192	0.051104	0.031154	0.116539	0.0588	0.527968	0.333333	22.4073	0.428952	1.21977	0.0223	2.83321	0	1	2	1.09861	1	C28	0.377156	1.04971	0.028426	0.022508	2.77259	1.21977	0.428952	22.4069	0.333333	0.473046	0.053306	0.0281	0	1	1	1.09861	1	-0.0182905	-0.0172515	0.0007416	-0.0184737	0	0	-0.0193491	-0.180128	0.0034853
2064	2017	浙江省	0.388707	1.02417	0.035758	0.019933	0.458984	0.054728	0.746066	0.333333	22.4392	0.428952	1.21977	0.0309	2.89037	0	1	2	1.09861	1	C28	0.440223	0.94192	0.051104	0.031154	2.83321	1.21977	0.428952	22.4073	0.333333	0.527968	0.0588	0.0223	0	1	1	1.09861	1	-0.0237732	-0.0224227	0.0009639	-0.0240114	0	0	-0.0251491	-0.180128	0.0045301
2064	2018	浙江省	0.359895	0.69886	0.11532	0.019986	0.068928	0.050159	0.746947	0.333333	22.5046	0.430314	1.21977	0.0384	2.94444	0	1	2	1.09861	1	C28	0.388707	1.02417	0.035758	0.019933	2.89037	1.21977	0.428952	22.4392	0.333333	0.746066	0.054728	0.0309	0	1	1	1.09861	1	-0.0156437	-0.014755	0.0006343	-0.0158004	0	0	-0.0165491	-0.180128	0.002981
2064	2019	浙江省	0.542589	0.71589	0.119186	0.027553	2.10779	0.033178	0.81211	0.333333	23.5547	0.774359	1.72555	0.0385	2.99573	0	1	2	1.09861	1	C28	0.359895	0.69886	0.11532	0.019986	2.94444	1.21977	0.430314	22.5046	0.333333	0.746947	0.050159	0.0384	0	1	1	1.09861	1	-0.008554	-0.0080681	0.0003468	-0.0086397	0	0	-0.0090491	-0.180128	0.00163
2067	2012	浙江省	0.429252	0.89997	0.144362	0.041546	-0.100641	0.031784	0.595919	0.416667	22.3737	0.205702	1.79412	0.0198	2.3979	0	0	0	0	0	C22																	1					0
2067	2013	浙江省	0.425981	0.89377	0.1148	0.042944	-0.026587	0.033328	0.582325	0.454545	22.3698	0.203081	2.20671	0.0211	2.48491	0	0	0	0	0	C22	0.429252	0.89997	0.144362	0.041546	2.3979	1.79412	0.205702	22.3737	0.416667	0.595919	0.031784	0.0198	0	0	0	0	1	0.0042392	0.0029973	0.0010598	0.0012508	0	0	-0.0276491	-0.180128	0.0049804
2067	2014	浙江省	0.482303	0.94369	0.113468	0.046248	-0.044117	0.034826	0.497091	0.333333	22.4828	0.1857	2.72306	0.0202	2.56495	0	0	0	0	0	C22	0.425981	0.89377	0.1148	0.042944	2.48491	2.20671	0.203081	22.3698	0.454545	0.582325	0.033328	0.0211	0	0	0	0	1	0.0040398	0.0028564	0.0010099	0.001192	0	0	-0.0263491	-0.180128	0.0047462
2067	2015	浙江省	0.473602	1.09353	0.063356	0.043371	0.022814	0.035893	0.516607	0.333333	22.4669	0.185598	3.0454	0.0263	2.63906	0	0	0	0	0	C22	0.482303	0.94369	0.113468	0.046248	2.56495	2.72306	0.1857	22.4828	0.333333	0.497091	0.034826	0.0202	0	0	0	0	1	0.0041778	0.002954	0.0010444	0.0012327	0	0	-0.0272491	-0.180128	0.0049083
2067	2016	浙江省	0.410205	1.26704	0.048946	0.039976	0.246052	0.032548	0.646867	0.333333	22.462	0.213233	1.99243	0.0257	2.70805	0	0	0	0	0	C22	0.473602	1.09353	0.063356	0.043371	2.63906	3.0454	0.185598	22.4669	0.333333	0.516607	0.035893	0.0263	0	0	0	0	1	0.0032426	0.0022927	0.0008106	0.0009567	0	0	-0.0211491	-0.180128	0.0038095
2067	2017	浙江省	0.368297	1.19776	0.050761	0.031246	0.456034	0.029362	0.850894	0.333333	22.5637	0.182945	2.89436	0.0265	2.77259	0	0	0	0	0	C22	0.410205	1.26704	0.048946	0.039976	2.70805	1.99243	0.213233	22.462	0.333333	0.646867	0.032548	0.0257	0	0	0	0	1	0.0033346	0.0023577	0.0008336	0.0009839	0	0	-0.0217491	-0.180128	0.0039176
2067	2018	浙江省	0.31684	1.1312	0.059917	0.025123	0.10794	0.028307	0.930934	0.333333	22.5763	0.182243	2.93447	0.0347	2.83321	0	0	0	0	0	C22	0.368297	1.19776	0.050761	0.031246	2.77259	2.89436	0.182945	22.5637	0.333333	0.850894	0.029362	0.0265	0	0	0	0	1	0.0032119	0.002271	0.0008029	0.0009477	0	0	-0.0209491	-0.180128	0.0037735
2067	2019	浙江省	0.200056	0.96835	0.087404	0.030662	-0.115697	0.030934	0.927732	0.333333	22.4567	0.1913	2.52131	0.0335	2.89037	0	0	0	0	0	C22	0.31684	1.1312	0.059917	0.025123	2.83321	2.93447	0.182243	22.5763	0.333333	0.930934	0.028307	0.0347	0	0	0	0	1	0.0019547	0.0013821	0.0004887	0.0005767	0	0	-0.0127491	-0.180128	0.0022965
2070	2012	福建省	0.512392	0.92795	0.158142	0.044598	-0.02689	0.013287	0.365322	0.6	21.9289	0.493937	0.223143	0.0352	2.30259	0	0	0	0	0	C17																	1					1
2070	2013	福建省	0.437117	1.0857	0.04004	0.038646	0.215475	0.014172	0.500114	0.6	21.8101	0.449722	0.223143	0.035	2.3979	0	0	0	0	0	C17	0.512392	0.92795	0.158142	0.044598	2.30259	0.223143	0.493937	21.9289	0.6	0.365322	0.013287	0.0352	0	0	0	0	1	0.001878	0.0013279	0.0004695	0.0005541	0	1	-0.0122491	0.819872	-0.0100427
2070	2014	福建省	0.689594	1.03267	0.013329	0.033747	-0.150149	0.013778	0.429133	0.6	21.8007	0.378462	0.223143	0.0242	2.48491	0	0	0	0	0	C17	0.437117	1.0857	0.04004	0.038646	2.3979	0.223143	0.449722	21.8101	0.6	0.500114	0.014172	0.035	0	0	0	0	1	0.0019087	0.0013496	0.0004772	0.0005632	0	0	-0.0124491	-0.180128	0.0022424
2070	2015	福建省	0.718668	1.08709	0.006003	0.045945	-0.453241	0.014099	0.254585	0.6	21.7187	0.301702	0.103278	0.0411	2.56495	0	0	0	0	0	C17	0.689594	1.03267	0.013329	0.033747	2.48491	0.223143	0.378462	21.8007	0.6	0.429133	0.013778	0.0242	0	0	0	0	1	0.0035645	0.0025203	0.0008911	0.0010517	0	0	-0.0232491	-0.180128	0.0041878
2070	2016	福建省	0.737138	1.11863	0.005095	0.03398	0.286039	0.013192	0.325933	0.6	21.7235	0.274859	0.0260575	0.0275	2.63906	0	0	0	0	0	C17	0.718668	1.08709	0.006003	0.045945	2.56495	0.103278	0.301702	21.7187	0.6	0.254585	0.014099	0.0411	0	0	0	0	1	0.0009734	0.0006883	0.0002434	0.0002872	0	0	-0.0063491	-0.180128	0.0011436
2070	2017	福建省	1.2424	1.22495	0.011983	0.031903	-0.149108	0.017198	0.385646	0.6	21.3937	0.249617	0.140718	0.0252	2.70805	0	0	0	0	0	C17	0.737138	1.11863	0.005095	0.03398	2.63906	0.0260575	0.274859	21.7235	0.6	0.325933	0.013192	0.0275	0	0	0	0	1	0.0030586	0.0021626	0.0007646	0.0009024	0	0	-0.0199491	-0.180128	0.0035934
2073	2012	山东省	0.502244	1.21231	0.079299	0.049952	-0.269183	0.019583	0.254727	0.444444	22.5724	0.300379	1.89982	0.0829	2.48491	0	0	0	0	0	C35																	1					0
2073	2013	山东省	0.509809	1.28292	0.08496	0.050331	0.556776	0.019614	0.373129	0.428571	22.6333	0.287861	1.89982	0.06	2.56495	0	0	0	0	0	C35	0.502244	1.21231	0.079299	0.049952	2.48491	1.89982	0.300379	22.5724	0.444444	0.254727	0.019583	0.0829	0	0	0	0	1	-0.0054353	-0.0038431	-0.0013588	-0.0016037	0	0	0.0354509	-0.180128	-0.0063857
2073	2014	山东省	0.556509	1.18059	0.04876	0.032378	0.170572	0.040268	0.373883	0.428571	22.7887	0.29061	1.89982	0.0761	2.63906	0	0	0	0	0	C35	0.509809	1.28292	0.08496	0.050331	2.56495	1.89982	0.287861	22.6333	0.428571	0.373129	0.019614	0.06	0	0	0	0	1	-0.0019243	-0.0013606	-0.0004811	-0.0005678	0	0	0.0125509	-0.180128	-0.0022608
2073	2015	山东省	0.44668	1.20325	0.068755	0.043748	-0.146894	0.048422	0.312173	0.428571	22.8103	0.296117	1.37857	0.0628	2.70805	0	0	0	0	0	C35	0.556509	1.18059	0.04876	0.032378	2.63906	1.89982	0.29061	22.7887	0.428571	0.373883	0.040268	0.0761	0	0	0	0	1	-0.0043928	-0.0031059	-0.0010982	-0.0012961	0	0	0.0286509	-0.180128	-0.0051608
2073	2016	山东省	0.410282	1.17417	0.111195	0.070272	-0.231853	0.047719	0.234513	0.428571	22.8325	0.26331	1.37857	0.1018	2.77259	0	0	0	0	0	C35	0.44668	1.20325	0.068755	0.043748	2.70805	1.37857	0.296117	22.8103	0.428571	0.312173	0.048422	0.0628	0	0	0	0	1	-0.0023536	-0.0016641	-0.0005884	-0.0006944	0	0	0.0153509	-0.180128	-0.0027651
2073	2017	山东省	0.421511	1.2172	0.124542	0.044919	0.414324	0.049289	0.325739	0.428571	22.8507	0.253564	1.38259	0.0647	2.83321	0	0	0	0	0	C35	0.410282	1.17417	0.111195	0.070272	2.77259	1.37857	0.26331	22.8325	0.428571	0.234513	0.047719	0.1018	0	0	0	0	1	-0.0083331	-0.005892	-0.0020832	-0.0024587	0	0	0.0543509	-0.180128	-0.0097901
2073	2018	山东省	0.484581	1.16475	0.104563	0.034806	0.009963	0.038154	0.314228	0.428571	22.8965	0.251564	1.38259	0.0567	2.89037	0	0	0	0	0	C35	0.421511	1.2172	0.124542	0.044919	2.83321	1.38259	0.253564	22.8507	0.428571	0.325739	0.049289	0.0647	0	0	0	0	1	-0.0026449	-0.0018701	-0.0006612	-0.0007804	0	0	0.0172509	-0.180128	-0.0031074
2073	2019	山东省	0.445101	1.08198	0.08437	0.036701	0.037805	0.041841	0.357556	0.428571	22.8045	0.244221	1.38259	0.0542	2.94444	0	0	0	0	0	C35	0.484581	1.16475	0.104563	0.034806	2.89037	1.38259	0.251564	22.8965	0.428571	0.314228	0.038154	0.0567	0	0	0	0	1	-0.0014184	-0.0010029	-0.0003546	-0.0004185	0	0	0.0092509	-0.180128	-0.0016664
2074	2012	江苏省	0.524966	0.93566	0.078789	0.0904	-0.269183	0.040962	0.550031	0.384615	20.7993	0.313133	0.816824	0.0829	2.83321	1	0	1	0.693147	1	C38																	1					0
2074	2013	江苏省	0.57943	1.25175	0.136707	0.083613	0.244498	0.041523	0.583437	0.363636	20.9591	0.284463	0.529157	0.0468	2.89037	1	0	1	0.693147	1	C38	0.524966	0.93566	0.078789	0.0904	2.83321	0.816824	0.313133	20.7993	0.384615	0.550031	0.040962	0.0829	1	0	1	0.693147	1	0.0191374	0.0316079	0.0340922	-0.0016037	0	0	0.0354509	-0.180128	-0.0063857
2074	2014	江苏省	0.587327	0.9124	0.104588	0.072536	0.199134	0.041031	0.695073	0.363636	20.9654	0.267373	0.599221	0.0527	2.94444	1	0	1	0.693147	1	C38	0.57943	1.25175	0.136707	0.083613	2.89037	0.529157	0.284463	20.9591	0.363636	0.583437	0.041523	0.0468	1	0	1	0.693147	1	-0.0003504	-0.0005787	-0.0006242	2.94e-05	0	0	-0.0006491	-0.180128	0.0001169
2074	2015	江苏省	0.54686	1.05998	0.256709	0.076628	2.10048	0.03369	0.408965	0.375	22.6273	0.550227	0.751982	0.0493	2.99573	0	0	0	0	0	C38	0.587327	0.9124	0.104588	0.072536	2.94444	0.599221	0.267373	20.9654	0.363636	0.695073	0.041031	0.0527	1	0	1	0.693147	1	0.0028346	0.0046817	0.0050497	-0.0002375	0	0	0.0052509	-0.180128	-0.0009458
2074	2016	江苏省	0.612323	1.06845	0.201909	0.080439	0.732995	0.043871	0.465792	0.428571	23.0466	0.467487	0.751982	0.0693	3.04452	0	0	0	0	0	C38	0.54686	1.05998	0.256709	0.076628	2.99573	0.751982	0.550227	22.6273	0.375	0.408965	0.03369	0.0493	0	0	0	0	1	-0.0002838	-0.0002007	-7.09e-05	-8.37e-05	0	0	0.0018509	-0.180128	-0.0003334
2074	2017	江苏省	0.517157	1.28963	0.265133	0.069804	0.016849	0.028175	0.282981	0.333333	23.5623	0.449096	0.751982	0.0691	3.09104	0	0	0	0	0	C38	0.612323	1.06845	0.201909	0.080439	3.04452	0.751982	0.467487	23.0466	0.428571	0.465792	0.043871	0.0693	0	0	0	0	1	-0.0033502	-0.0023688	-0.0008375	-0.0009885	0	0	0.0218509	-0.180128	-0.003936
2074	2018	江苏省	0.58469	1.14005	0.114017	0.054946	0.059713	0.02834	0.24904	0.333333	23.7481	0.44431	0.739028	0.0962	3.13549	0	0	0	0	0	C38	0.517157	1.28963	0.265133	0.069804	3.09104	0.751982	0.449096	23.5623	0.333333	0.282981	0.028175	0.0691	0	0	0	0	1	-0.0033195	-0.0023471	-0.0008299	-0.0009794	0	0	0.0216509	-0.180128	-0.0038999
2074	2019	江苏省	0.64022	0.94684	0.106393	0.067329	-0.032787	0.032862	0.197013	0.333333	23.9489	0.4453	0.739028	0.1186	3.17805	0	0	0	0	0	C38	0.58469	1.14005	0.114017	0.054946	3.13549	0.739028	0.44431	23.7481	0.333333	0.24904	0.02834	0.0962	0	0	0	0	1	-0.0074745	-0.0052849	-0.0018686	-0.0022054	0	0	0.0487509	-0.180128	-0.0087814
2078	2012	山东省	0.706315	1.01204	0.045313	0.031145	0.187883	0.02642	0.686011	0.428571	23.4426	0.729891	3.50396	0.041	2.48491	0	0	0	0	0	C22																	1					0
2078	2013	山东省	0.652472	0.99221	0.074434	0.042484	0.046736	0.0265	0.685673	0.428571	23.489	0.769121	3.5869	0.039	2.56495	0	0	0	0	0	C22	0.706315	1.01204	0.045313	0.031145	2.48491	3.50396	0.729891	23.4426	0.428571	0.686011	0.02642	0.041	0	0	0	0	1	0.0009888	0.0006991	0.0002472	0.0002917	0	0	-0.0064491	-0.180128	0.0011617
2078	2014	山东省	0.642497	0.82132	0.038893	0.032691	-0.040129	0.03049	0.641853	0.428571	23.5138	0.662514	5.1145	0.0404	2.63906	0	0	0	0	0	C22	0.652472	0.99221	0.074434	0.042484	2.56495	3.5869	0.769121	23.489	0.428571	0.685673	0.0265	0.039	0	0	0	0	1	0.0012954	0.0009159	0.0003238	0.0003822	0	0	-0.0084491	-0.180128	0.0015219
2078	2015	山东省	0.625026	1.10139	0.05988	0.039104	0.035116	0.026866	0.549001	0.428571	23.7049	0.619014	3.25355	0.0408	2.70805	0	0	0	0	0	C22	0.642497	0.82132	0.038893	0.032691	2.63906	5.1145	0.662514	23.5138	0.428571	0.641853	0.03049	0.0404	0	0	0	0	1	0.0010808	0.0007642	0.0002702	0.0003189	0	0	-0.0070491	-0.180128	0.0012697
2078	2016	山东省	0.587013	0.85953	0.036463	0.039587	0.335365	0.027558	0.715824	0.428571	23.7284	0.589384	1.8656	0.0309	2.77259	0	0	0	0	0	C22	0.625026	1.10139	0.05988	0.039104	2.70805	3.25355	0.619014	23.7049	0.428571	0.549001	0.026866	0.0408	0	0	0	0	1	0.0010194	0.0007208	0.0002548	0.0003008	0	0	-0.0066491	-0.180128	0.0011977
2078	2017	山东省	0.584588	1.03873	0.068374	0.03507	0.307066	0.025469	0.725134	0.428571	23.9837	0.573802	2.24794	0.0252	2.83321	0	0	0	0	0	C22	0.587013	0.85953	0.036463	0.039587	2.77259	1.8656	0.589384	23.7284	0.428571	0.715824	0.027558	0.0309	0	0	0	0	1	0.0025373	0.001794	0.0006343	0.0007486	0	0	-0.0165491	-0.180128	0.002981
2078	2018	山东省	0.572256	1.23939	0.021536	0.034465	0.152115	0.029128	0.737333	0.428571	24.1083	0.538903	2.99187	0.0228	2.89037	0	0	0	0	0	C22	0.584588	1.03873	0.068374	0.03507	2.83321	2.24794	0.573802	23.9837	0.428571	0.725134	0.025469	0.0252	0	0	0	0	1	0.0034112	0.0024119	0.0008528	0.0010065	0	0	-0.0222491	-0.180128	0.0040077
2078	2019	山东省	0.544827	0.99081	0.040019	0.041364	0.045677	0.026676	0.704833	0.428571	24.1983	0.560719	2.73698	0.0232	2.94444	0	0	0	0	0	C22	0.572256	1.23939	0.021536	0.034465	2.89037	2.99187	0.538903	24.1083	0.428571	0.737333	0.029128	0.0228	0	0	0	0	1	0.0037792	0.0026721	0.0009448	0.0011151	0	0	-0.0246491	-0.180128	0.00444
2079	2012	江苏省	0.168997	1.24938	0.38106	0.017454	-0.031844	0.019949	0.548225	0.428571	21.1119	0.552606	1.09259	0.0475	3.09104	0	0	0	0	0	C39																	1					0
2079	2013	江苏省	0.129936	1.13295	0.232421	0.016834	0.012566	0.017317	0.562392	0.428571	21.099	0.516625	1.3572	0.0598	3.13549	0	0	0	0	0	C39	0.168997	1.24938	0.38106	0.017454	3.09104	1.09259	0.552606	21.1119	0.428571	0.548225	0.019949	0.0475	0	0	0	0	1	-7.81e-06	-5.52e-06	-1.95e-06	-2.3e-06	0	0	5.09e-05	-0.180128	-9.18e-06
2079	2014	江苏省	0.131129	1.30501	0.353376	0.020614	0.125813	0.015631	0.621655	0.428571	21.1173	0.451068	1.48707	0.0566	3.17805	0	0	0	0	0	C39	0.129936	1.13295	0.232421	0.016834	3.13549	1.3572	0.516625	21.099	0.428571	0.562392	0.017317	0.0598	0	0	0	0	1	-0.0018936	-0.0013389	-0.0004734	-0.0005587	0	0	0.0123509	-0.180128	-0.0022248
2079	2015	江苏省	0.132333	1.26273	0.214129	0.026116	-0.119473	0.012489	0.545071	0.333333	21.122	0.418231	1.71066	0.0633	3.21888	0	0	0	0	0	C39	0.131129	1.30501	0.353376	0.020614	3.17805	1.48707	0.451068	21.1173	0.428571	0.621655	0.015631	0.0566	0	0	0	0	1	-0.001403	-0.000992	-0.0003507	-0.000414	0	0	0.0091509	-0.180128	-0.0016483
2079	2016	江苏省	0.138774	1.28558	0.218889	0.021811	0.462332	0.016127	0.676147	0.428571	21.2863	0.415738	1.71066	0.0382	3.2581	0	0	0	0	0	C39	0.132333	1.26273	0.214129	0.026116	3.21888	1.71066	0.418231	21.122	0.333333	0.545071	0.012489	0.0633	0	0	0	0	1	-0.0024303	-0.0017183	-0.0006075	-0.0007171	0	0	0.0158509	-0.180128	-0.0028552
2082	2012	浙江省	0.299452	1.26208	0.175885	0.003198	0.00911	0.040526	7.00472	0.333333	21.1724	0.396887	1.14515	0.0045	2.56495	0	0	0	0	0	C32																	1					0
2082	2013	浙江省	0.233107	0.95287	0.178144	0.004965	0.074129	0.039809	7.6092	0.333333	21.1609	0.384012	1.25894	0.004	2.63906	0	0	0	0	0	C32	0.299452	1.26208	0.175885	0.003198	2.56495	1.14515	0.396887	21.1724	0.333333	7.00472	0.040526	0.0045	0	0	0	0	1	0.006585	0.0046559	0.0016462	0.0019429	0	0	-0.0429491	-0.180128	0.0077363
2082	2014	浙江省	0.164208	1.22824	0.161047	0.006335	-0.028392	0.03882	7.3833	0.333333	21.1622	0.368598	1.36828	0.0039	2.70805	0	0	0	0	0	C32	0.233107	0.95287	0.178144	0.004965	2.63906	1.25894	0.384012	21.1609	0.333333	7.6092	0.039809	0.004	0	0	0	0	1	0.0066616	0.0047101	0.0016653	0.0019655	0	0	-0.0434491	-0.180128	0.0078264
2082	2015	浙江省	0.167122	1.08226	0.162626	0.002939	0.010523	0.036332	7.15539	0.375	21.2038	0.339908	1.41135	0.0043	2.77259	1	0	5	1.79176	1	C32	0.164208	1.22824	0.161047	0.006335	2.70805	1.36828	0.368598	21.1622	0.333333	7.3833	0.03882	0.0039	0	0	0	0	1	0.0066769	0.004721	0.0016692	0.0019701	0	0	-0.0435491	-0.180128	0.0078444
2082	2016	浙江省	0.15789	1.14373	0.329337	0.003411	-0.20642	0.03492	5.53747	0.375	21.2289	0.296378	0	0.0047	2.83321	1	0	5	1.79176	1	C32	0.167122	1.08226	0.162626	0.002939	2.77259	1.41135	0.339908	21.2038	0.375	7.15539	0.036332	0.0043	1	0	1	1.79176	1	-0.0706971	-0.0384714	-0.0414952	0.001952	0	0	-0.0431491	-0.180128	0.0077724
2082	2017	浙江省	0.236462	0.97929	0.130036	0.002117	0.593675	0.066689	6.96907	0.333333	21.4652	0.305122	1.41135	0.0035	2.89037	1	0	4	1.60944	1	C32	0.15789	1.14373	0.329337	0.003411	2.83321	0	0.296378	21.2289	0.375	5.53747	0.03492	0.0047	1	0	1	1.79176	1	-0.0700417	-0.0381148	-0.0411105	0.0019339	0	0	-0.0427491	-0.180128	0.0077003
2082	2018	浙江省	0.394242	1.20382	0.140345	0.004928	-0.020508	0.100511	5.03803	0.333333	21.7688	0.302552	1.41135	0.0069	2.94444	1	0	4	1.60944	1	C32	0.236462	0.97929	0.130036	0.002117	2.89037	1.41135	0.305122	21.4652	0.333333	6.96907	0.066689	0.0035	1	0	1	1.60944	1	-0.063995	-0.0391847	-0.0422645	0.0019882	0	0	-0.0439491	-0.180128	0.0079165
2082	2019	浙江省	0.496967	0.85994	0.137362	0.005277	0.101818	0.096244	4.15597	0.333333	22.0585	0.304006	1.41135	0.0076	2.99573	1	0	4	1.60944	1	C32	0.394242	1.20382	0.140345	0.004928	2.94444	1.41135	0.302552	21.7688	0.333333	5.03803	0.100511	0.0069	1	0	1	1.60944	1	-0.0590442	-0.0361533	-0.0389949	0.0018343	0	0	-0.0405491	-0.180128	0.007304
2083	2012	山东省	0.593824	1.1567	0.062993	0.033703	-0.030618	0.046336	0.645384	0.333333	22.6586	0.386775	1.00562	0.03	2.30259	1	0	2	1.09861	1	C17																	1					1
2083	2013	山东省	0.598033	0.73472	0.030088	0.035512	-0.006108	0.043264	0.640031	0.333333	22.6607	0.371554	1.29157	0.028	2.3979	1	0	2	1.09861	1	C17	0.593824	1.1567	0.062993	0.033703	2.30259	1.00562	0.386775	22.6586	0.333333	0.645384	0.046336	0.03	1	0	1	1.09861	1	-0.0164945	-0.0155575	-0.0167803	0.0007894	0	1	-0.0174491	0.819872	-0.014306
2083	2014	山东省	0.643289	1.03556	0.038	0.038995	0.01816	0.042735	0.582025	0.333333	22.7738	0.369804	1.30976	0.0274	2.48491	0	0	0	0	0	C17	0.598033	0.73472	0.030088	0.035512	2.3979	1.29157	0.371554	22.6607	0.333333	0.640031	0.043264	0.028	1	0	1	1.09861	1	-0.018385	-0.0173407	-0.0187036	0.0008798	0	0	-0.0194491	-0.180128	0.0035033
2083	2015	山东省	0.609528	1.08117	0.034625	0.038854	-0.07508	0.039755	0.546014	0.333333	22.7595	0.370701	1.3028	0.0259	2.56495	0	0	0	0	0	C17	0.643289	1.03556	0.038	0.038995	2.48491	1.30976	0.369804	22.7738	0.333333	0.582025	0.042735	0.0274	0	0	0	0	1	0.0030739	0.0021734	0.0007685	0.000907	0	0	-0.0200491	-0.180128	0.0036114
2083	2016	山东省	0.552236	0.89196	0.037015	0.039099	0.0457	0.048544	0.614052	0.333333	22.6869	0.384637	1.60539	0.0255	2.63906	0	0	0	0	0	C17	0.609528	1.08117	0.034625	0.038854	2.56495	1.3028	0.370701	22.7595	0.333333	0.546014	0.039755	0.0259	0	0	0	0	1	0.0033039	0.002336	0.0008259	0.0009748	0	0	-0.0215491	-0.180128	0.0038816
2083	2017	山东省	0.550772	0.7961	0.041247	0.036257	0.102103	0.056829	0.650752	0.333333	22.726	0.373513	1.61419	0.0248	2.70805	0	0	0	0	0	C17	0.552236	0.89196	0.037015	0.039099	2.63906	1.60539	0.384637	22.6869	0.333333	0.614052	0.048544	0.0255	0	0	0	0	1	0.0033652	0.0023794	0.0008413	0.0009929	0	0	-0.0219491	-0.180128	0.0039536
2083	2018	山东省	0.595965	0.5142	0.058145	0.0326	0.069035	0.06111	0.609717	0.333333	22.8579	0.364197	1.90187	0.0236	2.77259	0	0	0	0	0	C17	0.550772	0.7961	0.041247	0.036257	2.70805	1.61419	0.373513	22.726	0.333333	0.650752	0.056829	0.0248	0	0	0	0	1	0.0034726	0.0024553	0.0008681	0.0010246	0	0	-0.0226491	-0.180128	0.0040797
2083	2019	山东省	0.623708	0.48738	0.059303	0.040823	-0.032518	0.068239	0.495099	0.333333	23.0328	0.360297	1.78181	0.0248	2.83321	0	0	0	0	0	C17	0.595965	0.5142	0.058145	0.0326	2.77259	1.90187	0.364197	22.8579	0.333333	0.609717	0.06111	0.0236	0	0	0	0	1	0.0036565	0.0025854	0.0009141	0.0010789	0	0	-0.0238491	-0.180128	0.0042959
2084	2012	广东省	0.527378	0.84055	0.094841	0.053263	0.109841	0.035481	0.988646	0.333333	21.2361	0.625081	0.218734	0.0453	2.19722	0	0	0	0	0	C33																	1					1
2084	2013	广东省	0.516698	1.04191	0.058706	0.049185	0.014678	0.036006	1.01492	0.333333	21.2247	0.621807	0.25278	0.0411	2.30259	0	0	0	0	0	C33	0.527378	0.84055	0.094841	0.053263	2.19722	0.218734	0.625081	21.2361	0.333333	0.988646	0.035481	0.0453	0	0	0	0	1	0.0003295	0.000233	8.24e-05	9.72e-05	1	1	-0.0021491	0.819872	-0.001762
2085	2012	浙江省	0.374439	1.27969	0.117523	0.023662	0.039988	0.045835	1.35015	0.333333	21.8318	0.722975	2.07878	0.0366	2.3979	0	0	0	0	0	C36																	1					0
2085	2013	浙江省	0.508525	1.23399	0.106745	0.023853	0.112837	0.120197	1.08064	0.333333	22.1614	0.710909	2.2719	0.0353	2.48491	0	0	0	0	0	C36	0.374439	1.27969	0.117523	0.023662	2.3979	2.07878	0.722975	21.8318	0.333333	1.35015	0.045835	0.0366	0	0	0	0	1	0.0016634	0.0011761	0.0004158	0.0004908	0	0	-0.0108491	-0.180128	0.0019542
2085	2014	浙江省	0.524391	1.10994	0.120346	0.022483	0.215886	0.13419	1.09344	0.333333	22.345	0.668039	2.42257	0.0389	2.56495	0	0	0	0	0	C36	0.508525	1.23399	0.106745	0.023853	2.48491	2.2719	0.710909	22.1614	0.333333	1.08064	0.120197	0.0353	0	0	0	0	1	0.0018627	0.001317	0.0004657	0.0005496	0	0	-0.0121491	-0.180128	0.0021884
2085	2015	浙江省	0.467554	0.96314	0.10514	0.022274	0.532232	0.09033	0.958728	0.333333	22.9032	0.650243	2.06732	0.0284	2.63906	0	0	0	0	0	C36	0.524391	1.10994	0.120346	0.022483	2.56495	2.42257	0.668039	22.345	0.333333	1.09344	0.13419	0.0389	0	0	0	0	1	0.0013107	0.0009268	0.0003277	0.0003867	0	0	-0.0085491	-0.180128	0.0015399
2085	2016	浙江省	0.380349	0.58621	0.095423	0.022337	0.118455	0.088072	1.02123	0.333333	22.9521	0.651249	2.05176	0.0258	2.70805	0	0	0	0	0	C36	0.467554	0.96314	0.10514	0.022274	2.63906	2.06732	0.650243	22.9032	0.333333	0.958728	0.09033	0.0284	0	0	0	0	1	0.0029206	0.002065	0.0007301	0.0008617	0	0	-0.0190491	-0.180128	0.0034313
2090	2012	江苏省	0.498204	1.16855	0.119394	0.096328	0.07315	0.037	0.68476	0.333333	20.9047	0.561469	2.56641	0.0834	2.83321	0	0	0	0	0	C38																	1					0
2090	2013	江苏省	0.572409	1.11901	0.18572	0.087916	0.281547	0.022592	0.683324	0.333333	21.155	0.548132	2.16245	0.085	2.89037	0	0	0	0	0	C38	0.498204	1.16855	0.119394	0.096328	2.83321	2.56641	0.561469	20.9047	0.333333	0.68476	0.037	0.0834	0	0	0	0	1	-0.005512	-0.0038973	-0.001378	-0.0016263	0	0	0.0359509	-0.180128	-0.0064758
2090	2014	江苏省	0.514986	1.17145	0.167883	0.083978	0.120365	0.017187	0.714854	0.333333	21.2234	0.569278	2.56641	0.0856	2.94444	0	0	0	0	0	C38	0.572409	1.11901	0.18572	0.087916	2.89037	2.16245	0.548132	21.155	0.333333	0.683324	0.022592	0.085	0	0	0	0	1	-0.0057573	-0.0040707	-0.0014393	-0.0016987	0	0	0.0375509	-0.180128	-0.006764
2090	2015	江苏省	0.541512	1.08058	0.155106	0.084026	0.052844	0.025015	0.469789	0.333333	21.6948	0.527988	2.16118	0.086	2.99573	0	0	0	0	0	C38	0.514986	1.17145	0.167883	0.083978	2.94444	2.56641	0.569278	21.2234	0.333333	0.714854	0.017187	0.0856	0	0	0	0	1	-0.0058493	-0.0041358	-0.0014623	-0.0017259	0	0	0.0381509	-0.180128	-0.0068721
2090	2016	江苏省	0.644611	1.2104	0.215906	0.062562	0.509782	0.01945	0.490869	0.375	22.063	0.521664	2.14833	0.0725	3.04452	0	0	0	0	0	C38	0.541512	1.08058	0.155106	0.084026	2.99573	2.16118	0.527988	21.6948	0.333333	0.469789	0.025015	0.086	0	0	0	0	1	-0.0059106	-0.0041792	-0.0014776	-0.001744	0	0	0.0385509	-0.180128	-0.0069441
2090	2017	江苏省	0.677757	1.05057	0.153591	0.056113	0.230353	0.017905	0.580702	0.333333	22.1023	0.518366	2.15006	0.068	3.09104	0	0	0	0	0	C38	0.644611	1.2104	0.215906	0.062562	3.04452	2.14833	0.521664	22.063	0.375	0.490869	0.01945	0.0725	0	0	0	0	1	-0.0038408	-0.0027157	-0.0009602	-0.0011332	0	0	0.0250509	-0.180128	-0.0045124
2090	2018	江苏省	0.653553	0.70461	0.133644	0.068295	-0.273229	0.018178	0.433202	0.333333	22.0763	0.500756	2.11954	0.0942	3.13549	0	0	0	0	0	C38	0.677757	1.05057	0.153591	0.056113	3.09104	2.15006	0.518366	22.1023	0.333333	0.580702	0.017905	0.068	0	0	0	0	1	-0.0031509	-0.0022278	-0.0007877	-0.0009297	0	0	0.0205509	-0.180128	-0.0037018
2090	2019	江苏省	0.633568	1.06754	0.121498	0.064056	0.186488	0.008418	0.538528	0.333333	22.0294	0.419165	3.23201	0.0927	3.17805	0	0	0	0	0	C38	0.653553	0.70461	0.133644	0.068295	3.13549	2.11954	0.500756	22.0763	0.333333	0.433202	0.018178	0.0942	0	0	0	0	1	-0.0071679	-0.0050681	-0.0017919	-0.0021149	0	0	0.0467509	-0.180128	-0.0084212
2094	2012	山东省	0.505752	1.08705	0.263247	0.029919	0.303161	0.009796	1.27467	0.428571	20.8348	0.470356	0.728563	0.0178	2.70805	0	0	0	0	0	C26																	1					0
2094	2013	山东省	0.455394	0.87325	0.26178	0.030991	0.020299	0.009379	1.31225	0.428571	20.8258	0.447037	0.728563	0.0132	2.77259	0	0	0	0	0	C26	0.505752	1.08705	0.263247	0.029919	2.70805	0.728563	0.470356	20.8348	0.428571	1.27467	0.009796	0.0178	0	0	0	0	1	0.0045458	0.0032141	0.0011364	0.0013413	0	0	-0.0296491	-0.180128	0.0053406
2094	2014	山东省	0.484528	1.39197	0.122799	0.038449	-0.158522	0.010244	0.99672	0.428571	20.9287	0.468101	0.728563	0.0159	2.83321	0	0	0	0	0	C26	0.455394	0.87325	0.26178	0.030991	2.77259	0.728563	0.447037	20.8258	0.428571	1.31225	0.009379	0.0132	0	0	0	0	1	0.0052511	0.0037128	0.0013127	0.0015493	0	0	-0.0342491	-0.180128	0.0061692
2094	2015	山东省	0.580814	1.05977	0.218003	0.06542	0.207091	0.006067	0.770022	0.428571	21.3745	0.458197	0.728563	0.0125	2.89037	0	0	0	0	0	C26	0.484528	1.39197	0.122799	0.038449	2.83321	0.728563	0.468101	20.9287	0.428571	0.99672	0.010244	0.0159	0	0	0	0	1	0.0048371	0.0034201	0.0012092	0.0014272	0	0	-0.0315491	-0.180128	0.0056829
2094	2016	山东省	0.332997	1.06688	0.190354	0.056951	0.6054	0.006449	0.822037	0.428571	21.7824	0.395319	0.800655	0.0074	2.94444	0	0	0	0	0	C26	0.580814	1.05977	0.218003	0.06542	2.89037	0.728563	0.458197	21.3745	0.428571	0.770022	0.006067	0.0125	0	0	0	0	1	0.0053584	0.0037887	0.0013396	0.001581	0	0	-0.0349491	-0.180128	0.0062953
2094	2017	山东省	0.38494	0.95153	0.179447	0.078742	0.97239	0.028645	1.00349	0.428571	22.2623	0.370975	1.47018	0.0057	2.99573	0	0	0	0	0	C26	0.332997	1.06688	0.190354	0.056951	2.94444	0.800655	0.395319	21.7824	0.428571	0.822037	0.006449	0.0074	0	0	0	0	1	0.0061403	0.0043416	0.001535	0.0018117	0	0	-0.0400491	-0.180128	0.007214
2094	2018	山东省	0.429673	0.92714	0.205342	0.110231	0.166696	0.023755	0.922168	0.428571	22.5011	0.387916	1.47018	0.0067	3.04452	0	0	0	0	0	C26	0.38494	0.95153	0.179447	0.078742	2.99573	1.47018	0.370975	22.2623	0.428571	1.00349	0.028645	0.0057	0	0	0	0	1	0.006401	0.0045258	0.0016002	0.0018886	0	0	-0.0417491	-0.180128	0.0075202
2094	2019	山东省	0.388867	1.30063	0.292158	0.079267	0.003462	0.017638	0.986394	0.428571	22.4372	0.37109	1.47018	0.0065	3.09104	0	0	0	0	0	C26	0.429673	0.92714	0.205342	0.110231	3.04452	1.47018	0.387916	22.5011	0.428571	0.922168	0.023755	0.0067	0	0	0	0	1	0.0062477	0.0044174	0.0015619	0.0018434	0	0	-0.0407491	-0.180128	0.0073401
2097	2012	湖南省	0.681005	1.3552	0.105625	0.124925	-0.372961	0.084942	0.364943	0.4	22.3927	0.393354	1.01407	0.0407	2.3979	0	0	5	1.79176	1	C35																	2					0
2097	2013	湖南省	0.696368	1.18783	0.062868	0.101162	0.090589	0.099596	0.375288	0.428571	22.4514	0.347376	1.61822	0.0398	2.48491	0	0	5	1.79176	1	C35	0.681005	1.3552	0.105625	0.124925	2.3979	1.01407	0.393354	22.3927	0.4	0.364943	0.084942	0.0407	0	0	1	1.79176	2	-0.0110579	-0.0060174	0.0002587	0.0003053	0	0	-0.0067491	-0.180128	0.0012157
2097	2014	湖南省	0.620472	1.32076	0.111056	0.102198	-0.12934	0.087977	0.286101	0.428571	22.5842	0.406825	0.885295	0.0366	2.56495	0	0	5	1.79176	1	C35	0.696368	1.18783	0.062868	0.101162	2.48491	1.61822	0.347376	22.4514	0.428571	0.375288	0.099596	0.0398	0	0	1	1.79176	2	-0.0125325	-0.0068199	0.0002932	0.000346	0	0	-0.0076491	-0.180128	0.0013778
2097	2015	湖南省	0.61638	1.12752	0.088851	0.131456	-0.208404	0.078423	0.230441	0.428571	22.5668	0.330712	0.885295	0.0373	2.63906	0	0	0	0	0	C35	0.620472	1.32076	0.111056	0.102198	2.56495	0.885295	0.406825	22.5842	0.428571	0.286101	0.087977	0.0366	0	0	1	1.79176	2	-0.0177755	-0.009673	0.0004158	0.0004908	0	0	-0.0108491	-0.180128	0.0019542
2097	2016	湖南省	0.690726	1.09483	0.058373	0.091117	0.367674	0.047622	0.195783	0.428571	23.0427	0.334158	1.90515	0.0272	2.70805	0	0	0	0	0	C35	0.61638	1.12752	0.088851	0.131456	2.63906	0.885295	0.330712	22.5668	0.428571	0.230441	0.078423	0.0373	0	0	0	0	2	0.0015561	0.0011002	0.000389	0.0004591	0	0	-0.0101491	-0.180128	0.0018281
2097	2017	湖南省	0.6121	1.41564	0.060231	0.055787	0.98142	0.035774	0.321149	0.5	23.2321	0.414941	1.74769	0.0246	2.77259	0	0	0	0	0	C35	0.690726	1.09483	0.058373	0.091117	2.70805	1.90515	0.334158	23.0427	0.428571	0.195783	0.047622	0.0272	0	0	0	0	2	0.0031046	0.0021951	0.0007761	0.000916	0	0	-0.0202491	-0.180128	0.0036474
2097	2018	湖南省	0.654458	1.04397	0.059366	0.060107	0.458496	0.0298	0.402839	0.5	23.3828	0.403975	1.74769	0.0283	2.83321	0	0	0	0	0	C35	0.6121	1.41564	0.060231	0.055787	2.77259	1.74769	0.414941	23.2321	0.5	0.321149	0.035774	0.0246	0	0	0	0	2	0.0035032	0.002477	0.0008758	0.0010336	0	0	-0.0228491	-0.180128	0.0041158
2098	2012	福建省	0.549139	1.14887	0.084294	0.06688	-0.100318	0.072342	0.704979	0.333333	21.0039	0.584181	0.504526	0.0253	2.99573	0	0	0	0	0	C41																	1					0
2098	2013	福建省	0.513551	0.90943	0.079933	0.071201	0.077955	0.063277	0.763664	0.333333	20.9994	0.580263	0.54337	0.0245	3.04452	0	0	0	0	0	C41	0.549139	1.14887	0.084294	0.06688	2.99573	0.504526	0.584181	21.0039	0.333333	0.704979	0.072342	0.0253	0	0	0	0	1	0.0033959	0.0024011	0.0008489	0.001002	0	0	-0.0221491	-0.180128	0.0039897
2098	2014	福建省	0.501184	1.22447	0.076524	0.075527	0.042962	0.05857	0.762016	0.333333	21.0432	0.605728	0.54337	0.0321	3.09104	0	0	0	0	0	C41	0.513551	0.90943	0.079933	0.071201	3.04452	0.54337	0.580263	20.9994	0.333333	0.763664	0.063277	0.0245	0	0	0	0	1	0.0035186	0.0024878	0.0008796	0.0010382	0	0	-0.0229491	-0.180128	0.0041338
2098	2015	福建省	0.294807	1.30237	0.115025	0.080206	-0.007675	0.052723	0.705159	0.333333	21.1133	0.602054	0.869576	0.0236	3.13549	0	0	0	0	0	C41	0.501184	1.22447	0.076524	0.075527	3.09104	0.54337	0.605728	21.0432	0.333333	0.762016	0.05857	0.0321	0	0	0	0	1	0.0023533	0.0016639	0.0005883	0.0006944	0	0	-0.0153491	-0.180128	0.0027648
2098	2016	福建省	0.227111	1.22761	0.060362	0.086916	0.128698	0.05303	0.804046	0.333333	21.1031	0.580618	0.616806	0.0284	3.17805	0	0	0	0	0	C41	0.294807	1.30237	0.115025	0.080206	3.13549	0.869576	0.602054	21.1133	0.333333	0.705159	0.052723	0.0236	0	0	0	0	1	0.0036565	0.0025854	0.0009141	0.0010789	0	0	-0.0238491	-0.180128	0.0042959
2098	2017	福建省	0.563246	1.02739	0.071399	0.140251	0.582235	0.059048	0.583843	0.333333	21.882	0.580618	0.616806	0.0318	3.21888	0	0	0	0	0	C41	0.227111	1.22761	0.060362	0.086916	3.17805	0.616806	0.580618	21.1031	0.333333	0.804046	0.05303	0.0284	0	0	0	0	1	0.0029206	0.002065	0.0007301	0.0008617	0	0	-0.0190491	-0.180128	0.0034313
2098	2018	福建省	0.679305	1.04397	0.114183	0.202225	0.221837	0.070578	1.05864	0.333333	21.4873	0.580618	0.616806	0.0251	3.2581	0	0	0	0	0	C41	0.563246	1.02739	0.071399	0.140251	3.21888	0.616806	0.580618	21.882	0.333333	0.583843	0.059048	0.0318	0	0	0	0	1	0.0023993	0.0016965	0.0005998	0.0007079	0	0	-0.0156491	-0.180128	0.0028188
2098	2019	福建省	0.647407	1.08818	0.130419	0.181809	-0.155488	0.068497	0.938094	0.375	21.4392	0.589072	0.616806	0.0317	3.29584	0	0	0	0	0	C41	0.679305	1.04397	0.114183	0.202225	3.2581	0.616806	0.580618	21.4873	0.333333	1.05864	0.070578	0.0251	0	0	0	0	1	0.0034266	0.0024228	0.0008566	0.001011	0	0	-0.0223491	-0.180128	0.0040257
2099	2012	浙江省	0.615204	1.17079	0.062519	0.014796	-0.117883	0.039128	0.597165	0.333333	21.3745	0.356991	1.89982	0.0375	2.07944	0	0	0	0	0	C27																	1					1
2099	2013	浙江省	0.70003	0.90668	0.056495	0.01483	0.013372	0.034589	0.550211	0.375	21.47	0.279819	1.70034	0.0464	2.19722	0	0	0	0	0	C27	0.615204	1.17079	0.062519	0.014796	2.07944	1.89982	0.356991	21.3745	0.333333	0.597165	0.039128	0.0375	0	0	0	0	1	0.0015254	0.0010785	0.0003813	0.0004501	1	1	-0.0099491	0.819872	-0.0081569
2099	2014	浙江省	0.237252	0.77262	0.071485	0.018128	0.136509	0.099085	0.316534	0.333333	22.1505	0.567362	1.57867	0.0631	2.30259	0	0	0	0	0	C27	0.70003	0.90668	0.056495	0.01483	2.19722	1.70034	0.279819	21.47	0.375	0.550211	0.034589	0.0464	0	0	0	0	1	0.0001608	0.0001137	4.02e-05	4.75e-05	1	1	-0.0010491	0.819872	-0.0008601
2099	2015	浙江省	0.260418	1.18154	0.146312	0.014758	0.868265	0.09356	0.510167	0.375	22.2983	0.531674	1.57867	0.0476	2.3979	0	0	0	0	0	C27	0.237252	0.77262	0.071485	0.018128	2.30259	1.57867	0.567362	22.1505	0.333333	0.316534	0.099085	0.0631	0	0	0	0	1	-0.0023996	-0.0016967	-0.0005999	-0.000708	0	1	0.0156509	0.819872	0.0128318
2099	2016	浙江省	0.309207	0.94343	0.397113	0.015589	-0.01243	0.062809	0.352448	0.333333	22.6557	0.49291	1.57867	0.0458	2.48491	0	0	0	0	0	C27	0.260418	1.18154	0.146312	0.014758	2.3979	1.57867	0.531674	22.2983	0.375	0.510167	0.09356	0.0476	0	0	0	0	1	-2.31e-05	-1.64e-05	-5.79e-06	-6.83e-06	0	0	0.0001509	-0.180128	-2.72e-05
2099	2017	浙江省	0.311362	0.79795	0.300763	0.01701	-0.051334	0.072166	0.30922	0.333333	22.7338	0.494333	1.57867	0.0463	2.56495	0	0	0	0	0	C27	0.309207	0.94343	0.397113	0.015589	2.48491	1.57867	0.49291	22.6557	0.333333	0.352448	0.062809	0.0458	0	0	0	0	1	0.0002528	0.0001788	6.32e-05	7.46e-05	0	0	-0.0016491	-0.180128	0.000297
2099	2018	浙江省	0.233793	0.8285	0.151976	0.016104	0.177436	0.076686	0.38642	0.333333	22.6742	0.489522	1.57867	0.0409	2.63906	0	0	0	0	0	C27	0.311362	0.79795	0.300763	0.01701	2.56495	1.57867	0.494333	22.7338	0.333333	0.30922	0.072166	0.0463	0	0	0	0	1	0.0001762	0.0001246	4.4e-05	5.2e-05	0	0	-0.0011491	-0.180128	0.000207
2099	2019	浙江省	0.151579	1.16292	0.226135	0.02027	0.081955	0.079063	0.435946	0.333333	22.6324	0.468409	1.5397	0.0417	2.70805	0	0	0	0	0	C27	0.233793	0.8285	0.151976	0.016104	2.63906	1.57867	0.489522	22.6742	0.333333	0.38642	0.076686	0.0409	0	0	0	0	1	0.0010041	0.00071	0.000251	0.0002963	0	0	-0.0065491	-0.180128	0.0011797
2104	2012	江苏省	0.249488	1.1052	0.228843	0.062362	0.199918	0.027752	0.863063	0.375	20.7975	0.399397	1.79183	0.063	2.77259	0	0	0	0	0	C39																	1					0
2104	2013	江苏省	0.214915	1.18839	0.231849	0.054115	0.356099	0.023704	1.02582	0.333333	20.9295	0.382063	1.79183	0.0709	2.83321	0	0	0	0	0	C39	0.249488	1.1052	0.228843	0.062362	2.77259	1.79183	0.399397	20.7975	0.375	0.863063	0.027752	0.063	0	0	0	0	1	-0.0023843	-0.0016858	-0.000596	-0.0007035	0	0	0.0155509	-0.180128	-0.0028012
2104	2014	江苏省	0.236436	1.28846	0.378616	0.050445	0.229794	0.017119	0.979375	0.333333	21.1826	0.334397	1.48353	0.0758	2.89037	0	0	0	0	0	C39	0.214915	1.18839	0.231849	0.054115	2.83321	1.79183	0.382063	20.9295	0.333333	1.02582	0.023704	0.0709	0	0	0	0	1	-0.0035955	-0.0025422	-0.0008988	-0.0010609	0	0	0.0234509	-0.180128	-0.0042242
2104	2015	江苏省	0.183717	1.24837	0.27854	0.044689	0.174039	0.050495	0.947905	0.333333	21.3761	0.265281	2.39359	0.0816	2.94444	0	0	0	0	0	C39	0.236436	1.28846	0.378616	0.050445	2.89037	1.48353	0.334397	21.1826	0.333333	0.979375	0.017119	0.0758	0	0	0	0	1	-0.0043468	-0.0030734	-0.0010867	-0.0012825	0	0	0.0283509	-0.180128	-0.0051068
2104	2016	江苏省	0.181932	1.25237	0.358587	0.067762	-0.25667	0.05231	0.665357	0.428571	21.4333	0.250719	2.32677	0.1158	2.99573	0	0	0	0	0	C39	0.183717	1.24837	0.27854	0.044689	2.94444	2.39359	0.265281	21.3761	0.333333	0.947905	0.050495	0.0816	0	0	0	0	1	-0.005236	-0.0037022	-0.001309	-0.0015449	0	0	0.0341509	-0.180128	-0.0061516
2104	2017	江苏省	0.139858	1.45796	0.161053	0.053365	0.011099	0.071175	0.625808	0.375	21.5058	0.251646	2.32677	0.089	3.04452	0	0	0	0	0	C39	0.181932	1.25237	0.358587	0.067762	2.99573	2.32677	0.250719	21.4333	0.428571	0.665357	0.05231	0.1158	0	0	0	0	1	-0.0104796	-0.0074097	-0.0026198	-0.003092	0	0	0.0683509	-0.180128	-0.0123119
2104	2018	江苏省	0.118991	1.2372	0.342611	0.038836	0.235266	0.060121	0.751075	0.333333	21.5346	0.253157	2.32677	0.0721	3.09104	0	0	0	0	0	C39	0.139858	1.45796	0.161053	0.053365	3.04452	2.32677	0.251646	21.5058	0.375	0.625808	0.071175	0.089	0	0	0	0	1	-0.0063706	-0.0045044	-0.0015926	-0.0018797	0	0	0.0415509	-0.180128	-0.0074845
2104	2019	江苏省	0.141483	1.44007	0.212306	0.0574	-0.091604	0.052582	0.65347	0.333333	21.5777	0.253022	2.32677	0.0827	3.13549	0	0	0	0	0	C39	0.118991	1.2372	0.342611	0.038836	3.09104	2.32677	0.253157	21.5346	0.333333	0.751075	0.060121	0.0721	0	0	0	0	1	-0.0037795	-0.0026723	-0.0009448	-0.0011152	0	0	0.0246509	-0.180128	-0.0044403
2107	2012	山东省	0.076562	1.04887	0.473977	0.622591	0.406487	0.098264	0.32563	0.333333	20.2827	0.570615	3.24182	0.0819	2.19722	0	0	0	0	0	C27																	1					1
2107	2013	山东省	0.062029	1.0392	0.487416	0.643292	0.219416	0.090051	0.396246	0.333333	20.2848	0.569985	3.24182	0.0767	2.30259	0	0	0	0	0	C27	0.076562	1.04887	0.473977	0.622591	2.19722	3.24182	0.570615	20.2827	0.333333	0.32563	0.098264	0.0819	0	0	0	0	1	-0.005282	-0.0037347	-0.0013205	-0.0015585	1	1	0.0344509	0.819872	0.0282454
2107	2014	山东省	0.055177	1.13992	0.50255	0.549259	0.23361	0.079167	0.471567	0.333333	20.3207	0.559757	3.33188	0.0609	2.3979	0	0	0	0	0	C27	0.062029	1.0392	0.487416	0.643292	2.30259	3.24182	0.569985	20.2848	0.333333	0.396246	0.090051	0.0767	0	0	0	0	1	-0.0044848	-0.003171	-0.0011211	-0.0013232	0	1	0.0292509	0.819872	0.023982
2107	2015	山东省	0.18103	1.02603	0.285937	0.441602	0.487192	0.088109	0.701742	0.333333	20.3201	0.554921	3.33188	0.0522	2.48491	0	0	0	0	0	C27	0.055177	1.13992	0.50255	0.549259	2.3979	3.33188	0.559757	20.3207	0.333333	0.471567	0.079167	0.0609	0	0	0	0	1	-0.0020623	-0.0014582	-0.0005156	-0.0006085	0	0	0.0134509	-0.180128	-0.0024229
2107	2016	山东省	0.18847	1.05927	0.275472	0.5128	0.200293	0.075559	0.797654	0.333333	20.3746	0.56064	3.36194	0.0532	2.56495	0	0	0	0	0	C27	0.18103	1.02603	0.285937	0.441602	2.48491	3.33188	0.554921	20.3201	0.333333	0.701742	0.088109	0.0522	0	0	0	0	1	-0.0007284	-0.000515	-0.0001821	-0.0002149	0	0	0.0047509	-0.180128	-0.0008558
2107	2017	山东省	0.233449	1.16819	0.356372	0.537215	0.291022	0.035058	0.849386	0.333333	20.5672	0.551222	3.36194	0.0436	2.63906	0	0	0	0	0	C27	0.18847	1.05927	0.275472	0.5128	2.56495	3.36194	0.56064	20.3746	0.333333	0.797654	0.075559	0.0532	0	0	0	0	1	-0.0008817	-0.0006234	-0.0002204	-0.0002602	0	0	0.0057509	-0.180128	-0.0010359
2107	2018	山东省	0.245668	0.98008	0.349911	0.590181	0.06574	0.022447	0.839589	0.333333	20.6425	0.551222	3.36194	0.0523	2.70805	0	0	0	0	0	C27	0.233449	1.16819	0.356372	0.537215	2.63906	3.36194	0.551222	20.5672	0.333333	0.849386	0.035058	0.0436	0	0	0	0	1	0.0005901	0.0004173	0.0001475	0.0001741	0	0	-0.0038491	-0.180128	0.0006933
2107	2019	山东省	0.231019	1.03923	0.298127	0.521139	0.11089	0.032526	0.853444	0.333333	20.7312	0.557242	3.36194	0.0607	2.77259	0	0	0	0	0	C27	0.245668	0.98008	0.349911	0.590181	2.70805	3.36194	0.551222	20.6425	0.333333	0.839589	0.022447	0.0523	0	0	0	0	1	-0.0007437	-0.0005259	-0.0001859	-0.0002194	0	0	0.0048509	-0.180128	-0.0008738
2108	2012	河北省	0.376822	1.0398	0.1489	0.043824	0.06154	0.038627	0.99017	0.333333	21.2999	0.534768	1.34255	0.0007	2.83321	0	0	0	0	0	C29																	1					0
2108	2013	河北省	0.440928	1.04988	0.09748	0.050567	0.125168	0.031367	0.923954	0.444444	21.4869	0.475229	1.34219	0.0016	2.89037	0	0	0	0	0	C29	0.376822	1.0398	0.1489	0.043824	2.83321	1.34255	0.534768	21.2999	0.333333	0.99017	0.038627	0.0007	0	0	0	0	1	0.0071676	0.0050679	0.0017918	0.0021148	0	0	-0.0467491	-0.180128	0.0084208
2108	2014	河北省	0.354125	1.32233	0.162257	0.047675	0.053947	0.03512	0.829641	0.444444	21.6471	0.409388	1.41488	0.0034	2.94444	0	0	0	0	0	C29	0.440928	1.04988	0.09748	0.050567	2.89037	1.34219	0.475229	21.4869	0.444444	0.923954	0.031367	0.0016	0	0	0	0	1	0.0070296	0.0049703	0.0017573	0.0020741	0	0	-0.0458491	-0.180128	0.0082587
2108	2015	河北省	0.264277	1.15797	0.052478	0.050127	0.040814	0.032995	0.893151	0.444444	21.6132	0.410733	1.46944	0.0042	2.99573	0	0	0	0	0	C29	0.354125	1.32233	0.162257	0.047675	2.94444	1.41488	0.409388	21.6471	0.444444	0.829641	0.03512	0.0034	0	0	0	0	1	0.0067536	0.0047752	0.0016883	0.0019927	0	0	-0.0440491	-0.180128	0.0079345
2108	2016	河北省	0.23657	1.17114	0.159721	0.04459	0.27103	0.033407	0.761365	0.333333	22.0128	0.402162	1.46944	0.0078	3.04452	0	0	0	0	0	C29	0.264277	1.15797	0.052478	0.050127	2.99573	1.46944	0.410733	21.6132	0.444444	0.893151	0.032995	0.0042	0	0	0	0	1	0.006631	0.0046885	0.0016577	0.0019565	0	0	-0.0432491	-0.180128	0.0077904
2108	2017	河北省	0.160376	1.60326	0.072899	0.042316	0.274746	0.033561	0.920518	0.333333	22.0659	0.397168	1.48598	0.0071	3.09104	0	0	0	0	0	C29	0.23657	1.17114	0.159721	0.04459	3.04452	1.46944	0.402162	22.0128	0.333333	0.761365	0.033407	0.0078	0	0	0	0	1	0.006079	0.0042982	0.0015197	0.0017936	0	0	-0.0396491	-0.180128	0.0071419
2108	2018	河北省	0.319645	1.25023	0.036209	0.046438	-0.056559	0.047414	0.686078	0.333333	22.3016	0.39733	1.50776	0.0115	3.13549	0	0	0	0	0	C29	0.160376	1.60326	0.072899	0.042316	3.09104	1.48598	0.397168	22.0659	0.333333	0.920518	0.033561	0.0071	0	0	0	0	1	0.0061863	0.0043741	0.0015465	0.0018253	0	0	-0.0403491	-0.180128	0.007268
2108	2019	河北省	0.293051	1.14001	0.038209	0.049139	-0.098897	0.049137	0.630067	0.333333	22.2825	0.388967	1.70764	0.0139	3.17805	0	0	0	0	0	C29	0.319645	1.25023	0.036209	0.046438	3.13549	1.50776	0.39733	22.3016	0.333333	0.686078	0.047414	0.0115	0	0	0	0	1	0.0055117	0.0038971	0.0013779	0.0016263	0	0	-0.0359491	-0.180128	0.0064754
2111	2012	山东省	0.395674	1.03858	0.139183	0.055642	0.284832	0.083602	0.445469	0.333333	21.3221	0.608193	0.774036	0.0534	2.30259	0	0	0	0	0	C35																	1					1
2111	2013	山东省	0.441549	1.10331	0.092064	0.058506	0.091937	0.073224	0.423445	0.375	21.4609	0.578045	0.691796	0.0565	2.3979	0	0	0	0	0	C35	0.395674	1.03858	0.139183	0.055642	2.30259	0.774036	0.608193	21.3221	0.333333	0.445469	0.083602	0.0534	0	0	0	0	1	-0.0009124	-0.0006451	-0.0002281	-0.0002692	0	1	0.0059509	0.819872	0.004879
2111	2014	山东省	0.499516	1.11835	0.084834	0.062868	0.14662	0.057862	0.405108	0.375	21.642	0.573954	0.691796	0.0564	2.48491	0	0	0	0	0	C35	0.441549	1.10331	0.092064	0.058506	2.3979	0.691796	0.578045	21.4609	0.375	0.423445	0.073224	0.0565	0	0	0	0	1	-0.0013877	-0.0009812	-0.0003469	-0.0004094	0	0	0.0090509	-0.180128	-0.0016303
2111	2015	山东省	0.387091	1.05945	0.112423	0.067527	0.303403	0.054905	0.396273	0.333333	21.9289	0.585179	0.793897	0.0547	2.56495	0	0	0	0	0	C35	0.499516	1.11835	0.084834	0.062868	2.48491	0.691796	0.573954	21.642	0.375	0.405108	0.057862	0.0564	0	0	0	0	1	-0.0013724	-0.0009703	-0.0003431	-0.0004049	0	0	0.0089509	-0.180128	-0.0016123
2111	2016	山东省	0.331483	1.19192	0.052998	0.084104	0.175495	0.045839	0.374086	0.333333	22.1483	0.529827	0.713293	0.0549	2.63906	0	0	0	0	0	C35	0.387091	1.05945	0.112423	0.067527	2.56495	0.793897	0.585179	21.9289	0.333333	0.396273	0.054905	0.0547	0	0	0	0	1	-0.0011117	-0.000786	-0.0002779	-0.000328	0	0	0.0072509	-0.180128	-0.0013061
2111	2017	山东省	0.404806	1.25208	0.079542	0.088162	0.159992	0.04285	0.40201	0.333333	22.2247	0.529827	0.713293	0.0543	2.70805	0	0	0	0	0	C35	0.331483	1.19192	0.052998	0.084104	2.63906	0.713293	0.529827	22.1483	0.333333	0.374086	0.045839	0.0549	0	0	0	0	1	-0.0011424	-0.0008077	-0.0002856	-0.0003371	0	0	0.0074509	-0.180128	-0.0013421
2111	2018	山东省	0.383559	1.06198	0.042664	0.074829	0.21233	0.038617	0.477835	0.333333	22.2443	0.513349	0.719156	0.0525	2.77259	0	0	0	0	0	C35	0.404806	1.25208	0.079542	0.088162	2.70805	0.713293	0.529827	22.2247	0.333333	0.40201	0.04285	0.0543	0	0	0	0	1	-0.0010504	-0.0007427	-0.0002626	-0.0003099	0	0	0.0068509	-0.180128	-0.001234
2111	2019	山东省	0.384065	1.01517	0.034306	0.082584	0.166533	0.036902	0.529759	0.333333	22.2952	0.497478	0.719156	0.0452	2.83321	0	0	0	0	0	C35	0.383559	1.06198	0.042664	0.074829	2.77259	0.719156	0.513349	22.2443	0.333333	0.477835	0.038617	0.0525	0	0	0	0	1	-0.0007744	-0.0005476	-0.0001936	-0.0002285	0	0	0.0050509	-0.180128	-0.0009098
2118	2012	吉林省	0.377605	1.20442	0.057571	0.174323	-0.548845	0.056307	0.137421	0.428571	21.8368	0.564969	2.0946	0.0265	2.3979	0	0	0	0	0	C27																						0
2118	2013	吉林省	0.484937	1.01869	0.029543	0.187685	0.134209	0.04506	0.125638	0.428571	22.0525	0.561149	2.053	0.0548	2.48491	0	0	0	0	0	C27	0.377605	1.20442	0.057571	0.174323	2.3979	2.0946	0.564969	21.8368	0.428571	0.137421	0.056307	0.0265	0	0	0	0	2	0.0032119	0.002271	0.0008029	0.0009477	0	0	-0.0209491	-0.180128	0.0037735
2118	2014	吉林省	0.5076	0.96937	0.033092	0.157044	0.63423	0.040712	0.19142	0.428571	22.1225	0.576531	2.03311	0.0356	2.56495	0	0	0	0	0	C27	0.484937	1.01869	0.029543	0.187685	2.48491	2.053	0.561149	22.0525	0.428571	0.125638	0.04506	0.0548	0	0	0	0	2	-0.001127	-0.0007969	-0.0002818	-0.0003325	0	0	0.0073509	-0.180128	-0.0013241
2118	2015	吉林省	0.596811	1.25427	0.141404	0.18964	-0.183643	0.050085	0.1267	0.6	22.3323	0.587215	1.96757	0.0552	2.63906	0	0	0	0	0	C27	0.5076	0.96937	0.033092	0.157044	2.56495	2.03311	0.576531	22.1225	0.428571	0.19142	0.040712	0.0356	0	0	0	0	2	0.0018167	0.0012845	0.0004542	0.000536	0	0	-0.0118491	-0.180128	0.0021344
2118	2016	吉林省	0.435522	1.1609	0.135982	0.11224	0.294122	0.047365	0.123536	0.428571	22.6155	0.59024	2.06639	0.0602	2.70805	0	0	0	0	0	C27	0.596811	1.25427	0.141404	0.18964	2.63906	1.96757	0.587215	22.3323	0.6	0.1267	0.050085	0.0552	0	0	0	0	2	-0.0011884	-0.0008402	-0.0002971	-0.0003506	0	0	0.0077509	-0.180128	-0.0013962
2118	2017	吉林省	0.534625	0.91615	0.097051	0.11924	0.619531	0.045161	0.149471	0.428571	22.907	0.59024	2.06639	0.0239	2.77259	0	0	0	0	0	C27	0.435522	1.1609	0.135982	0.11224	2.70805	2.06639	0.59024	22.6155	0.428571	0.123536	0.047365	0.0602	0	0	0	0	2	-0.001955	-0.0013823	-0.0004887	-0.0005768	0	0	0.0127509	-0.180128	-0.0022968
2118	2018	吉林省	0.565447	0.98745	0.013117	0.114131	-0.00171	0.042124	0.133575	0.428571	23.0177	0.589444	2.06437	0.0344	2.83321	0	0	0	0	0	C27	0.534625	0.91615	0.097051	0.11924	2.77259	2.06639	0.59024	22.907	0.428571	0.149471	0.045161	0.0239	0	0	0	0	2	0.0036105	0.0025529	0.0009026	0.0010653	0	0	-0.0235491	-0.180128	0.0042419
2118	2019	吉林省	0.582794	1.59715	0.001692	0.10706	-0.351461	0.037953	0.080619	0.428571	23.0898	0.513391	2.02566	0.047	2.89037	0	0	0	0	0	C27	0.565447	0.98745	0.013117	0.114131	2.83321	2.06437	0.589444	23.0177	0.428571	0.133575	0.042124	0.0344	0	0	0	0	2	0.0020007	0.0014146	0.0005002	0.0005903	0	0	-0.0130491	-0.180128	0.0023505
2119	2012	浙江省	0.588809	1.08139	0.039129	0.007895	-0.174976	0.072205	0.782594	0.428571	21.1832	0.373167	0.839237	0.0268	2.30259	0	0	0	0	0	C39																	1					1
2119	2013	浙江省	0.533166	0.88518	0.057509	0.006603	0.024974	0.069185	0.786503	0.428571	21.2032	0.386875	0.839237	0.0256	2.3979	0	0	0	0	0	C39	0.588809	1.08139	0.039129	0.007895	2.30259	0.839237	0.373167	21.1832	0.428571	0.782594	0.072205	0.0268	0	0	0	0	1	0.0031659	0.0022385	0.0007915	0.0009341	0	1	-0.0206491	0.819872	-0.0169296
2121	2012	广东省	0.536565	1.18986	0.158589	0.089491	0.251556	0.047247	0.505953	0.363636	21.7439	0.508589	2.69355	0.0632	2.48491	0	0	3	1.38629	1	C40																	1					0
2121	2013	广东省	0.541021	1.1702	0.098647	0.097563	0.003426	0.047424	0.476756	0.333333	21.8068	0.49734	2.72777	0.0676	2.56495	0	0	4	1.60944	1	C40	0.536565	1.18986	0.158589	0.089491	2.48491	2.69355	0.508589	21.7439	0.363636	0.505953	0.047247	0.0632	0	0	1	1.38629	1	0.0194205	0.0140434	-0.0006037	-0.0007125	0	0	0.0157509	-0.180128	-0.0028372
2121	2014	广东省	0.684244	1.21354	0.058127	0.101888	0.387443	0.033517	0.418113	0.333333	22.2655	0.501678	2.59299	0.074	2.63906	0	0	4	1.60944	1	C40	0.541021	1.1702	0.098647	0.097563	2.56495	2.72777	0.49734	21.8068	0.333333	0.476756	0.047424	0.0676	0	0	1	1.60944	1	0.0293421	0.0179665	-0.0007724	-0.0009116	0	0	0.0201509	-0.180128	-0.0036298
2121	2015	广东省	0.763836	1.08908	0.042373	0.083933	0.15697	0.017907	0.219279	0.333333	23.0564	0.486202	2.70468	0.0807	2.70805	0	0	4	1.60944	1	C40	0.684244	1.21354	0.058127	0.101888	2.63906	2.59299	0.501678	22.2655	0.333333	0.418113	0.033517	0.074	0	0	1	1.60944	1	0.0386613	0.0236727	-0.0010177	-0.0012011	0	0	0.0265509	-0.180128	-0.0047826
2121	2016	广东省	0.771515	1.05412	0.055914	0.088052	0.398192	0.011455	0.258671	0.333333	23.2263	0.482071	2.706	0.0799	2.77259	0	0	4	1.60944	1	C40	0.763836	1.08908	0.042373	0.083933	2.70805	2.70468	0.486202	23.0564	0.333333	0.219279	0.017907	0.0807	0	0	1	1.60944	1	0.0484173	0.0296463	-0.0012745	-0.0015042	0	0	0.0332509	-0.180128	-0.0059894
2121	2017	广东省	0.68176	0.92525	0.087537	0.069734	0.383984	0.037988	0.284265	0.333333	23.457	0.512499	2.92391	0.0689	2.83321	0	0	4	1.60944	1	C40	0.771515	1.05412	0.055914	0.088052	2.77259	2.706	0.482071	23.2263	0.333333	0.258671	0.011455	0.0799	0	0	1	1.60944	1	0.0472524	0.0289331	-0.0012438	-0.001468	0	0	0.0324509	-0.180128	-0.0058453
2121	2018	广东省	0.727562	1.0092	0.071039	0.092695	-0.133615	0.046741	0.282631	0.333333	23.3193	0.539196	0.718815	0.0961	2.89037	0	0	4	1.60944	1	C40	0.68176	0.92525	0.087537	0.069734	2.83321	2.92391	0.512499	23.457	0.333333	0.284265	0.037988	0.0689	0	0	1	1.60944	1	0.0312351	0.0191255	-0.0008222	-0.0009704	0	0	0.0214509	-0.180128	-0.0038639
2121	2019	广东省	0.89373	1.49175	0.062559	0.127165	-0.1572	0.054717	0.315924	0.333333	23.0368	0.535757	0	0.0952	2.94444	0	0	0	0	0	C40	0.727562	1.0092	0.071039	0.092695	2.89037	0.718815	0.539196	23.3193	0.333333	0.282631	0.046741	0.0961	0	0	1	1.60944	1	0.0708415	0.0433769	-0.0018647	-0.0022009	0	0	0.0486509	-0.180128	-0.0087634
2126	2012	浙江省	0.456921	1.15134	0.164457	0.049901	-0.072744	0.088007	0.67928	0.363636	21.6311	0.286995	0.90721	0.0335	2.56495	1	0	3	1.38629	1	C36																	1					0
2126	2013	浙江省	0.535541	1.31851	0.14288	0.04912	0.136718	0.068492	0.607213	0.363636	21.8716	0.240704	0.90721	0.0337	2.63906	0	0	0	0	0	C36	0.456921	1.15134	0.164457	0.049901	2.56495	0.90721	0.286995	21.6311	0.363636	0.67928	0.088007	0.0335	1	0	1	1.38629	1	-0.0171988	-0.0124369	-0.0134144	0.000631	0	0	-0.0139491	-0.180128	0.0025126
2126	2014	浙江省	0.534978	1.21988	0.075889	0.042928	0.261187	0.062152	0.686965	0.333333	21.9803	0.223605	0.90721	0.0368	2.70805	0	0	0	0	0	C36	0.535541	1.31851	0.14288	0.04912	2.63906	0.90721	0.240704	21.8716	0.363636	0.607213	0.068492	0.0337	0	0	0	0	1	0.002108	0.0014905	0.000527	0.000622	0	0	-0.0137491	-0.180128	0.0024766
2126	2015	浙江省	0.436793	1.07197	0.056925	0.045815	0.127328	0.057026	0.693552	0.333333	22.0906	0.245318	0.90721	0.0333	2.77259	0	0	0	0	0	C36	0.534978	1.21988	0.075889	0.042928	2.70805	0.90721	0.223605	21.9803	0.333333	0.686965	0.062152	0.0368	0	0	0	0	1	0.0016327	0.0011544	0.0004082	0.0004817	0	0	-0.0106491	-0.180128	0.0019182
2126	2016	浙江省	0.466098	1.11479	0.03947	0.048842	0.145714	0.082318	0.6505	0.333333	22.2906	0.254162	0.90721	0.0343	2.83321	0	0	0	0	0	C36	0.436793	1.07197	0.056925	0.045815	2.77259	0.90721	0.245318	22.0906	0.333333	0.693552	0.057026	0.0333	0	0	0	0	1	0.0021693	0.0015338	0.0005423	0.0006401	0	0	-0.0141491	-0.180128	0.0025486
2126	2017	浙江省	0.447673	1.0057	0.037966	0.045716	0.386286	0.056317	0.647379	0.333333	22.6221	0.234053	0.90721	0.0351	2.89037	1	0	2	1.09861	1	C36	0.466098	1.11479	0.03947	0.048842	2.83321	0.90721	0.254162	22.2906	0.333333	0.6505	0.082318	0.0343	0	0	0	0	1	0.002016	0.0014254	0.000504	0.0005948	0	0	-0.0131491	-0.180128	0.0023685
2126	2018	浙江省	0.478686	0.9069	0.056148	0.047294	0.160985	0.055079	0.638676	0.333333	22.7849	0.253858	0.90721	0.037	2.94444	1	0	2	1.09861	1	C36	0.447673	1.0057	0.037966	0.045716	2.89037	0.90721	0.234053	22.6221	0.333333	0.647379	0.056317	0.0351	1	0	1	1.09861	1	-0.0116735	-0.0110103	-0.0118757	0.0005586	0	0	-0.0123491	-0.180128	0.0022244
2126	2019	浙江省	0.515216	0.87846	0.060232	0.05297	0.099916	0.054087	0.655351	0.333333	22.8544	0.289909	0.560701	0.0399	2.99573	1	0	2	1.09861	1	C36	0.478686	0.9069	0.056148	0.047294	2.94444	0.90721	0.253858	22.7849	0.333333	0.638676	0.055079	0.037	1	0	1	1.09861	1	-0.0098774	-0.0093163	-0.0100486	0.0004727	0	0	-0.0104491	-0.180128	0.0018822
2130	2012	广东省	0.453378	1.28122	0.12824	0.126265	0.029282	0.054665	0.36587	0.428571	21.3238	0.531543	3.68778	0.0451	2.63906	0	0	0	0	0	C39																	1					0
2130	2013	广东省	0.441284	1.10046	0.069507	0.094883	0.997691	0.072081	0.709479	0.428571	21.3535	0.532865	3.69006	0.0315	2.70805	0	0	0	0	0	C39	0.453378	1.28122	0.12824	0.126265	2.63906	3.68778	0.531543	21.3238	0.428571	0.36587	0.054665	0.0451	0	0	0	0	1	0.0003602	0.0002547	9e-05	0.0001063	0	0	-0.0023491	-0.180128	0.0004231
2130	2014	广东省	0.5491	1.31515	0.031607	0.08292	0.222682	0.055008	0.612802	0.428571	21.7012	0.441097	3.61452	0.0316	2.77259	0	0	0	0	0	C39	0.441284	1.10046	0.069507	0.094883	2.70805	3.69006	0.532865	21.3535	0.428571	0.709479	0.072081	0.0315	0	0	0	0	1	0.0024453	0.001729	0.0006113	0.0007215	0	0	-0.0159491	-0.180128	0.0028729
2130	2015	广东省	0.535474	1.10265	0.046936	0.098396	-0.004766	0.046538	0.441458	0.428571	22.0243	0.340062	3.3427	0.0454	2.83321	0	0	0	0	0	C39	0.5491	1.31515	0.031607	0.08292	2.77259	3.61452	0.441097	21.7012	0.428571	0.612802	0.055008	0.0316	0	0	0	0	1	0.00243	0.0017181	0.0006075	0.000717	0	0	-0.0158491	-0.180128	0.0028549
2130	2016	广东省	0.505921	1.23009	0.091264	0.106911	0.14921	0.032274	0.347615	0.428571	22.4022	0.326565	1.76139	0.0524	2.89037	0	0	0	0	0	C39	0.535474	1.10265	0.046936	0.098396	2.83321	3.3427	0.340062	22.0243	0.428571	0.441458	0.046538	0.0454	0	0	0	0	1	0.0003142	0.0002221	7.85e-05	9.27e-05	0	0	-0.0020491	-0.180128	0.0003691
2130	2017	广东省	0.552854	0.75691	0.051732	0.086975	0.384426	0.027697	0.414056	0.428571	22.5526	0.363944	1.87803	0.0413	2.94444	0	0	0	0	0	C39	0.505921	1.23009	0.091264	0.106911	2.89037	1.76139	0.326565	22.4022	0.428571	0.347615	0.032274	0.0524	0	0	0	0	1	-0.0007591	-0.0005367	-0.0001898	-0.000224	0	0	0.0049509	-0.180128	-0.0008918
2130	2018	广东省	0.563901	0.81654	0.06643	0.094269	0.36646	0.041899	0.54844	0.428571	22.5838	0.36743	1.72173	0.0527	2.99573	0	0	0	0	0	C39	0.552854	0.75691	0.051732	0.086975	2.94444	1.87803	0.363944	22.5526	0.428571	0.414056	0.027697	0.0413	0	0	0	0	1	0.0009428	0.0006666	0.0002357	0.0002782	0	0	-0.0061491	-0.180128	0.0011076
2130	2019	广东省	0.517188	1.46382	0.078634	0.103774	0.128526	0.041406	0.617613	0.428571	22.586	0.365286	0.0399896	0.0552	3.04452	0	0	0	0	0	C39	0.563901	0.81654	0.06643	0.094269	2.99573	1.72173	0.36743	22.5838	0.428571	0.54844	0.041899	0.0527	0	0	0	0	1	-0.0008051	-0.0005692	-0.0002013	-0.0002375	0	0	0.0052509	-0.180128	-0.0009458
2132	2012	河南省	0.633991	1.21601	0.093148	0.031361	-0.006764	0.01252	0.588783	0.333333	21.9169	0.54175	1.49956	0.0319	2.83321	0	0	0	0	0	C33																	2					0
2132	2015	河南省	0.338064	1.2087	0.056874	0.054566	-0.075017	0.04926	0.61688	0.363636	21.7579	0.486633	1.49956	0.0323	2.99573	0	0	0	0	0	C33																	2					0
2132	2016	河南省	0.330903	1.07715	0.032699	0.055595	0.18934	0.031913	0.482439	0.333333	22.177	0.454	1.49956	0.0312	3.04452	0	0	0	0	0	C33	0.338064	1.2087	0.056874	0.054566	2.99573	1.49956	0.486633	21.7579	0.363636	0.61688	0.04926	0.0323	0	0	0	0	2	0.0023227	0.0016422	0.0005806	0.0006853	0	0	-0.0151491	-0.180128	0.0027288
2132	2017	河南省	0.518877	0.84035	0.018965	0.037288	0.475534	0.031634	0.472907	0.333333	22.586	0.449481	1.67668	0.0331	3.09104	0	0	0	0	0	C33	0.330903	1.07715	0.032699	0.055595	3.04452	1.49956	0.454	22.177	0.333333	0.482439	0.031913	0.0312	0	0	0	0	2	0.0024913	0.0017615	0.0006228	0.0007351	0	0	-0.0162491	-0.180128	0.0029269
2132	2018	河南省	0.486955	0.47461	0.046369	0.039512	-0.010454	0.021018	0.549204	0.333333	22.426	0.39894	0.978063	0.0301	3.13549	0	0	0	0	0	C33	0.518877	0.84035	0.018965	0.037288	3.09104	1.67668	0.449481	22.586	0.333333	0.472907	0.031634	0.0331	0	0	0	0	2	0.0022	0.0015555	0.00055	0.0006491	0	0	-0.0143491	-0.180128	0.0025847
2132	2019	河南省	0.432923	0.84237	0.036291	0.041373	0.123349	0.029978	0.705511	0.333333	22.2919	0.379112	1.2715	0.0303	3.17805	0	0	0	0	0	C33	0.486955	0.47461	0.046369	0.039512	3.13549	0.978063	0.39894	22.426	0.333333	0.549204	0.021018	0.0301	0	0	0	0	2	0.00266	0.0018807	0.000665	0.0007848	0	0	-0.0173491	-0.180128	0.0031251
2137	2012	广东省	0.376815	1.16726	0.125429	0.021751	-0.341344	0.119092	1.28456	0.444444	20.6	0.669625	1.33131	0.0202	2.63906	0	0	0	0	0	C39																	1					0
2137	2013	广东省	0.431575	0.95049	0.197601	0.040529	-0.455194	0.119835	0.711291	0.571429	20.5838	0.662357	1.49374	0.0386	2.70805	0	0	0	0	0	C39	0.376815	1.16726	0.125429	0.021751	2.63906	1.33131	0.669625	20.6	0.444444	1.28456	0.119092	0.0202	0	0	0	0	1	0.0041778	0.002954	0.0010444	0.0012327	0	0	-0.0272491	-0.180128	0.0049083
2137	2014	广东省	0.232795	0.99011	0.255028	0.032957	-0.116593	0.153008	0.823175	0.571429	20.3136	0.662481	1.43112	0.0249	2.77259	0	0	0	0	0	C39	0.431575	0.95049	0.197601	0.040529	2.70805	1.49374	0.662357	20.5838	0.571429	0.711291	0.119835	0.0386	0	0	0	0	1	0.0013567	0.0009593	0.0003392	0.0004003	0	0	-0.0088491	-0.180128	0.001594
2137	2015	广东省	0.316291	1.12979	0.039643	0.027366	-0.234908	0.07961	0.313673	0.666667	21.0107	0.630011	1.44182	0.0165	2.83321	0	0	0	0	0	C39	0.232795	0.99011	0.255028	0.032957	2.77259	1.43112	0.662481	20.3136	0.571429	0.823175	0.153008	0.0249	0	0	0	0	1	0.0034572	0.0024445	0.0008643	0.0010201	0	0	-0.0225491	-0.180128	0.0040617
2137	2016	广东省	0.141365	1.40676	0.063505	0.035742	0.910637	0.034774	0.419653	0.6	21.3672	0.642856	1.07749	0.0125	2.89037	0	0	0	0	0	C39	0.316291	1.12979	0.039643	0.027366	2.83321	1.44182	0.630011	21.0107	0.666667	0.313673	0.07961	0.0165	0	0	0	0	1	0.0047451	0.0033551	0.0011862	0.0014001	0	0	-0.0309491	-0.180128	0.0055748
2137	2019	广东省	0.189471	1.36746	0.052236	0.044548	-0.263154	0.022439	0.418391	0.555556	21.3243	0.521756	1.10018	0.0438	3.04452	0	0	0	0	0	C39																	1					0
2139	2012	广东省	0.428196	1.16219	0.160546	0.048114	-0.011502	0.05811	1.09024	0.333333	20.5959	0.433114	1.48623	0.0664	2.77259	0	0	0	0	0	C38																	1					0
2139	2013	广东省	0.422929	1.19571	0.145751	0.042977	0.040991	0.059862	1.12031	0.333333	20.6089	0.392916	1.48623	0.078	2.83321	0	0	0	0	0	C38	0.428196	1.16219	0.160546	0.048114	2.77259	1.48623	0.433114	20.5959	0.333333	1.09024	0.05811	0.0664	0	0	0	0	1	-0.0029056	-0.0020544	-0.0007264	-0.0008573	0	0	0.0189509	-0.180128	-0.0034136
2139	2014	广东省	0.432069	1.67995	0.133419	0.038515	0.116383	0.073103	1.13406	0.333333	20.7067	0.370119	1.50652	0.0706	2.89037	0	0	0	0	0	C38	0.422929	1.19571	0.145751	0.042977	2.83321	1.48623	0.392916	20.6089	0.333333	1.12031	0.059862	0.078	0	0	0	0	1	-0.0046841	-0.0033119	-0.001171	-0.0013821	0	0	0.0305509	-0.180128	-0.0055031
2139	2015	广东省	0.403068	1.26107	0.251522	0.033292	0.296303	0.056268	0.88779	0.333333	21.2112	0.3407	1.47337	0.0631	2.94444	0	0	0	0	0	C38	0.432069	1.67995	0.133419	0.038515	2.89037	1.50652	0.370119	20.7067	0.333333	1.13406	0.073103	0.0706	0	0	0	0	1	-0.0035495	-0.0025097	-0.0008873	-0.0010473	0	0	0.0231509	-0.180128	-0.0041701
2139	2016	广东省	0.32204	1.30065	0.108672	0.036353	0.263597	0.043919	0.672899	0.333333	21.7221	0.320011	1.54206	0.0747	2.99573	0	0	0	0	0	C38	0.403068	1.26107	0.251522	0.033292	2.94444	1.47337	0.3407	21.2112	0.333333	0.88779	0.056268	0.0631	0	0	0	0	1	-0.0023996	-0.0016967	-0.0005999	-0.000708	0	0	0.0156509	-0.180128	-0.0028192
2139	2017	广东省	0.353559	1.55308	0.128425	0.035757	0.468209	0.039347	0.835943	0.333333	21.8892	0.324701	1.8353	0.0772	3.04452	0	0	0	0	0	C38	0.32204	1.30065	0.108672	0.036353	2.99573	1.54206	0.320011	21.7221	0.333333	0.672899	0.043919	0.0747	0	0	0	0	1	-0.0041781	-0.0029542	-0.0010445	-0.0012328	0	0	0.0272509	-0.180128	-0.0049087
2139	2018	广东省	0.429064	1.27623	0.109585	0.032784	0.269939	0.046954	0.868672	0.333333	22.0899	0.331084	1.8353	0.0737	3.09104	0	0	0	0	0	C38	0.353559	1.55308	0.128425	0.035757	3.04452	1.8353	0.324701	21.8892	0.333333	0.835943	0.039347	0.0772	0	0	0	0	1	-0.0045614	-0.0032252	-0.0011403	-0.0013459	0	0	0.0297509	-0.180128	-0.005359
2139	2019	广东省	0.488556	1.37432	0.149691	0.032909	0.203176	0.03987	0.805362	0.333333	22.3503	0.303731	1.86563	0.0816	3.13549	0	0	0	0	0	C38	0.429064	1.27623	0.109585	0.032784	3.09104	1.8353	0.331084	22.0899	0.333333	0.868672	0.046954	0.0737	0	0	0	0	1	-0.0040248	-0.0028458	-0.0010062	-0.0011875	0	0	0.0262509	-0.180128	-0.0047285
2141	2012	广东省	0.496385	1.05521	0.066063	0.01887	-0.191362	0.00589	1.36401	0.4	20.3156	0.502885	0.370667	0.026	3.29584	0	0	0	0	0	C39																	1					0
2141	2013	广东省	0.495122	0.75143	0.047981	0.024296	0.102805	0.005644	1.4769	0.4	20.3339	0.45796	0.67849	0.0245	3.33221	0	0	0	0	0	C39	0.496385	1.05521	0.066063	0.01887	3.29584	0.370667	0.502885	20.3156	0.4	1.36401	0.00589	0.026	0	0	0	0	1	0.0032886	0.0023252	0.0008221	0.0009703	0	0	-0.0214491	-0.180128	0.0038636
2141	2014	广东省	0.464877	1.05312	0.056963	0.026318	-0.011036	0.012183	1.61953	0.4	20.2306	0.42326	0.903854	0.0233	3.3673	0	0	0	0	0	C38	0.495122	0.75143	0.047981	0.024296	3.33221	0.67849	0.45796	20.3339	0.4	1.4769	0.005644	0.0245	0	0	0	0	1	0.0035186	0.0024878	0.0008796	0.0010382	0	0	-0.0229491	-0.180128	0.0041338
2141	2015	广东省	0.410424	1.03738	0.058069	0.031538	-0.172529	0.011597	1.44721	0.4	20.1537	0.370119	1.17189	0.0245	3.4012	0	0	0	0	0	C38	0.464877	1.05312	0.056963	0.026318	3.3673	0.903854	0.42326	20.2306	0.4	1.61953	0.012183	0.0233	0	0	0	0	1	0.0037025	0.0026179	0.0009256	0.0010924	0	0	-0.0241491	-0.180128	0.0043499
2141	2016	广东省	0.094881	0.87928	0.09339	0.031033	0.067897	0.004163	0.597058	0.4	21.1051	0.579207	0.618316	0.0216	3.43399	0	0	0	0	0	C38	0.410424	1.03738	0.058069	0.031538	3.4012	1.17189	0.370119	20.1537	0.4	1.44721	0.011597	0.0245	0	0	0	0	1	0.0035186	0.0024878	0.0008796	0.0010382	0	0	-0.0229491	-0.180128	0.0041338
2141	2017	广东省	0.132387	1.02044	0.039917	0.027853	0.330687	0.006273	0.72219	0.4	21.2001	0.598967	0.618316	0.0259	3.46574	0	0	0	0	0	C38	0.094881	0.87928	0.09339	0.031033	3.43399	0.618316	0.579207	21.1051	0.4	0.597058	0.004163	0.0216	0	0	0	0	1	0.0039632	0.0028022	0.0009908	0.0011694	0	0	-0.0258491	-0.180128	0.0046561
2141	2018	广东省	0.255096	1.13488	0.044531	0.027114	-0.13707	0.025629	0.545382	0.4	21.3336	0.579207	0.618316	0.0344	3.49651	1	0	4	1.60944	1	C38	0.132387	1.02044	0.039917	0.027853	3.46574	0.618316	0.598967	21.2001	0.4	0.72219	0.006273	0.0259	0	0	0	0	1	0.0033039	0.002336	0.0008259	0.0009748	0	0	-0.0215491	-0.180128	0.0038816
2141	2019	广东省	0.209494	1.12135	0.020593	0.027113	-0.014474	0.023658	0.522432	0.4	21.362	0.579207	0.618316	0.0396	3.52636	0	0	0	0	0	C38	0.255096	1.13488	0.044531	0.027114	3.49651	0.618316	0.579207	21.3336	0.4	0.545382	0.025629	0.0344	1	0	1	1.60944	1	-0.019001	-0.0116345	-0.0125489	0.0005903	0	0	-0.0130491	-0.180128	0.0023505
2144	2012	浙江省	0.181328	0.95966	0.079317	0.03966	0.069642	0.025221	0.409684	0.333333	21.1518	0.471059	1.24996	0.0222	2.70805	1	0	3	1.38629	1	C17																	1					0
2144	2013	浙江省	0.146251	0.92191	0.05435	0.049708	-0.068146	0.018042	0.26882	0.333333	21.5021	0.420235	1.24996	0.0277	2.77259	0	0	0	0	0	C17	0.181328	0.95966	0.079317	0.03966	2.70805	1.24996	0.471059	21.1518	0.333333	0.409684	0.025221	0.0222	1	0	1	1.38629	1	-0.0311314	-0.0225119	-0.0242813	0.0011422	0	0	-0.0252491	-0.180128	0.0045481
2144	2014	浙江省	0.215098	0.93563	0.03481	0.046475	-0.069566	0.021521	0.248759	0.333333	21.5076	0.346324	1.48777	0.0335	2.83321	0	0	0	0	0	C17	0.146251	0.92191	0.05435	0.049708	2.77259	1.24996	0.420235	21.5021	0.333333	0.26882	0.018042	0.0277	0	0	0	0	1	0.0030279	0.0021409	0.000757	0.0008934	0	0	-0.0197491	-0.180128	0.0035574
2144	2015	浙江省	0.176711	1.15142	0.01875	0.051717	-0.033876	0.022942	0.254266	0.333333	21.4513	0.339666	1.48777	0.0429	2.89037	0	0	0	0	0	C17	0.215098	0.93563	0.03481	0.046475	2.83321	1.48777	0.346324	21.5076	0.333333	0.248759	0.021521	0.0335	0	0	0	0	1	0.0021387	0.0015122	0.0005346	0.000631	0	0	-0.0139491	-0.180128	0.0025126
2144	2016	浙江省	0.173494	1.14687	0.038304	0.047648	0.081731	0.021577	0.277262	0.333333	21.4435	0.331059	1.48777	0.0376	2.94444	0	0	0	0	0	C17	0.176711	1.15142	0.01875	0.051717	2.89037	1.48777	0.339666	21.4513	0.333333	0.254266	0.022942	0.0429	0	0	0	0	1	0.0006975	0.0004931	0.0001744	0.0002058	0	0	-0.0045491	-0.180128	0.0008194
2144	2017	浙江省	0.16658	1.23688	0.042581	0.044914	0.114207	0.022997	0.313388	0.333333	21.4288	0.331035	1.48777	0.0359	2.99573	0	0	0	0	0	C17	0.173494	1.14687	0.038304	0.047648	2.94444	1.48777	0.331059	21.4435	0.333333	0.277262	0.021577	0.0376	0	0	0	0	1	0.0015101	0.0010677	0.0003775	0.0004455	0	0	-0.0098491	-0.180128	0.0017741
2144	2018	浙江省	0.141832	1.02913	0.038461	0.051367	0.005844	0.022112	0.328531	0.333333	21.3875	0.337058	1.51723	0.0392	3.04452	0	0	0	0	0	C17	0.16658	1.23688	0.042581	0.044914	2.99573	1.48777	0.331035	21.4288	0.333333	0.313388	0.022997	0.0359	0	0	0	0	1	0.0017707	0.001252	0.0004427	0.0005225	0	0	-0.0115491	-0.180128	0.0020803
2144	2019	浙江省	0.11189	0.78726	0.176534	0.035637	-0.149021	0.018311	0.279605	0.333333	21.3875	0.337058	1.51723	0.0484	3.09104	0	0	0	0	0	C17	0.141832	1.02913	0.038461	0.051367	3.04452	1.51723	0.337058	21.3875	0.333333	0.328531	0.022112	0.0392	0	0	0	0	1	0.0012647	0.0008942	0.0003162	0.0003732	0	0	-0.0082491	-0.180128	0.0014859
2150	2012	江苏省	0.403682	1.30342	0.142999	0.046473	0.071908	0.056737	1.01141	0.333333	20.5974	0.686196	0.806476	0.0102	2.30259	0	0	0	0	0	C33																	1					1
2150	2013	江苏省	0.380115	1.0271	0.126892	0.04531	0.063001	0.054125	1.04995	0.333333	20.6211	0.685099	0.806476	0.0116	2.3979	0	0	0	0	0	C33	0.403682	1.30342	0.142999	0.046473	2.30259	0.806476	0.686196	20.5974	0.333333	1.01141	0.056737	0.0102	0	0	0	0	1	0.005711	0.004038	0.0014277	0.0016851	0	1	-0.0372491	0.819872	-0.0305394
2150	2014	江苏省	0.337644	1.3073	0.163267	0.04407	0.045176	0.05311	1.10884	0.333333	20.6107	0.686188	0.806476	0.0121	2.48491	0	0	0	0	0	C33	0.380115	1.0271	0.126892	0.04531	2.3979	0.806476	0.685099	20.6211	0.333333	1.04995	0.054125	0.0116	0	0	0	0	1	0.0054964	0.0038863	0.001374	0.0016217	0	0	-0.0358491	-0.180128	0.0064574
2150	2015	江苏省	0.294559	1.16746	0.25046	0.046042	-0.053623	0.051567	1.03697	0.428571	20.6226	0.660339	0.854841	0.0138	2.56495	0	0	0	0	0	C33	0.337644	1.3073	0.163267	0.04407	2.48491	0.806476	0.686188	20.6107	0.333333	1.10884	0.05311	0.0121	0	0	0	0	1	0.0054197	0.003832	0.0013549	0.0015991	0	0	-0.0353491	-0.180128	0.0063674
2150	2016	江苏省	0.215407	1.13173	0.518991	0.045713	0.104986	0.033194	0.755272	0.428571	21.0395	0.607319	0.854841	0.0145	2.63906	0	0	0	0	0	C33	0.294559	1.16746	0.25046	0.046042	2.56495	0.854841	0.660339	20.6226	0.428571	1.03697	0.051567	0.0138	0	0	0	0	1	0.0051591	0.0036478	0.0012897	0.0015222	0	0	-0.0336491	-0.180128	0.0060611
2150	2017	江苏省	0.196405	1.25996	0.278285	0.040329	0.174863	0.030764	0.84272	0.428571	21.0907	0.606884	0.854841	0.0113	2.70805	0	0	0	0	0	C33	0.215407	1.13173	0.518991	0.045713	2.63906	0.854841	0.607319	21.0395	0.428571	0.755272	0.033194	0.0145	0	0	0	0	1	0.0050518	0.0035719	0.0012629	0.0014905	0	0	-0.0329491	-0.180128	0.0059351
2150	2018	江苏省	0.18881	0.99965	0.413061	0.038999	0.105522	0.027371	0.855756	0.428571	21.1762	0.606845	0.854841	0.0055	2.77259	0	0	0	0	0	C33	0.196405	1.25996	0.278285	0.040329	2.70805	0.854841	0.606884	21.0907	0.428571	0.84272	0.030764	0.0113	0	0	0	0	1	0.0055424	0.0039188	0.0013855	0.0016353	0	0	-0.0361491	-0.180128	0.0065115
2150	2019	江苏省	0.174232	0.97737	0.466077	0.04018	0.093591	0.025068	0.868102	0.428571	21.2509	0.602445	0.854841	0.0049	2.83321	0	0	0	0	0	C33	0.18881	0.99965	0.413061	0.038999	2.77259	0.854841	0.606845	21.1762	0.428571	0.855756	0.027371	0.0055	0	0	0	0	1	0.0064316	0.0045475	0.0016079	0.0018977	0	0	-0.0419491	-0.180128	0.0075562
2151	2012	北京市	0.444125	0.98347	0.173365	0.101804	0.071908	0.180231	0.395537	0.428571	21.0879	0.575276	2.01469	0.0102	2.48491	0	0	0	0	0	C39																	1					0
2151	2013	北京市	0.497663	0.92638	0.156686	0.091848	0.366641	0.170205	0.460367	0.428571	21.2486	0.568711	2.01469	0.0662	2.56495	0	0	0	0	0	C39	0.444125	0.98347	0.173365	0.101804	2.48491	2.01469	0.575276	21.0879	0.428571	0.395537	0.180231	0.0102	0	0	0	0	1	0.005711	0.004038	0.0014277	0.0016851	0	0	-0.0372491	-0.180128	0.0067096
2151	2014	北京市	0.295039	1.11182	0.1246	0.080133	0.225714	0.153129	0.503951	0.428571	21.3614	0.579425	2.01469	0.0624	2.63906	0	0	0	0	0	C39	0.497663	0.92638	0.156686	0.091848	2.56495	2.01469	0.568711	21.2486	0.428571	0.460367	0.170205	0.0662	0	0	0	0	1	-0.0028749	-0.0020327	-0.0007187	-0.0008482	0	0	0.0187509	-0.180128	-0.0033776
2151	2015	北京市	0.265822	1.13383	0.1291	0.078264	0.161207	0.093336	0.292171	0.5	22.0562	0.586178	1.40118	0.0624	2.70805	0	0	0	0	0	C39	0.295039	1.11182	0.1246	0.080133	2.63906	2.01469	0.579425	21.3614	0.428571	0.503951	0.153129	0.0624	0	0	0	0	1	-0.0022923	-0.0016208	-0.000573	-0.0006763	0	0	0.0149509	-0.180128	-0.0026931
2151	2016	北京市	0.204004	0.96949	0.101211	0.058527	0.459749	0.064089	0.287129	0.428571	22.4517	0.591759	1.07374	0.0701	2.77259	0	0	0	0	0	C39	0.265822	1.13383	0.1291	0.078264	2.70805	1.40118	0.586178	22.0562	0.5	0.292171	0.093336	0.0624	0	0	0	0	1	-0.0022923	-0.0016208	-0.000573	-0.0006763	0	0	0.0149509	-0.180128	-0.0026931
2151	2017	北京市	0.31237	1.20988	0.199474	0.052078	0.363024	0.052795	0.329708	0.428571	22.6233	0.549652	1.01229	0.0857	2.83321	1	0	5	1.79176	1	C39	0.204004	0.96949	0.101211	0.058527	2.77259	1.07374	0.591759	22.4517	0.428571	0.287129	0.064089	0.0701	0	0	0	0	1	-0.0034728	-0.0024555	-0.0008682	-0.0010247	0	0	0.0226509	-0.180128	-0.0040801
2151	2018	北京市	0.350986	1.03544	0.231704	0.060316	0.38415	0.060149	0.465843	0.428571	22.6026	0.501564	0.912242	0.0785	2.89037	1	0	5	1.79176	1	C39	0.31237	1.20988	0.199474	0.052078	2.83321	1.01229	0.549652	22.6233	0.428571	0.329708	0.052795	0.0857	1	0	1	1.79176	1	0.0626718	0.0341043	0.0367848	-0.0017304	0	0	0.0382509	-0.180128	-0.0068901
2151	2019	北京市	0.414525	1.00706	0.157416	0.072678	-0.020987	0.099014	0.48627	0.428571	22.5386	0.46554	0.912242	0.1115	2.94444	1	0	5	1.79176	1	C39	0.350986	1.03544	0.231704	0.060316	2.89037	0.912242	0.501564	22.6026	0.428571	0.465843	0.060149	0.0785	1	0	1	1.79176	1	0.0508751	0.0276848	0.0298608	-0.0014047	0	0	0.0310509	-0.180128	-0.0055932
2154	2012	浙江省	0.447504	0.98338	0.11209	0.210026	0.1113	0.021161	0.472488	0.333333	22.2856	0.53128	1.26771	0.0234	2.3979	0	0	0	0	0	C18																	1					0
2154	2013	浙江省	0.427594	1.16796	0.086506	0.319671	-0.104576	0.020447	0.439969	0.428571	22.2463	0.533979	1.26771	0.0199	2.48491	0	0	0	0	0	C18	0.447504	0.98338	0.11209	0.210026	2.3979	1.26771	0.53128	22.2856	0.333333	0.472488	0.021161	0.0234	0	0	0	0	1	0.0036872	0.0026071	0.0009218	0.0010879	0	0	-0.0240491	-0.180128	0.0043319
2154	2014	浙江省	0.373062	1.13654	0.05096	0.332394	0.127198	0.022942	0.523006	0.428571	22.1932	0.423292	0.0255703	0.0233	2.56495	0	0	0	0	0	C18	0.427594	1.16796	0.086506	0.319671	2.48491	1.26771	0.533979	22.2463	0.428571	0.439969	0.020447	0.0199	0	0	0	0	1	0.0042238	0.0029865	0.0010559	0.0012463	0	0	-0.0275491	-0.180128	0.0049624
2154	2015	浙江省	0.383003	1.19213	0.05328	0.31524	-0.014528	0.07067	0.494412	0.428571	22.2349	0.258604	0.335829	0.0177	2.63906	0	0	0	0	0	C18	0.373062	1.13654	0.05096	0.332394	2.56495	0.0255703	0.423292	22.1932	0.428571	0.523006	0.022942	0.0233	0	0	0	0	1	0.0037025	0.0026179	0.0009256	0.0010924	0	0	-0.0241491	-0.180128	0.0043499
2154	2016	浙江省	0.423662	1.01215	0.058672	0.380836	-0.104075	0.075387	0.482553	0.428571	22.1493	0.257659	0.356695	0.0167	2.70805	0	0	0	0	0	C18	0.383003	1.19213	0.05328	0.31524	2.63906	0.335829	0.258604	22.2349	0.428571	0.494412	0.07067	0.0177	0	0	0	0	1	0.0045611	0.003225	0.0011402	0.0013458	0	0	-0.0297491	-0.180128	0.0053586
2154	2017	浙江省	0.406285	1.08322	0.068879	0.351507	0.29525	0.069815	0.611159	0.428571	22.1716	0.23332	0.40753	0.014	2.77259	0	0	0	0	0	C18	0.423662	1.01215	0.058672	0.380836	2.70805	0.356695	0.257659	22.1493	0.428571	0.482553	0.075387	0.0167	0	0	0	0	1	0.0047145	0.0033334	0.0011786	0.001391	0	0	-0.0307491	-0.180128	0.0055388
2154	2018	浙江省	0.334682	0.74254	0.064497	0.372574	0.195451	0.06688	0.741084	0.5	22.1574	0.282503	0.0887432	0.0172	2.83321	0	0	0	0	0	C18	0.406285	1.08322	0.068879	0.351507	2.77259	0.40753	0.23332	22.1716	0.428571	0.611159	0.069815	0.014	0	0	0	0	1	0.0051284	0.0036261	0.0012821	0.0015132	0	0	-0.0334491	-0.180128	0.0060251
2154	2019	浙江省	0.345359	0.78197	0.09481	0.392458	0.05242	0.057608	0.740838	0.428571	22.2087	0.314257	0.38669	0.0187	2.89037	0	0	0	0	0	C18	0.334682	0.74254	0.064497	0.372574	2.83321	0.0887432	0.282503	22.1574	0.5	0.741084	0.06688	0.0172	0	0	0	0	1	0.0046378	0.0032792	0.0011594	0.0013684	0	0	-0.0302491	-0.180128	0.0054487
2156	2012	江苏省	0.347009	1.21514	0.173102	0.004482	-0.019741	0.017019	0.470088	0.4	21.9417	0.625279	0.405465	0.0541	2.89037	0	0	0	0	0	C39																	1					0
2156	2013	江苏省	0.387952	1.21057	0.169044	0.004136	0.111506	0.019489	0.479444	0.363636	22.0278	0.636042	0.405465	0.0495	2.94444	0	0	0	0	0	C39	0.347009	1.21514	0.173102	0.004482	2.89037	0.405465	0.625279	21.9417	0.4	0.470088	0.017019	0.0541	0	0	0	0	1	-0.0010197	-0.000721	-0.0002549	-0.0003009	0	0	0.0066509	-0.180128	-0.001198
2156	2014	江苏省	0.40216	1.40803	0.109813	0.004224	0.182968	0.023929	0.528611	0.363636	22.0983	0.632249	0.405465	0.0776	2.99573	0	0	0	0	0	C39	0.387952	1.21057	0.169044	0.004136	2.94444	0.405465	0.636042	22.0278	0.363636	0.479444	0.019489	0.0495	0	0	0	0	1	-0.0003145	-0.0002223	-7.86e-05	-9.28e-05	0	0	0.0020509	-0.180128	-0.0003694
2156	2015	江苏省	0.425611	1.10192	0.187327	0.007404	0.110594	0.019163	0.356561	0.363636	22.5969	0.575927	0.374318	0.1148	3.04452	0	0	0	0	0	C39	0.40216	1.40803	0.109813	0.004224	2.99573	0.405465	0.632249	22.0983	0.363636	0.528611	0.023929	0.0776	0	0	0	0	1	-0.0046227	-0.0032685	-0.0011556	-0.001364	0	0	0.0301509	-0.180128	-0.005431
2156	2016	江苏省	0.451782	1.25171	0.126228	0.007978	0.97754	0.02547	0.409855	0.363636	23.1392	0.588755	0.379395	0.0689	3.09104	0	0	0	0	0	C39	0.425611	1.10192	0.187327	0.007404	3.04452	0.374318	0.575927	22.5969	0.363636	0.356561	0.019163	0.1148	0	0	0	0	1	-0.0103263	-0.0073012	-0.0025815	-0.0030468	0	0	0.0673509	-0.180128	-0.0121318
2156	2017	江苏省	0.484765	1.57757	0.125695	0.006547	0.419805	0.021951	0.536723	0.363636	23.2206	0.546956	0.379395	0.0598	3.13549	0	0	0	0	0	C39	0.451782	1.25171	0.126228	0.007978	3.09104	0.379395	0.588755	23.1392	0.363636	0.409855	0.02547	0.0689	0	0	0	0	1	-0.0032889	-0.0023254	-0.0008222	-0.0009704	0	0	0.0214509	-0.180128	-0.0038639
2156	2018	江苏省	0.534477	1.31449	0.088471	0.007402	0.107928	0.019046	0.517087	0.375	23.3602	0.609603	0.266126	0.0778	3.17805	0	0	0	0	0	C39	0.484765	1.57757	0.125695	0.006547	3.13549	0.379395	0.546956	23.2206	0.363636	0.536723	0.021951	0.0598	0	0	0	0	1	-0.0018936	-0.0013389	-0.0004734	-0.0005587	0	0	0.0123509	-0.180128	-0.0022248
2156	2019	江苏省	0.597569	1.1778	0.124402	0.006907	0.144501	0.016816	0.511637	0.375	23.5058	0.569942	0.230318	0.0853	3.21888	0	0	0	0	0	C39	0.534477	1.31449	0.088471	0.007402	3.17805	0.266126	0.609603	23.3602	0.375	0.517087	0.019046	0.0778	0	0	0	0	1	-0.0046534	-0.0032902	-0.0011633	-0.001373	0	0	0.0303509	-0.180128	-0.0054671
2160	2012	江苏省	0.713908	1.2469	0.208964	0.018764	-0.067771	0.062121	0.933118	0.333333	21.4421	0.556	1.71765	0.031	2.07944	0	0	0	0	0	C32																	1					1
2160	2013	江苏省	0.765066	1.16068	0.101501	0.025732	-0.040462	0.055488	0.817627	0.428571	21.5329	0.479169	1.8718	0.0333	2.19722	0	0	0	0	0	C32	0.713908	1.2469	0.208964	0.018764	2.07944	1.71765	0.556	21.4421	0.333333	0.933118	0.062121	0.031	0	0	0	0	1	0.002522	0.0017832	0.0006305	0.0007441	1	1	-0.0164491	0.819872	-0.0134861
2160	2014	江苏省	0.683788	0.87519	0.089067	0.043521	0.165054	0.052796	0.758732	0.428571	21.7713	0.547343	1.76194	0.0453	2.30259	0	0	0	0	0	C32	0.765066	1.16068	0.101501	0.025732	2.19722	1.8718	0.479169	21.5329	0.428571	0.817627	0.055488	0.0333	0	0	0	0	1	0.0021693	0.0015338	0.0005423	0.0006401	1	1	-0.0141491	0.819872	-0.0116004
2160	2015	江苏省	0.499312	1.11493	0.067269	0.04923	0.172777	0.036772	0.538607	0.428571	22.2734	0.53318	0.397097	0.0358	2.3979	0	0	0	0	0	C32	0.683788	0.87519	0.089067	0.043521	2.30259	1.76194	0.547343	21.7713	0.428571	0.758732	0.052796	0.0453	0	0	0	0	1	0.0003295	0.000233	8.24e-05	9.72e-05	0	1	-0.0021491	0.819872	-0.001762
2160	2016	江苏省	0.44153	1.13673	0.072061	0.048813	0.294596	0.029394	0.576015	0.428571	22.4644	0.533954	0.545401	0.0333	2.48491	0	0	0	0	0	C32	0.499312	1.11493	0.067269	0.04923	2.3979	0.397097	0.53318	22.2734	0.428571	0.538607	0.036772	0.0358	0	0	0	0	1	0.001786	0.0012628	0.0004465	0.000527	0	0	-0.0116491	-0.180128	0.0020983
2160	2017	江苏省	0.49702	1.49233	0.08241	0.058196	0.236954	0.02469	0.622731	0.428571	22.5991	0.534087	0.545401	0.0337	2.56495	0	0	0	0	0	C32	0.44153	1.13673	0.072061	0.048813	2.48491	0.545401	0.533954	22.4644	0.428571	0.576015	0.029394	0.0333	0	0	0	0	1	0.0021693	0.0015338	0.0005423	0.0006401	0	0	-0.0141491	-0.180128	0.0025486
2160	2018	江苏省	0.546238	1.17893	0.042247	0.051722	0.01816	0.028261	0.646577	0.428571	22.5794	0.518769	0.730587	0.0312	2.63906	0	0	0	0	0	C32	0.49702	1.49233	0.08241	0.058196	2.56495	0.545401	0.534087	22.5991	0.428571	0.622731	0.02469	0.0337	0	0	0	0	1	0.002108	0.0014905	0.000527	0.000622	0	0	-0.0137491	-0.180128	0.0024766
2160	2019	江苏省	0.495726	1.20191	0.04724	0.053854	0.046645	0.028656	0.72157	0.428571	22.5154	0.405626	1.4418	0.0324	2.70805	0	0	0	0	0	C32	0.546238	1.17893	0.042247	0.051722	2.63906	0.730587	0.518769	22.5794	0.428571	0.646577	0.028261	0.0312	0	0	0	0	1	0.0024913	0.0017615	0.0006228	0.0007351	0	0	-0.0162491	-0.180128	0.0029269
2161	2015	广东省	0.143386	1.34483	0.1326	0.157405	-0.209945	0.093026	0.269746	0.5	21.3551	0.333521	1.64424	0.1282	2.48491	0	0	0	0	0	C39																	1					0
2161	2018	广东省	0.346496	1.01798	0.077411	0.210351	-0.174959	0.062501	0.202803	0.5	21.4929	0.312904	1.56302	0.1776	2.70805	1	0	3	1.38629	1	C39																	1					0
2161	2019	广东省	0.241283	1.30207	0.097173	0.186481	0.436085	0.038986	0.238741	0.428571	21.6918	0.304469	1.56302	0.1005	2.77259	0	0	0	0	0	C39	0.346496	1.01798	0.077411	0.210351	2.70805	1.56302	0.312904	21.4929	0.5	0.202803	0.062501	0.1776	1	0	1	1.38629	1	0.160473	0.116042	0.125162	-0.0058877	0	0	0.130151	-0.180128	-0.0234439
2164	2012	浙江省	0.441704	1.20423	0.032789	0.095136	-0.096849	0.09046	0.315017	0.333333	21.3967	0.580487	1.13514	0.0367	2.56495	0	0	0	0	0	C34																	1					0
2164	2013	浙江省	0.433299	1.00093	0.011179	0.058752	-0.078202	0.091298	0.295872	0.428571	21.3777	0.55969	1.22145	0.0361	2.63906	0	0	0	0	0	C34	0.441704	1.20423	0.032789	0.095136	2.56495	1.13514	0.580487	21.3967	0.333333	0.315017	0.09046	0.0367	0	0	0	0	1	0.001648	0.0011653	0.000412	0.0004863	0	0	-0.0107491	-0.180128	0.0019362
2164	2014	浙江省	0.392298	0.85194	0.0136	0.054951	-0.107822	0.074012	0.277013	0.428571	21.3298	0.539415	1.42652	0.0357	2.70805	0	0	0	0	0	C34	0.433299	1.00093	0.011179	0.058752	2.63906	1.22145	0.55969	21.3777	0.428571	0.295872	0.091298	0.0361	0	0	0	0	1	0.00174	0.0012303	0.000435	0.0005134	0	0	-0.0113491	-0.180128	0.0020443
2164	2015	浙江省	0.407885	1.03226	0.029448	0.05432	-0.013387	0.093782	0.274521	0.428571	21.3254	0.431982	1.65029	0.0366	2.77259	0	0	0	0	0	C34	0.392298	0.85194	0.0136	0.054951	2.70805	1.42652	0.539415	21.3298	0.428571	0.277013	0.074012	0.0357	0	0	0	0	1	0.0018014	0.0012737	0.0004503	0.0005315	0	0	-0.0117491	-0.180128	0.0021163
2164	2016	浙江省	0.364907	0.94741	0.024412	0.066366	0.027322	0.103066	0.299532	0.428571	21.265	0.444202	1.65029	0.038	2.83321	0	0	0	0	0	C34	0.407885	1.03226	0.029448	0.05432	2.77259	1.65029	0.431982	21.3254	0.428571	0.274521	0.093782	0.0366	0	0	0	0	1	0.0016634	0.0011761	0.0004158	0.0004908	0	0	-0.0108491	-0.180128	0.0019542
2165	2012	江苏省	0.433498	1.14168	0.116716	0.027535	-0.026204	0.048858	0.939398	0.333333	21.2897	0.397062	1.55056	0.0351	2.89037	0	0	0	0	0	C26																	1					0
2165	2013	江苏省	0.458104	1.18971	0.070292	0.024592	0.157848	0.047072	1.04479	0.333333	21.3298	0.365987	1.51506	0.0346	2.94444	0	0	0	0	0	C26	0.433498	1.14168	0.116716	0.027535	2.89037	1.55056	0.397062	21.2897	0.333333	0.939398	0.048858	0.0351	0	0	0	0	1	0.0018934	0.0013387	0.0004733	0.0005586	0	0	-0.0123491	-0.180128	0.0022244
2165	2014	江苏省	0.419675	1.02269	0.057494	0.040765	0.111802	0.047276	1.19339	0.333333	21.3027	0.372266	1.51506	0.0317	2.99573	0	0	0	0	0	C26	0.458104	1.18971	0.070292	0.024592	2.94444	1.51506	0.365987	21.3298	0.333333	1.04479	0.047072	0.0346	0	0	0	0	1	0.00197	0.0013929	0.0004925	0.0005813	0	0	-0.0128491	-0.180128	0.0023145
2165	2015	江苏省	0.390035	1.03419	0.053644	0.04447	-0.142191	0.107025	1.01952	0.333333	21.3066	0.363875	1.51506	0.0312	3.04452	0	0	0	0	0	C26	0.419675	1.02269	0.057494	0.040765	2.99573	1.51506	0.372266	21.3027	0.333333	1.19339	0.047276	0.0317	0	0	0	0	1	0.0024146	0.0017073	0.0006036	0.0007125	0	0	-0.0157491	-0.180128	0.0028369
2165	2016	江苏省	0.36394	0.98652	0.152345	0.049673	0.003481	0.073629	0.733983	0.333333	21.6388	0.394116	1.76706	0.0302	3.09104	0	0	0	0	0	C26	0.390035	1.03419	0.053644	0.04447	3.04452	1.51506	0.363875	21.3066	0.333333	1.01952	0.107025	0.0312	0	0	0	0	1	0.0024913	0.0017615	0.0006228	0.0007351	0	0	-0.0162491	-0.180128	0.0029269
2165	2017	江苏省	0.457836	1.26915	0.037085	0.040958	0.183993	0.082612	0.740599	0.333333	21.799	0.387692	1.76706	0.0291	3.13549	0	0	0	0	0	C26	0.36394	0.98652	0.152345	0.049673	3.09104	1.76706	0.394116	21.6388	0.333333	0.733983	0.073629	0.0302	0	0	0	0	1	0.0026446	0.0018699	0.0006611	0.0007803	0	0	-0.0172491	-0.180128	0.003107
2165	2018	江苏省	0.585294	0.88503	0.069299	0.037306	0.136282	0.065381	0.678554	0.333333	22.0142	0.393696	1.76706	0.0142	3.17805	0	0	0	0	0	C26	0.457836	1.26915	0.037085	0.040958	3.13549	1.76706	0.387692	21.799	0.333333	0.740599	0.082612	0.0291	0	0	0	0	1	0.0028133	0.0019891	0.0007033	0.0008301	0	0	-0.0183491	-0.180128	0.0033052
2165	2019	江苏省	0.587764	0.81889	0.095875	0.04443	-0.034191	0.060454	0.62408	0.333333	22.063	0.400814	1.76706	0.0245	3.21888	0	0	0	0	0	C26	0.585294	0.88503	0.069299	0.037306	3.17805	1.76706	0.393696	22.0142	0.333333	0.678554	0.065381	0.0142	0	0	0	0	1	0.0050978	0.0036044	0.0012744	0.0015041	0	0	-0.0332491	-0.180128	0.0059891
2166	2012	广西壮族自治区	0.820117	1.13592	0.045313	0.035883	1.42008	0.027047	0.338861	0.428571	20.627	0.440888	1.04342	0.0278	2.48491	0	1	2	1.09861	1	C27																	1					0
2166	2013	广西壮族自治区	0.828235	1.23838	0.033662	0.028779	0.386296	0.000897	0.371262	0.428571	20.8622	0.315017	0.819515	0.0485	2.56495	0	1	2	1.09861	1	C27	0.820117	1.13592	0.045313	0.035883	2.48491	1.04342	0.440888	20.627	0.428571	0.338861	0.027047	0.0278	0	1	1	1.09861	1	-0.0185741	-0.017519	0.0007531	-0.0187602	0	0	-0.0196491	-0.180128	0.0035394
2166	2014	广西壮族自治区	0.840653	1.25352	0.046815	0.022797	0.494534	0.029632	0.424921	0.428571	21.1294	0.330187	0.819515	0.0346	2.63906	0	1	4	1.60944	1	C27	0.828235	1.23838	0.033662	0.028779	2.56495	0.819515	0.315017	20.8622	0.428571	0.371262	0.000897	0.0485	0	1	1	1.09861	1	0.0009935	0.000937	-4.03e-05	0.0010034	0	0	0.0010509	-0.180128	-0.0001893
2166	2015	广西壮族自治区	0.607898	1.08465	0.096456	0.025966	-0.193106	0.02535	0.253443	0.428571	21.4313	0.369941	0.804778	0.0236	2.70805	0	1	4	1.60944	1	C27	0.840653	1.25352	0.046815	0.022797	2.63906	0.819515	0.330187	21.1294	0.428571	0.424921	0.029632	0.0346	0	1	1	1.60944	1	-0.0187097	-0.0114561	0.0004925	-0.0122678	0	0	-0.0128491	-0.180128	0.0023145
2166	2016	广西壮族自治区	0.652109	0.99798	0.011805	0.032465	0.110749	0.022071	0.235041	0.428571	21.6116	0.369941	0.804778	0.0195	2.77259	0	1	4	1.60944	1	C27	0.607898	1.08465	0.096456	0.025966	2.70805	0.804778	0.369941	21.4313	0.428571	0.253443	0.02535	0.0236	0	1	1	1.60944	1	-0.034727	-0.0212637	0.0009141	-0.0227702	0	0	-0.0238491	-0.180128	0.0042959
2166	2017	广西壮族自治区	0.637198	0.96512	0.009791	0.035087	0.402161	0.018188	0.276588	0.428571	21.7869	0.37856	0.804778	0.0118	2.83321	0	0	0	0	0	C27	0.652109	0.99798	0.011805	0.032465	2.77259	0.804778	0.369941	21.6116	0.428571	0.235041	0.022071	0.0195	0	1	1	1.60944	1	-0.0406971	-0.0249192	0.0010713	-0.0266847	0	0	-0.0279491	-0.180128	0.0050344
2166	2018	广西壮族自治区	0.475119	0.93514	0.014846	0.060001	-0.226775	0.024353	0.291964	0.428571	21.4756	0.37856	0.804778	0.0174	2.89037	0	0	0	0	0	C27	0.637198	0.96512	0.009791	0.035087	2.83321	0.804778	0.37856	21.7869	0.428571	0.276588	0.018188	0.0118	0	0	0	0	1	0.0054657	0.0038646	0.0013664	0.0016127	0	0	-0.0356491	-0.180128	0.0064214
2166	2019	广西壮族自治区	0.323927	1.06892	0.065012	0.049395	0.196667	0.01938	0.285188	0.428571	21.6788	0.383441	0.863354	0.0198	2.94444	0	0	0	0	0	C27	0.475119	0.93514	0.014846	0.060001	2.89037	0.804778	0.37856	21.4756	0.428571	0.291964	0.024353	0.0174	0	0	0	0	1	0.0046071	0.0032575	0.0011517	0.0013594	0	0	-0.0300491	-0.180128	0.0054127
2167	2019	广东省	0.641057	1.0541	0.003482	0.026979	-0.062977	0.232406	0.212477	0.5	21.5208	0.316684	0.364782	0.0402	2.94444	0	0	0	0	0	C32																	1					0
2169	2012	广东省	0.53536	1.21597	0.174455	0.163464	-0.230444	0.045288	0.296314	0.333333	21.0122	0.320696	2.08575	0.062	1.94591	0	0	0	0	0	C38																	1					1
2169	2013	广东省	0.542947	1.01702	0.100685	0.117941	0.425203	0.038984	0.399545	0.333333	21.0676	0.320546	2.08575	0.0417	2.07944	0	0	0	0	0	C38	0.53536	1.21597	0.174455	0.163464	1.94591	2.08575	0.320696	21.0122	0.333333	0.296314	0.045288	0.062	0	0	0	0	1	-0.002231	-0.0015774	-0.0005577	-0.0006583	1	1	0.0145509	0.819872	0.0119299
2169	2014	广东省	0.569541	1.20228	0.066744	0.106718	0.077483	0.03345	0.382005	0.333333	21.187	0.31355	2.30622	0.046	2.19722	0	0	0	0	0	C38	0.542947	1.01702	0.100685	0.117941	2.07944	2.08575	0.320546	21.0676	0.333333	0.399545	0.038984	0.0417	0	0	0	0	1	0.0008814	0.0006232	0.0002204	0.0002601	1	1	-0.0057491	0.819872	-0.0047135
2169	2015	广东省	0.580902	1.36217	0.099494	0.051456	1.15165	0.031741	0.426961	0.333333	21.842	0.334285	2.09288	0.0445	2.30259	0	0	0	0	0	C38	0.569541	1.20228	0.066744	0.106718	2.19722	2.30622	0.31355	21.187	0.333333	0.382005	0.03345	0.046	0	0	0	0	1	0.0002222	0.0001571	5.55e-05	6.56e-05	1	1	-0.0014491	0.819872	-0.001188
2169	2016	广东省	0.212443	1.20064	0.06164	0.052774	0.069824	0.028518	0.376243	0.333333	22.0359	0.284155	2.01843	0.0457	2.3979	0	0	0	0	0	C38	0.580902	1.36217	0.099494	0.051456	2.30259	2.09288	0.334285	21.842	0.333333	0.426961	0.031741	0.0445	0	0	0	0	1	0.0004521	0.0003197	0.000113	0.0001334	0	1	-0.0029491	0.819872	-0.0024178
2169	2017	广东省	0.282222	1.52185	0.120549	0.041446	0.309779	0.027189	0.435219	0.333333	22.1603	0.284292	2.01913	0.037	2.48491	0	0	0	0	0	C38	0.212443	1.20064	0.06164	0.052774	2.3979	2.01843	0.284155	22.0359	0.333333	0.376243	0.028518	0.0457	0	0	0	0	1	0.0002682	0.0001896	6.7e-05	7.91e-05	0	0	-0.0017491	-0.180128	0.0003151
2169	2018	广东省	0.41832	1.03697	0.100347	0.034742	0.475929	0.02456	0.514296	0.333333	22.3826	0.275881	2.09359	0.0354	2.56495	0	0	0	0	0	C38	0.282222	1.52185	0.120549	0.041446	2.48491	2.01913	0.284292	22.1603	0.333333	0.435219	0.027189	0.037	0	0	0	0	1	0.0016021	0.0011327	0.0004005	0.0004727	0	0	-0.0104491	-0.180128	0.0018822
2169	2019	广东省	0.47682	1.22707	0.106783	0.033966	-0.055229	0.101777	0.442039	0.375	22.4772	0.270603	2.07104	0.0426	2.63906	0	0	0	0	0	C38	0.41832	1.03697	0.100347	0.034742	2.56495	2.09359	0.275881	22.3826	0.333333	0.514296	0.02456	0.0354	0	0	0	0	1	0.0018474	0.0013062	0.0004618	0.0005451	0	0	-0.0120491	-0.180128	0.0021704
2170	2012	广东省	0.252168	1.05194	0.433699	0.039474	-0.067378	0.012832	1.16658	0.333333	21.3428	0.593225	0.80594	0.0367	2.3979	0	0	0	0	0	C26																	1					0
2170	2013	广东省	0.411467	0.62687	0.380945	0.044664	-0.015985	0.017877	0.856378	0.333333	21.6355	0.53978	0.931573	0.0351	2.48491	0	0	0	0	0	C26	0.252168	1.05194	0.433699	0.039474	2.3979	0.80594	0.593225	21.3428	0.333333	1.16658	0.012832	0.0367	0	0	0	0	1	0.001648	0.0011653	0.000412	0.0004863	0	0	-0.0107491	-0.180128	0.0019362
2170	2014	广东省	0.488893	1.1861	0.149284	0.047415	0.107222	0.109893	0.753564	0.333333	21.8653	0.538343	0.931573	0.0326	2.56495	1	0	5	1.79176	1	C26	0.411467	0.62687	0.380945	0.044664	2.48491	0.931573	0.53978	21.6355	0.333333	0.856378	0.017877	0.0351	0	0	0	0	1	0.0018934	0.0013387	0.0004733	0.0005586	0	0	-0.0123491	-0.180128	0.0022244
2170	2015	广东省	0.506615	1.2994	0.115506	0.037573	-0.080984	0.090104	0.55637	0.375	22.0842	0.451093	1.23014	0.0311	2.63906	1	0	5	1.79176	1	C26	0.488893	1.1861	0.149284	0.047415	2.56495	0.931573	0.538343	21.8653	0.333333	0.753564	0.109893	0.0326	1	0	1	1.79176	1	-0.0243293	-0.0132393	-0.0142799	0.0006717	0	0	-0.0148491	-0.180128	0.0026747
2170	2016	广东省	0.50597	1.06471	0.048565	0.045496	-0.07799	0.085078	0.479186	0.333333	22.1524	0.451104	1.23014	0.0338	2.70805	0	1	3	1.38629	1	C26	0.506615	1.2994	0.115506	0.037573	2.63906	1.23014	0.451093	22.0842	0.375	0.55637	0.090104	0.0311	1	0	1	1.79176	1	-0.0267869	-0.0145767	-0.0157224	0.0007396	0	0	-0.0163491	-0.180128	0.0029449
2170	2017	广东省	0.583593	0.85442	0.083443	0.069852	0.039295	0.075355	0.451662	0.375	22.2502	0.473279	1.29812	0.0335	2.77259	1	0	5	1.79176	1	C26	0.50597	1.06471	0.048565	0.045496	2.70805	1.23014	0.451104	22.1524	0.333333	0.479186	0.085078	0.0338	0	1	1	1.38629	1	-0.0168289	-0.0121694	0.0005232	-0.0130316	0	0	-0.0136491	-0.180128	0.0024586
2170	2018	广东省	0.458393	1.07089	0.012896	0.065105	0.101698	0.096493	0.648433	0.333333	21.9854	0.450245	1.29812	0.0301	2.83321	1	0	5	1.79176	1	C26	0.583593	0.85442	0.083443	0.069852	2.77259	1.29812	0.473279	22.2502	0.375	0.451662	0.075355	0.0335	1	0	1	1.79176	1	-0.0228547	-0.0124369	-0.0134144	0.000631	0	0	-0.0139491	-0.180128	0.0025126
2170	2019	广东省	0.487673	1.19056	0.013052	0.050677	-0.005384	0.084971	0.605706	0.333333	22.0482	0.423445	1.29812	0.0305	2.89037	0	0	0	0	0	C26	0.458393	1.07089	0.012896	0.065105	2.83321	1.29812	0.450245	21.9854	0.333333	0.648433	0.096493	0.0301	1	0	1	1.79176	1	-0.0284254	-0.0154683	-0.0166841	0.0007848	0	0	-0.0173491	-0.180128	0.0031251
2171	2012	安徽省	0.546862	1.26739	0.064564	0.01461	-0.005445	0.028251	2.31359	0.5	21.049	0.487427	3.69811	0.03	2.30259	0	0	0	0	0	C32																	2					1
2171	2013	安徽省	0.526397	1.12402	0.092351	0.01314	0.20003	0.027802	2.85942	0.428571	21.0197	0.514451	3.16796	0.0278	2.3979	0	0	0	0	0	C32	0.546862	1.26739	0.064564	0.01461	2.30259	3.69811	0.487427	21.049	0.5	2.31359	0.028251	0.03	0	0	0	0	2	0.0026753	0.0018916	0.0006688	0.0007894	0	1	-0.0174491	0.819872	-0.014306
2171	2014	安徽省	0.460157	1.04784	0.140326	0.011086	1.13777	0.06904	3.89833	0.375	21.4695	0.573494	3.5294	0.007	2.48491	0	0	0	0	0	C32	0.526397	1.12402	0.092351	0.01314	2.3979	3.16796	0.514451	21.0197	0.428571	2.85942	0.027802	0.0278	0	0	0	0	2	0.0030126	0.0021301	0.0007531	0.0008889	0	0	-0.0196491	-0.180128	0.0035394
2171	2015	安徽省	0.397262	1.25244	0.153735	0.011331	-0.025712	0.068648	2.82379	0.5	21.766	0.592935	2.5159	0.0201	2.56495	0	0	0	0	0	C32	0.460157	1.04784	0.140326	0.011086	2.48491	3.5294	0.573494	21.4695	0.375	3.89833	0.06904	0.007	0	0	0	0	2	0.0062017	0.0043849	0.0015504	0.0018298	0	0	-0.0404491	-0.180128	0.007286
2171	2016	安徽省	0.266338	1.27391	0.355809	0.013556	-0.011578	0.049949	1.82673	0.428571	22.19	0.587486	2.5159	0.0223	2.63906	0	0	0	0	0	C32	0.397262	1.25244	0.153735	0.011331	2.56495	2.5159	0.592935	21.766	0.5	2.82379	0.068648	0.0201	0	0	0	0	2	0.0041932	0.0029648	0.0010483	0.0012372	0	0	-0.0273491	-0.180128	0.0049263
2171	2017	安徽省	0.274681	1.14694	0.144043	0.01127	0.394717	0.04572	2.3327	0.428571	22.278	0.501822	2.67213	0.0203	2.70805	0	0	0	0	0	C32	0.266338	1.27391	0.355809	0.013556	2.63906	2.5159	0.587486	22.19	0.428571	1.82673	0.049949	0.0223	0	0	0	0	2	0.0038559	0.0027263	0.0009639	0.0011377	0	0	-0.0251491	-0.180128	0.0045301
2171	2018	安徽省	0.320554	1.28205	0.116883	0.010581	0.186805	0.041965	1.97765	0.428571	22.6146	0.497455	2.71318	0.0341	2.77259	0	0	0	0	0	C32	0.274681	1.14694	0.144043	0.01127	2.70805	2.67213	0.501822	22.278	0.428571	2.3327	0.04572	0.0203	0	0	0	0	2	0.0041625	0.0029431	0.0010406	0.0012282	0	0	-0.0271491	-0.180128	0.0048903
2171	2019	安徽省	0.338453	1.21511	0.099131	0.010122	0.300666	0.047766	2.01478	0.333333	22.8587	0.489729	1.55433	0.0315	2.83321	0	0	0	0	0	C32	0.320554	1.28205	0.116883	0.010581	2.77259	2.71318	0.497455	22.6146	0.428571	1.97765	0.041965	0.0341	0	0	0	0	2	0.0020467	0.0014471	0.0005117	0.0006039	0	0	-0.0133491	-0.180128	0.0024045
2172	2012	江苏省	0.733578	1.18331	0.050794	0.035669	-0.071033	0.038044	1.20489	0.333333	21.8044	0.557557	2.16495	0.0006	2.3979	0	0	0	0	0	C28																	1					0
2172	2013	江苏省	0.707686	1.52119	0.049992	0.045346	-0.077391	0.035988	1.14751	0.333333	21.7727	0.53497	2.27873	0.0013	2.48491	0	0	0	0	0	C28	0.733578	1.18331	0.050794	0.035669	2.3979	2.16495	0.557557	21.8044	0.333333	1.20489	0.038044	0.0006	0	0	0	0	1	0.0071829	0.0050787	0.0017957	0.0021193	0	0	-0.0468491	-0.180128	0.0084388
2172	2014	江苏省	0.716061	0.82467	0.054895	0.047884	-0.105654	0.04189	1.22548	0.333333	21.5954	0.533098	2.26632	0.0009	2.56495	0	0	0	0	0	C28	0.707686	1.52119	0.049992	0.045346	2.48491	2.27873	0.53497	21.7727	0.333333	1.14751	0.035988	0.0013	0	0	0	0	1	0.0070756	0.0050028	0.0017688	0.0020877	0	0	-0.0461491	-0.180128	0.0083128
2172	2015	江苏省	0.678906	1.20005	0.082458	0.025383	0.299408	0.056669	1.03619	0.333333	22.0251	0.595601	2.67179	0.0006	2.63906	0	0	0	0	0	C28	0.716061	0.82467	0.054895	0.047884	2.56495	2.26632	0.533098	21.5954	0.333333	1.22548	0.04189	0.0009	0	0	0	0	1	0.0071369	0.0050462	0.0017842	0.0021058	0	0	-0.0465491	-0.180128	0.0083848
2172	2016	江苏省	0.675708	1.18756	0.115477	0.02582	0.280153	0.0458	1.18273	0.333333	22.1398	0.558112	2.95928	0.005	2.70805	0	0	0	0	0	C28	0.678906	1.20005	0.082458	0.025383	2.63906	2.67179	0.595601	22.0251	0.333333	1.03619	0.056669	0.0006	0	0	0	0	1	0.0071829	0.0050787	0.0017957	0.0021193	0	0	-0.0468491	-0.180128	0.0084388
2172	2017	江苏省	0.692531	1.07123	0.09864	0.024786	0.100634	0.040278	0.975139	0.333333	22.4286	0.556931	3.04354	0.001	2.77259	0	0	0	0	0	C28	0.675708	1.18756	0.115477	0.02582	2.70805	2.95928	0.558112	22.1398	0.333333	1.18273	0.0458	0.005	0	0	0	0	1	0.0065083	0.0046017	0.001627	0.0019203	0	0	-0.0424491	-0.180128	0.0076463
2172	2018	江苏省	0.689727	1.06279	0.056483	0.023691	-0.122206	0.033889	0.722524	0.333333	22.5981	0.555452	2.85486	0.0122	2.83321	0	0	0	0	0	C28	0.692531	1.07123	0.09864	0.024786	2.77259	3.04354	0.556931	22.4286	0.333333	0.975139	0.040278	0.001	0	0	0	0	1	0.0071216	0.0050354	0.0017803	0.0021012	0	0	-0.0464491	-0.180128	0.0083668
2172	2019	江苏省	0.77283	1.13269	0.060217	0.030844	-0.366962	0.029852	0.469805	0.375	22.5712	0.487895	2.6397	0.007	2.89037	0	0	0	0	0	C28	0.689727	1.06279	0.056483	0.023691	2.83321	2.85486	0.555452	22.5981	0.333333	0.722524	0.033889	0.0122	0	0	0	0	1	0.0054044	0.0038212	0.001351	0.0015946	0	0	-0.0352491	-0.180128	0.0063494
2175	2012	广西壮族自治区	0.36103	0.96282	0.129618	0.047443	0.155501	0.18452	0.449728	0.4	19.8464	0.308593	1.36711	0.041	2.3979	0	0	0	0	0	C40																	1					0
2175	2013	广西壮族自治区	0.200399	0.96998	0.166894	0.059633	-0.055657	0.116017	0.267579	0.4	20.3085	0.351477	0.862806	0.038	2.48491	0	0	0	0	0	C40	0.36103	0.96282	0.129618	0.047443	2.3979	1.36711	0.308593	19.8464	0.4	0.449728	0.18452	0.041	0	0	0	0	1	0.0009888	0.0006991	0.0002472	0.0002917	0	0	-0.0064491	-0.180128	0.0011617
2175	2014	广西壮族自治区	0.282595	1.31179	0.176093	0.069147	0.374048	0.065895	0.21701	0.333333	20.8357	0.412193	0.433664	0.0551	2.56495	0	0	0	0	0	C40	0.200399	0.96998	0.166894	0.059633	2.48491	0.862806	0.351477	20.3085	0.4	0.267579	0.116017	0.038	0	0	0	0	1	0.0014487	0.0010243	0.0003622	0.0004275	0	0	-0.0094491	-0.180128	0.001702
2175	2015	广西壮族自治区	0.547272	1.1704	0.093277	0.069062	0.664938	0.069626	0.202672	0.333333	21.4139	0.306677	1.32253	0.0432	2.63906	0	0	0	0	0	C40	0.282595	1.31179	0.176093	0.069147	2.56495	0.433664	0.412193	20.8357	0.333333	0.21701	0.065895	0.0551	0	0	0	0	1	-0.001173	-0.0008294	-0.0002933	-0.0003461	0	0	0.0076509	-0.180128	-0.0013782
2176	2012	江西省	0.334439	1.49452	0.166668	0.061974	0.155501	0.123668	0.476833	0.333333	21.0278	0.428978	1.21158	0.041	3.04452	0	0	0	0	0	C38																	2					0
2176	2013	江西省	0.394098	0.94796	0.09762	0.052879	0.323015	0.137825	0.540227	0.428571	21.1826	0.439769	1.21158	0.024952	3.09104	0	0	0	0	0	C38	0.334439	1.49452	0.166668	0.061974	3.04452	1.21158	0.428978	21.0278	0.333333	0.476833	0.123668	0.041	0	0	0	0	2	0.0009888	0.0006991	0.0002472	0.0002917	0	0	-0.0064491	-0.180128	0.0011617
2176	2014	江西省	0.125252	1.12176	0.235654	0.056733	0.374048	0.123925	0.346072	0.428571	21.5527	0.406767	1.21158	0.0551	3.13549	0	0	0	0	0	C38	0.394098	0.94796	0.09762	0.052879	3.09104	1.21158	0.439769	21.1826	0.428571	0.540227	0.137825	0.024952	0	0	0	0	2	0.0034493	0.0024388	0.0008623	0.0010177	0	0	-0.0224971	-0.180128	0.0040524
2176	2015	江西省	0.560382	1.31795	0.016321	0.054762	0.125486	0.085464	0.131608	0.428571	22.6378	0.303444	1.43007	0.0352	3.17805	0	0	0	0	0	C38	0.125252	1.12176	0.235654	0.056733	3.13549	1.21158	0.406767	21.5527	0.428571	0.346072	0.123925	0.0551	0	0	0	0	2	-0.001173	-0.0008294	-0.0002933	-0.0003461	0	0	0.0076509	-0.180128	-0.0013782
2176	2016	江西省	0.507545	1.28574	0.079994	0.052284	2.34292	0.090918	0.385392	0.428571	22.7703	0.291841	1.40251	0.0495	3.21888	0	0	0	0	0	C38	0.560382	1.31795	0.016321	0.054762	3.17805	1.43007	0.303444	22.6378	0.428571	0.131608	0.085464	0.0352	0	0	0	0	2	0.001878	0.0013279	0.0004695	0.0005541	0	0	-0.0122491	-0.180128	0.0022064
2176	2017	江西省	0.542348	1.79615	0.015249	0.052055	0.127524	0.076109	0.366347	0.428571	22.941	0.276778	1.43007	0.0478	3.2581	0	0	0	0	0	C38	0.507545	1.28574	0.079994	0.052284	3.21888	1.40251	0.291841	22.7703	0.428571	0.385392	0.090918	0.0495	0	0	0	0	2	-0.0003145	-0.0002223	-7.86e-05	-9.28e-05	0	0	0.0020509	-0.180128	-0.0003694
2176	2018	江西省	0.622905	1.31631	0.112863	0.058452	-0.103567	0.069629	0.304945	0.428571	23.0151	0.251385	1.43007	0.0747	3.29584	0	0	0	0	0	C38	0.542348	1.79615	0.015249	0.052055	3.2581	1.43007	0.276778	22.941	0.428571	0.366347	0.076109	0.0478	0	0	0	0	2	-5.38e-05	-3.8e-05	-1.35e-05	-1.59e-05	0	0	0.0003509	-0.180128	-6.32e-05
2176	2019	江西省	0.702214	1.26095	0.014399	0.072879	-0.139975	0.085951	0.461604	0.428571	22.4498	0.251385	1.43007	0.0622	3.33221	0	0	0	0	0	C38	0.622905	1.31631	0.112863	0.058452	3.29584	1.43007	0.251385	23.0151	0.428571	0.304945	0.069629	0.0747	0	0	0	0	2	-0.0041781	-0.0029542	-0.0010445	-0.0012328	0	0	0.0272509	-0.180128	-0.0049087
2177	2012	广东省	0.213711	1.15953	0.161098	0.116244	0.011401	0.037581	0.428494	0.6	21.2829	0.453309	3.96474	0.0579	2.3979	0	0	0	0	0	C35																	1					0
2177	2013	广东省	0.134993	1.24287	0.088952	0.111754	0.131696	0.041611	0.488986	0.375	21.2749	0.391826	4.82214	0.0722	2.48491	0	0	0	0	0	C35	0.213711	1.15953	0.161098	0.116244	2.3979	3.96474	0.453309	21.2829	0.6	0.428494	0.037581	0.0579	0	0	0	0	1	-0.0016023	-0.0011329	-0.0004006	-0.0004728	0	0	0.0104509	-0.180128	-0.0018825
2177	2014	广东省	0.131493	1.34033	0.144777	0.094491	0.14498	0.039224	0.524462	0.375	21.3401	0.298402	4.28049	0.0825	2.56495	0	0	0	0	0	C35	0.134993	1.24287	0.088952	0.111754	2.48491	4.82214	0.391826	21.2749	0.375	0.488986	0.041611	0.0722	0	0	0	0	1	-0.0037948	-0.0026832	-0.0009487	-0.0011197	0	0	0.0247509	-0.180128	-0.0044583
2177	2015	广东省	0.285063	1.37645	0.182684	0.104476	0.12894	0.029157	0.474313	0.375	21.5618	0.255681	3.69579	0.0901	2.63906	0	0	0	0	0	C35	0.131493	1.34033	0.144777	0.094491	2.56495	4.28049	0.298402	21.3401	0.375	0.524462	0.039224	0.0825	0	0	0	0	1	-0.005374	-0.0037997	-0.0013435	-0.0015856	0	0	0.0350509	-0.180128	-0.0063137
2177	2016	广东省	0.226635	1.13029	0.180345	0.115956	-0.297229	0.032193	0.355557	0.6	21.4971	0.221398	3.58557	0.1225	2.70805	0	0	0	0	0	C35	0.285063	1.37645	0.182684	0.104476	2.63906	3.69579	0.255681	21.5618	0.375	0.474313	0.029157	0.0901	0	0	0	0	1	-0.0065392	-0.0046236	-0.0016348	-0.0019294	0	0	0.0426509	-0.180128	-0.0076826
2177	2017	广东省	0.180306	1.47815	0.099211	0.137662	-0.261015	0.037872	0.276243	0.4	21.4469	0.212986	4.35081	0.0989	2.77259	0	0	0	0	0	C35	0.226635	1.13029	0.180345	0.115956	2.70805	3.58557	0.221398	21.4971	0.6	0.355557	0.032193	0.1225	0	0	0	0	1	-0.0115068	-0.008136	-0.0028766	-0.0033951	0	0	0.075051	-0.180128	-0.0135188
2177	2018	广东省	0.09675	1.33512	0.048978	0.121925	-0.30805	0.036078	0.224742	0.4	21.2852	0.213591	4.35081	0.0861	2.83321	0	0	0	0	0	C35	0.180306	1.47815	0.099211	0.137662	2.77259	4.35081	0.212986	21.4469	0.4	0.276243	0.037872	0.0989	0	0	0	0	1	-0.0078885	-0.0055776	-0.001972	-0.0023275	0	0	0.0514509	-0.180128	-0.0092678
2177	2019	广东省	0.068802	1.4891	0.090831	0.145394	-0.457219	0.034483	0.121698	0.4	21.2874	0.215339	3.5142	0.1424	2.89037	0	0	0	0	0	C35	0.09675	1.33512	0.048978	0.121925	2.83321	4.35081	0.213591	21.2852	0.4	0.224742	0.036078	0.0861	0	0	0	0	1	-0.005926	-0.00419	-0.0014814	-0.0017485	0	0	0.0386509	-0.180128	-0.0069621
2180	2012	广东省	0.11585	1.30552	0.210068	0.238039	-0.02292	0.005132	0.360318	0.333333	19.8763	0.544877	1.58449	0.1174	2.07944	0	0	0	0	0	C38																	1					1
2180	2013	广东省	0.113177	1.06382	0.238201	0.159618	-0.114164	0.004949	0.323384	0.428571	19.8631	0.53256	1.58449	0.1513	2.19722	0	0	0	0	0	C38	0.11585	1.30552	0.210068	0.238039	2.07944	1.58449	0.544877	19.8763	0.333333	0.360318	0.005132	0.1174	0	0	0	0	1	-0.0107249	-0.0075831	-0.0026811	-0.0031644	1	1	0.0699509	0.819872	0.0573508
2180	2014	广东省	0.13021	1.11801	0.772059	0.02765	2.50453	0.001111	0.713868	0.428571	20.3253	0.832914	1.7729	0.0818	2.30259	0	0	0	0	0	C38	0.113177	1.06382	0.238201	0.159618	2.19722	1.58449	0.53256	19.8631	0.428571	0.323384	0.004949	0.1513	0	0	0	0	1	-0.0159224	-0.0112581	-0.0039805	-0.004698	1	1	0.103851	0.819872	0.0851444
2180	2015	广东省	0.375347	1.04563	0.426279	0.098684	3.273	0.035347	0.656894	0.333333	21.8608	0.837917	2.16859	0.0617	2.3979	0	0	0	0	0	C39	0.13021	1.11801	0.772059	0.02765	2.30259	1.7729	0.832914	20.3253	0.428571	0.713868	0.001111	0.0818	0	0	0	0	1	-0.0052667	-0.0037238	-0.0013166	-0.001554	0	1	0.0343509	0.819872	0.0281634
2180	2016	广东省	0.915508	0.94109	0.02611	0.129366	1.83329	0.277934	0.110207	0.333333	24.6875	0.821427	2.16985	0.0611	2.48491	0	0	0	0	0	C39	0.375347	1.04563	0.426279	0.098684	2.3979	2.16859	0.837917	21.8608	0.333333	0.656894	0.035347	0.0617	0	0	0	0	1	-0.002185	-0.0015449	-0.0005462	-0.0006447	0	0	0.0142509	-0.180128	-0.002567
2180	2017	广东省	0.79867	0.66059	0.076655	0.193559	2.67308	0.22077	0.600209	0.333333	24.2936	0.790783	2.18408	0.0769	2.56495	0	0	0	0	0	C39	0.915508	0.94109	0.02611	0.129366	2.48491	2.16985	0.821427	24.6875	0.333333	0.110207	0.277934	0.0611	0	0	0	0	1	-0.002093	-0.0014798	-0.0005232	-0.0006175	0	0	0.0136509	-0.180128	-0.0024589
2180	2018	广东省	0.762841	1.02678	0.08898	0.142044	0.028256	0.212266	0.607154	0.333333	24.3098	0.74856	2.06184	0.0674	2.63906	0	0	0	0	0	C39	0.79867	0.66059	0.076655	0.193559	2.56495	2.18408	0.790783	24.2936	0.333333	0.600209	0.22077	0.0769	0	0	0	0	1	-0.0045154	-0.0031927	-0.0011288	-0.0013323	0	0	0.0294509	-0.180128	-0.0053049
2180	2019	广东省	0.746428	0.97751	0.109485	0.120637	0.062453	0.189155	0.615982	0.333333	24.3561	0.638022	2.01514	0.0625	2.70805	0	0	0	0	0	C39	0.762841	1.02678	0.08898	0.142044	2.63906	2.06184	0.74856	24.3098	0.333333	0.607154	0.212266	0.0674	0	0	0	0	1	-0.0030589	-0.0021628	-0.0007647	-0.0009025	0	0	0.0199509	-0.180128	-0.0035937
2182	2012	江苏省	0.589289	1.35618	0.072842	0.022432	-0.011775	0.059758	1.2517	0.333333	21.7493	0.333218	3.1269	0.0121	2.94444	0	0	0	0	0	C32																	1					0
2182	2013	江苏省	0.58962	1.10081	0.033098	0.018607	0.065098	0.060169	1.35113	0.333333	21.736	0.338154	3.1269	0.014	2.99573	0	0	0	0	0	C32	0.589289	1.35618	0.072842	0.022432	2.94444	3.1269	0.333218	21.7493	0.333333	1.2517	0.059758	0.0121	0	0	0	0	1	0.0054197	0.003832	0.0013549	0.0015991	0	0	-0.0353491	-0.180128	0.0063674
2182	2014	江苏省	0.593255	1.14027	0.046829	0.021961	-0.135562	0.065673	1.1825	0.25	21.7235	0.359526	2.66393	0.0199	3.04452	0	0	0	0	0	C32	0.58962	1.10081	0.033098	0.018607	2.99573	3.1269	0.338154	21.736	0.333333	1.35113	0.060169	0.014	0	0	0	0	1	0.0051284	0.0036261	0.0012821	0.0015132	0	0	-0.0334491	-0.180128	0.0060251
2182	2015	江苏省	0.623715	1.07866	0.032085	0.024108	-0.032036	0.065685	1.06284	0.333333	21.7979	0.351774	2.81507	0.0227	3.09104	0	0	0	0	0	C32	0.593255	1.14027	0.046829	0.021961	3.04452	2.66393	0.359526	21.7235	0.25	1.1825	0.065673	0.0199	0	0	0	0	1	0.0042238	0.0029865	0.0010559	0.0012463	0	0	-0.0275491	-0.180128	0.0049624
2182	2016	江苏省	0.589437	1.24211	0.05923	0.023075	0.300522	0.057044	1.16113	0.333333	21.972	0.421213	1.77164	0.0309	3.13549	0	0	0	0	0	C32	0.623715	1.07866	0.032085	0.024108	3.09104	2.81507	0.351774	21.7979	0.333333	1.06284	0.065685	0.0227	0	0	0	0	1	0.0037945	0.0026829	0.0009486	0.0011196	0	0	-0.0247491	-0.180128	0.004458
2182	2017	江苏省	0.582907	1.42431	0.036176	0.020355	0.217082	0.056702	1.32383	0.333333	22.0375	0.398284	1.77164	0.0372	3.17805	0	0	0	0	0	C32	0.589437	1.24211	0.05923	0.023075	3.13549	1.77164	0.421213	21.972	0.333333	1.16113	0.057044	0.0309	0	0	0	0	1	0.0025373	0.001794	0.0006343	0.0007486	0	0	-0.0165491	-0.180128	0.002981
2182	2018	江苏省	0.595966	1.06849	0.035984	0.020363	0.035356	0.047055	1.12675	0.333333	22.2333	0.39301	1.77164	0.036	3.21888	0	0	0	0	0	C32	0.582907	1.42431	0.036176	0.020355	3.17805	1.77164	0.398284	22.0375	0.333333	1.32383	0.056702	0.0372	0	0	0	0	1	0.0015714	0.0011111	0.0003928	0.0004636	0	0	-0.0102491	-0.180128	0.0018461
2182	2019	江苏省	0.477581	0.93416	0.036654	0.019668	0.092335	0.039973	1.08806	0.333333	22.3566	0.387325	1.09991	0.0395	3.2581	0	0	0	0	0	C32	0.595966	1.06849	0.035984	0.020363	3.21888	1.77164	0.39301	22.2333	0.333333	1.12675	0.047055	0.036	0	0	0	0	1	0.0017554	0.0012411	0.0004388	0.0005179	0	0	-0.0114491	-0.180128	0.0020623
2184	2012	上海市	0.328276	1.13456	0.067457	0.059593	-0.046412	0.011678	1.02657	0.333333	20.9352	0.584551	0.092488	0.0378	2.48491	0	0	0	0	0	C38																	1					0
2184	2013	上海市	0.330202	0.91005	0.041509	0.053949	0.127803	0.022081	1.11878	0.333333	20.9693	0.58255	0.092488	0.0368	2.56495	0	0	0	0	0	C38	0.328276	1.13456	0.067457	0.059593	2.48491	0.092488	0.584551	20.9352	0.333333	1.02657	0.011678	0.0378	0	0	0	0	1	0.0014794	0.001046	0.0003698	0.0004365	0	0	-0.0096491	-0.180128	0.0017381
2184	2014	上海市	0.428429	1.02422	0.062721	0.05827	0.078676	0.021962	0.997246	0.333333	21.1602	0.580959	0.092488	0.039	2.63906	0	0	0	0	0	C38	0.330202	0.91005	0.041509	0.053949	2.56495	0.092488	0.58255	20.9693	0.333333	1.11878	0.022081	0.0368	0	0	0	0	1	0.0016327	0.0011544	0.0004082	0.0004817	0	0	-0.0106491	-0.180128	0.0019182
2184	2015	上海市	0.517863	1.44492	0.080644	0.055686	0.128161	0.016404	0.898315	0.333333	21.3854	0.580732	0.092488	0.0467	2.70805	0	0	0	0	0	C38	0.428429	1.02422	0.062721	0.05827	2.63906	0.092488	0.580959	21.1602	0.333333	0.997246	0.021962	0.039	0	0	0	0	1	0.0012954	0.0009159	0.0003238	0.0003822	0	0	-0.0084491	-0.180128	0.0015219
2184	2016	上海市	0.41985	1.32527	0.063051	0.066445	0.00363	0.017122	0.810798	0.333333	21.4915	0.527505	0.092488	0.0558	2.77259	0	0	0	0	0	C38	0.517863	1.44492	0.080644	0.055686	2.70805	0.092488	0.580732	21.3854	0.333333	0.898315	0.016404	0.0467	0	0	0	0	1	0.0001148	8.12e-05	2.87e-05	3.39e-05	0	0	-0.0007491	-0.180128	0.0001349
2184	2017	上海市	0.410656	1.28697	0.049865	0.059114	0.173005	0.018657	0.950495	0.333333	21.4925	0.521672	0.0938546	0.0449	2.83321	0	0	0	0	0	C38	0.41985	1.32527	0.063051	0.066445	2.77259	0.092488	0.527505	21.4915	0.333333	0.810798	0.017122	0.0558	0	0	0	0	1	-0.0012804	-0.0009053	-0.0003201	-0.0003778	0	0	0.0083509	-0.180128	-0.0015042
2184	2018	上海市	0.492891	1.46196	0.102386	0.093622	-0.175671	0.011565	0.796348	0.333333	21.4761	0.512992	0.0938546	0.0564	2.89037	0	0	0	0	0	C38	0.410656	1.28697	0.049865	0.059114	2.83321	0.0938546	0.521672	21.4925	0.333333	0.950495	0.018657	0.0449	0	0	0	0	1	0.0003908	0.0002763	9.77e-05	0.0001153	0	0	-0.0025491	-0.180128	0.0004592
2184	2019	上海市	0.444151	1.45899	0.095968	0.06705	0.217626	0.010377	1.01806	0.375	21.4274	0.515073	0.0941277	0.035	2.94444	0	0	0	0	0	C38	0.492891	1.46196	0.102386	0.093622	2.89037	0.0938546	0.512992	21.4761	0.333333	0.796348	0.011565	0.0564	0	0	0	0	1	-0.0013724	-0.0009703	-0.0003431	-0.0004049	0	0	0.0089509	-0.180128	-0.0016123
2185	2012	甘肃省	0.400243	1.29387	0.115836	0.016912	0.240107	0.036782	0.635195	0.333333	21.6613	0.448935	1.94399	0.0628	2.19722	0	0	0	0	0	C39																	3					1
2185	2013	甘肃省	0.445636	1.15499	0.080663	0.01489	0.507615	0.045557	0.687597	0.333333	21.9928	0.4474	2.34341	0.0591	2.30259	0	0	0	0	0	C39	0.400243	1.29387	0.115836	0.016912	2.19722	1.94399	0.448935	21.6613	0.333333	0.635195	0.036782	0.0628	0	0	0	0	3	-0.0023536	-0.0016641	-0.0005884	-0.0006944	1	1	0.0153509	0.819872	0.0125858
2185	2014	甘肃省	0.392776	1.39305	0.100233	0.012733	0.35074	0.038638	0.794959	0.333333	22.1483	0.387775	2.64274	0.0697	2.3979	0	0	0	0	0	C39	0.445636	1.15499	0.080663	0.01489	2.30259	2.34341	0.4474	21.9928	0.333333	0.687597	0.045557	0.0591	0	0	0	0	3	-0.0017863	-0.001263	-0.0004466	-0.0005271	0	1	0.0116509	0.819872	0.0095523
2185	2015	甘肃省	0.252166	1.17436	0.271945	0.014183	0.171998	0.026114	0.548051	0.333333	22.679	0.355935	2.44461	0.0638	2.48491	0	0	0	0	0	C39	0.392776	1.39305	0.100233	0.012733	2.3979	2.64274	0.387775	22.1483	0.333333	0.794959	0.038638	0.0697	0	0	0	0	3	-0.0034115	-0.0024121	-0.0008528	-0.0010066	0	0	0.0222509	-0.180128	-0.004008
2185	2016	甘肃省	0.282894	1.05365	0.120788	0.01122	0.413269	0.023343	0.71315	0.333333	22.7615	0.359532	2.45039	0.053	2.56495	0	0	0	0	0	C39	0.252166	1.17436	0.271945	0.014183	2.48491	2.44461	0.355935	22.679	0.333333	0.548051	0.026114	0.0638	0	0	0	0	3	-0.0025069	-0.0017725	-0.0006267	-0.0007397	0	0	0.0163509	-0.180128	-0.0029453
2185	2017	甘肃省	0.359891	1.40307	0.074042	0.010541	0.280338	0.017444	0.748404	0.333333	22.9603	0.295482	2.90956	0.0504	2.63906	0	0	0	0	0	C39	0.282894	1.05365	0.120788	0.01122	2.56495	2.45039	0.359532	22.7615	0.333333	0.71315	0.023343	0.053	0	0	0	0	3	-0.0008511	-0.0006018	-0.0002128	-0.0002511	0	0	0.0055509	-0.180128	-0.0009999
2185	2018	甘肃省	0.487656	1.20951	0.245795	0.011219	0.015952	0.014258	0.572361	0.333333	23.2442	0.303156	2.89338	0.0539	2.70805	0	0	0	0	0	C39	0.359891	1.40307	0.074042	0.010541	2.63906	2.90956	0.295482	22.9603	0.333333	0.748404	0.017444	0.0504	0	0	0	0	3	-0.0004524	-0.0003199	-0.0001131	-0.0001335	0	0	0.0029509	-0.180128	-0.0005315
2185	2019	甘肃省	0.3818	1.16232	0.121064	0.013931	0.137858	0.026885	0.505049	0.333333	23.4983	0.299575	3.02524	0.0496	2.77259	0	0	0	0	0	C39	0.487656	1.20951	0.245795	0.011219	2.70805	2.89338	0.303156	23.2442	0.333333	0.572361	0.014258	0.0539	0	0	0	0	3	-0.0009891	-0.0006993	-0.0002473	-0.0002918	0	0	0.0064509	-0.180128	-0.001162
2191	2012	广东省	0.377004	0.63942	0.125407	0.03342	-0.064392	0.054828	0.498803	0.363636	22.1854	0.65791	0.297583	0.0336	2.77259	0	0	0	0	0	C23																	1					0
2191	2013	广东省	0.319665	0.83919	0.104154	0.031825	-0.007269	0.05202	0.474016	0.363636	22.2289	0.431995	2.0686	0.046	2.83321	0	0	0	0	0	C23	0.377004	0.63942	0.125407	0.03342	2.77259	0.297583	0.65791	22.1854	0.363636	0.498803	0.054828	0.0336	0	0	0	0	1	0.0021233	0.0015013	0.0005308	0.0006265	0	0	-0.0138491	-0.180128	0.0024946
2191	2014	广东省	0.237356	1.07921	0.121252	0.027737	0.087399	0.053103	0.490292	0.333333	22.2789	0.408762	2.0686	0.0443	2.89037	0	0	0	0	0	C23	0.319665	0.83919	0.104154	0.031825	2.83321	2.0686	0.431995	22.2289	0.363636	0.474016	0.05202	0.046	0	0	0	0	1	0.0002222	0.0001571	5.55e-05	6.56e-05	0	0	-0.0014491	-0.180128	0.000261
2191	2015	广东省	0.185106	1.0045	0.094009	0.030471	0.1708	0.054368	0.506969	0.333333	22.4032	0.39092	2.0686	0.0393	2.94444	0	0	0	0	0	C23	0.237356	1.07921	0.121252	0.027737	2.89037	2.0686	0.408762	22.2789	0.333333	0.490292	0.053103	0.0443	0	0	0	0	1	0.0004828	0.0003414	0.0001207	0.0001425	0	0	-0.0031491	-0.180128	0.0005672
2191	2016	广东省	0.279758	1.11312	0.103305	0.031532	0.020921	0.056324	0.41567	0.333333	22.6225	0.404782	2.0686	0.0494	2.99573	0	0	0	0	0	C23	0.185106	1.0045	0.094009	0.030471	2.94444	2.0686	0.39092	22.4032	0.333333	0.506969	0.054368	0.0393	0	0	0	0	1	0.0012494	0.0008834	0.0003123	0.0003686	0	0	-0.0081491	-0.180128	0.0014679
2191	2017	广东省	0.176405	0.83849	0.143662	0.03567	0.06062	0.036075	0.362552	0.333333	22.8181	0.46609	1.21554	0.043	3.04452	0	0	0	0	0	C23	0.279758	1.11312	0.103305	0.031532	2.99573	2.0686	0.404782	22.6225	0.333333	0.41567	0.056324	0.0494	0	0	0	0	1	-0.0002991	-0.0002115	-7.48e-05	-8.83e-05	0	0	0.0019509	-0.180128	-0.0003514
2191	2018	广东省	0.17452	0.80005	0.090372	0.034737	0.145558	0.036884	0.411284	0.333333	22.8279	0.466379	1.21574	0.0416	3.09104	0	0	0	0	0	C23	0.176405	0.83849	0.143662	0.03567	3.04452	1.21554	0.46609	22.8181	0.333333	0.362552	0.036075	0.043	0	0	0	0	1	0.0006821	0.0004823	0.0001705	0.0002013	0	0	-0.0044491	-0.180128	0.0008014
2191	2019	广东省	0.166151	1.16533	0.111677	0.036418	0.182185	0.035528	0.459915	0.333333	22.8835	0.474609	1.21574	0.044	3.13549	0	0	0	0	0	C23	0.17452	0.80005	0.090372	0.034737	3.09104	1.21574	0.466379	22.8279	0.333333	0.411284	0.036884	0.0416	0	0	0	0	1	0.0008968	0.0006341	0.0002242	0.0002646	0	0	-0.0058491	-0.180128	0.0010536
2194	2012	湖北省	0.109881	1.07876	0.253517	0.031008	0.038853	0.045564	0.468045	0.333333	21.5212	0.729521	0	0.0645	3.13549	0	0	0	0	0	C39																	2					0
2194	2013	湖北省	0.155449	1.28623	0.281422	0.028003	0.081755	0.042899	0.488948	0.333333	21.5557	0.729521	0	0.0601	3.17805	0	0	0	0	0	C39	0.109881	1.07876	0.253517	0.031008	3.13549	0	0.729521	21.5212	0.333333	0.468045	0.045564	0.0645	0	0	0	0	2	-0.0026143	-0.0018484	-0.0006535	-0.0007713	0	0	0.0170509	-0.180128	-0.0030714
2194	2014	湖北省	0.207128	1.41312	0.180159	0.025966	0.576402	0.037928	0.694625	0.428571	21.6601	0.729521	0	0.0401	3.21888	0	0	0	0	0	C39	0.155449	1.28623	0.281422	0.028003	3.17805	0	0.729521	21.5557	0.333333	0.488948	0.042899	0.0601	0	0	0	0	2	-0.0019396	-0.0013714	-0.0004849	-0.0005723	0	0	0.0126509	-0.180128	-0.0022788
2194	2015	湖北省	0.181807	1.20281	0.1404	0.027439	-0.000664	0.046757	0.709512	0.333333	21.638	0.702819	0.0306262	0.0519	3.2581	0	0	0	0	0	C39	0.207128	1.41312	0.180159	0.025966	3.21888	0	0.729521	21.6601	0.428571	0.694625	0.037928	0.0401	0	0	0	0	2	0.0011268	0.0007967	0.0002817	0.0003325	0	0	-0.0073491	-0.180128	0.0013238
2194	2016	湖北省	0.216754	1.12301	0.302707	0.022209	-0.054102	0.043609	0.656866	0.375	21.6597	0.688731	0.0310141	0.0654	3.29584	0	0	0	0	0	C39	0.181807	1.20281	0.1404	0.027439	3.2581	0.0306262	0.702819	21.638	0.333333	0.709512	0.046757	0.0519	0	0	0	0	2	-0.0006824	-0.0004825	-0.0001706	-0.0002014	0	0	0.0044509	-0.180128	-0.0008017
2194	2017	湖北省	0.266325	1.25031	0.250217	0.022071	-0.149231	0.053721	0.705068	0.333333	21.4274	0.683113	0.0310141	0.0868	3.33221	0	0	0	0	0	C39	0.216754	1.12301	0.302707	0.022209	3.29584	0.0310141	0.688731	21.6597	0.375	0.656866	0.043609	0.0654	0	0	0	0	2	-0.0027522	-0.001946	-0.000688	-0.0008121	0	0	0.0179509	-0.180128	-0.0032335
2194	2018	湖北省	0.220384	0.96414	0.277393	0.018761	-0.16155	0.041257	0.570658	0.375	21.4623	0.683113	0.0310141	0.0543	3.3673	0	0	0	0	0	C39	0.266325	1.25031	0.250217	0.022071	3.33221	0.0310141	0.683113	21.4274	0.333333	0.705068	0.053721	0.0868	0	0	0	0	2	-0.0060333	-0.0042659	-0.0015083	-0.0017801	0	0	0.0393509	-0.180128	-0.0070882
2194	2019	湖北省	0.221169	0.90745	0.245453	0.021588	0.433658	0.035348	0.70577	0.375	21.6103	0.631683	1.08448	0.0479	3.4012	0	0	0	0	0	C39	0.220384	0.96414	0.277393	0.018761	3.3673	0.0310141	0.683113	21.4623	0.375	0.570658	0.041257	0.0543	0	0	0	0	2	-0.0010504	-0.0007427	-0.0002626	-0.0003099	0	0	0.0068509	-0.180128	-0.001234
2196	2012	浙江省	0.55555	1.07093	0.056513	0.020078	-0.177569	0.050783	0.706018	0.333333	20.3283	0.578749	0.352275	0.0367	2.3979	0	0	0	0	0	C35																	1					0
2196	2013	浙江省	0.317039	0.69481	0.248784	0.023499	0.024295	0.037295	0.539473	0.375	20.6213	0.63428	0.618962	0.0395	2.48491	0	0	0	0	0	C35	0.55555	1.07093	0.056513	0.020078	2.3979	0.352275	0.578749	20.3283	0.333333	0.706018	0.050783	0.0367	0	0	0	0	1	0.001648	0.0011653	0.000412	0.0004863	0	0	-0.0107491	-0.180128	0.0019362
2196	2014	浙江省	0.357469	1.58996	0.162911	0.027502	0.27764	0.072237	0.489536	0.333333	20.9639	0.491403	0.40713	0.0353	2.56495	0	0	0	0	0	C35	0.317039	0.69481	0.248784	0.023499	2.48491	0.618962	0.63428	20.6213	0.375	0.539473	0.037295	0.0395	0	0	0	0	1	0.0012188	0.0008617	0.0003047	0.0003596	0	0	-0.0079491	-0.180128	0.0014318
2196	2015	浙江省	0.187528	1.01695	0.081999	0.020371	0.276219	0.043436	0.287743	0.375	21.7389	0.481661	0.474058	0.0307	2.63906	0	0	0	0	0	C35	0.357469	1.58996	0.162911	0.027502	2.56495	0.40713	0.491403	20.9639	0.333333	0.489536	0.072237	0.0353	0	0	0	0	1	0.0018627	0.001317	0.0004657	0.0005496	0	0	-0.0121491	-0.180128	0.0021884
2196	2016	浙江省	0.190106	1.22116	0.039921	0.021453	0.320885	0.040269	0.361326	0.333333	21.7893	0.420466	0.474058	0.0442	2.70805	0	0	0	0	0	C35	0.187528	1.01695	0.081999	0.020371	2.63906	0.474058	0.481661	21.7389	0.375	0.287743	0.043436	0.0307	0	0	0	0	1	0.002568	0.0018157	0.000642	0.0007577	0	0	-0.0167491	-0.180128	0.003017
2196	2017	浙江省	0.248243	1.48623	0.045747	0.027973	0.256114	0.041849	0.400355	0.333333	21.9148	0.378756	0.650292	0.0468	2.77259	0	0	0	0	0	C35	0.190106	1.22116	0.039921	0.021453	2.70805	0.474058	0.420466	21.7893	0.333333	0.361326	0.040269	0.0442	0	0	0	0	1	0.0004981	0.0003522	0.0001245	0.000147	0	0	-0.0032491	-0.180128	0.0005852
2196	2018	浙江省	0.313447	0.95938	0.039614	0.027323	0.034547	0.053383	0.475256	0.333333	21.7772	0.361008	0.864997	0.0739	2.83321	0	0	0	0	0	C35	0.248243	1.48623	0.045747	0.027973	2.77259	0.650292	0.378756	21.9148	0.333333	0.400355	0.041849	0.0468	0	0	0	0	1	9.95e-05	7.04e-05	2.49e-05	2.94e-05	0	0	-0.0006491	-0.180128	0.0001169
2198	2012	广东省	0.115102	0.6279	0.06872	0.360307	-0.177569	0.011311	0.332454	0.333333	19.5655	0.587312	0.188635	0.0367	1.94591	0	0	0	0	0	C27																	1					1
2198	2013	广东省	0.118984	0.53267	0.06006	0.294093	1.17037	0.081956	0.246729	0.333333	20.6388	0.507998	0.188635	0.029	2.07944	0	0	0	0	0	C27	0.115102	0.6279	0.06872	0.360307	1.94591	0.188635	0.587312	19.5655	0.333333	0.332454	0.011311	0.0367	0	0	0	0	1	0.001648	0.0011653	0.000412	0.0004863	1	1	-0.0107491	0.819872	-0.0088128
2198	2014	广东省	0.166078	1.25772	0.023967	0.351294	1.49541	0.094056	0.546536	0.333333	20.7577	0.40652	0.177477	0.0296	2.19722	0	0	0	0	0	C27	0.118984	0.53267	0.06006	0.294093	2.07944	0.188635	0.507998	20.6388	0.333333	0.246729	0.081956	0.029	0	0	0	0	1	0.0028286	0.002	0.0007071	0.0008346	1	1	-0.0184491	0.819872	-0.0151259
2198	2015	广东省	0.112879	1.16928	0.0441	0.442092	-0.159088	0.088725	0.454014	0.333333	20.7702	0.356371	0.0294617	0.0257	2.30259	0	0	0	0	0	C27	0.166078	1.25772	0.023967	0.351294	2.19722	0.177477	0.40652	20.7577	0.333333	0.546536	0.094056	0.0296	0	0	0	0	1	0.0027366	0.0019349	0.0006841	0.0008075	1	1	-0.0178491	0.819872	-0.0146339
2198	2016	广东省	0.104054	0.98277	0.066713	0.450134	-0.054338	0.079238	0.409324	0.333333	20.8177	0.338407	0.0447821	0.0249	2.3979	0	0	0	0	0	C27	0.112879	1.16928	0.0441	0.442092	2.30259	0.0294617	0.356371	20.7702	0.333333	0.454014	0.088725	0.0257	0	0	0	0	1	0.0033346	0.0023577	0.0008336	0.0009839	0	1	-0.0217491	0.819872	-0.0178314
2199	2012	浙江省	0.527669	1.31263	0.094424	0.016511	0.133901	0.080311	0.244701	0.333333	20.8786	0.362956	1.55418	0.0407	2.56495	0	0	0	0	0	C39																	1					0
2199	2013	浙江省	0.56796	1.29772	0.03305	0.015071	-0.145261	0.054975	0.168173	0.333333	21.0969	0.29438	1.65554	0.0457	2.63906	0	0	0	0	0	C39	0.527669	1.31263	0.094424	0.016511	2.56495	1.55418	0.362956	20.8786	0.333333	0.244701	0.080311	0.0407	0	0	0	0	1	0.0010348	0.0007316	0.0002587	0.0003053	0	0	-0.0067491	-0.180128	0.0012157
2199	2014	浙江省	0.558682	1.19976	0.033575	0.022417	0.266536	0.044897	0.180415	0.333333	21.2627	0.411609	0.0470744	0.0678	2.70805	0	0	0	0	0	C39	0.56796	1.29772	0.03305	0.015071	2.63906	1.65554	0.29438	21.0969	0.333333	0.168173	0.054975	0.0457	0	0	0	0	1	0.0002682	0.0001896	6.7e-05	7.91e-05	0	0	-0.0017491	-0.180128	0.0003151
2199	2015	浙江省	0.663167	0.55912	0.015422	0.022201	0.091509	0.041114	0.244061	0.375	21.0482	0.415799	0.0470744	0.0646	2.77259	0	0	0	0	0	C39	0.558682	1.19976	0.033575	0.022417	2.70805	0.0470744	0.411609	21.2627	0.333333	0.180415	0.044897	0.0678	0	0	0	0	1	-0.0031202	-0.0022062	-0.00078	-0.0009206	0	0	0.0203509	-0.180128	-0.0036658
2199	2016	浙江省	0.305062	0.8377	0.260393	0.018342	-0.238687	0.064159	0.38945	0.375	20.3082	0.402032	0.334828	0.0546	2.83321	0	0	0	0	0	C39	0.663167	0.55912	0.015422	0.022201	2.77259	0.0470744	0.415799	21.0482	0.375	0.244061	0.041114	0.0646	0	0	0	0	1	-0.0026296	-0.0018593	-0.0006574	-0.0007759	0	0	0.0171509	-0.180128	-0.0030894
2199	2017	浙江省	0.210609	1.12911	0.072454	0.011055	-0.097372	0.046935	0.398014	0.5	20.184	0.451087	0.334828	0.0354	2.89037	0	0	0	0	0	C39	0.305062	0.8377	0.260393	0.018342	2.83321	0.334828	0.402032	20.3082	0.375	0.38945	0.064159	0.0546	0	0	0	0	1	-0.0010964	-0.0007752	-0.0002741	-0.0003235	0	0	0.0071509	-0.180128	-0.0012881
2199	2018	浙江省	0.201677	0.80804	0.085679	0.013917	-0.236279	0.006658	0.370728	0.428571	19.9855	0.42841	0.334828	0.0708	2.94444	0	0	0	0	0	C39	0.210609	1.12911	0.072454	0.011055	2.89037	0.334828	0.451087	20.184	0.5	0.398014	0.046935	0.0354	0	0	0	0	1	0.0018474	0.0013062	0.0004618	0.0005451	0	0	-0.0120491	-0.180128	0.0021704
2201	2012	江苏省	0.635726	1.13451	0.079375	0.072151	0.004881	0.035036	0.566888	0.333333	20.8639	0.567834	2.4252	0.0337	2.89037	0	0	0	0	0	C30																	1					0
2201	2013	江苏省	0.665527	1.06351	0.080995	0.059347	-0.039812	0.030862	0.497355	0.333333	20.9536	0.566839	2.41954	0.0467	2.94444	0	0	0	0	0	C30	0.635726	1.13451	0.079375	0.072151	2.89037	2.4252	0.567834	20.8639	0.333333	0.566888	0.035036	0.0337	0	0	0	0	1	0.002108	0.0014905	0.000527	0.000622	0	0	-0.0137491	-0.180128	0.0024766
2201	2014	江苏省	0.738956	1.17657	0.07683	0.063212	0.266536	0.048331	0.452241	0.333333	21.221	0.577098	2.41954	0.0678	2.99573	0	0	0	0	0	C30	0.665527	1.06351	0.080995	0.059347	2.94444	2.41954	0.566839	20.9536	0.333333	0.497355	0.030862	0.0467	0	0	0	0	1	0.0001148	8.12e-05	2.87e-05	3.39e-05	0	0	-0.0007491	-0.180128	0.0001349
2201	2015	江苏省	0.587795	1.15494	0.009343	0.073446	-0.075087	0.044154	0.321846	0.333333	21.4831	0.560602	2.46611	0.0344	3.04452	0	0	0	0	0	C30	0.738956	1.17657	0.07683	0.063212	2.99573	2.41954	0.577098	21.221	0.333333	0.452241	0.048331	0.0678	0	0	0	0	1	-0.0031202	-0.0022062	-0.00078	-0.0009206	0	0	0.0203509	-0.180128	-0.0036658
2201	2016	江苏省	0.635863	1.63294	0.019878	0.071348	0.153752	0.037621	0.327713	0.333333	21.6079	0.540689	2.46611	0.0262	3.09104	0	0	0	0	0	C30	0.587795	1.15494	0.009343	0.073446	3.04452	2.46611	0.560602	21.4831	0.333333	0.321846	0.044154	0.0344	0	0	0	0	1	0.0020007	0.0014146	0.0005002	0.0005903	0	0	-0.0130491	-0.180128	0.0023505
2201	2017	江苏省	0.678898	1.30785	0.061568	0.073314	0.25257	0.032055	0.36273	0.333333	21.7316	0.544949	2.46611	0.0257	3.13549	0	0	0	0	0	C30	0.635863	1.63294	0.019878	0.071348	3.09104	2.46611	0.540689	21.6079	0.333333	0.327713	0.037621	0.0262	0	0	0	0	1	0.0032579	0.0023035	0.0008144	0.0009613	0	0	-0.0212491	-0.180128	0.0038276
2201	2018	江苏省	0.612589	1.11005	0.029534	0.067944	0.077273	0.036613	0.461693	0.333333	21.5648	0.536355	1.02072	0.0311	3.17805	0	0	0	0	0	C30	0.678898	1.30785	0.061568	0.073314	3.13549	2.46611	0.544949	21.7316	0.333333	0.36273	0.032055	0.0257	0	0	0	0	1	0.0033346	0.0023577	0.0008336	0.0009839	0	0	-0.0217491	-0.180128	0.0039176
2201	2019	江苏省	0.588638	0.59458	0.046647	0.071543	-0.080969	0.034934	0.428002	0.333333	21.5562	0.495524	0.597737	0.0338	3.21888	0	0	0	0	0	C30	0.612589	1.11005	0.029534	0.067944	3.17805	1.02072	0.536355	21.5648	0.333333	0.461693	0.036613	0.0311	0	0	0	0	1	0.0025066	0.0017723	0.0006266	0.0007396	0	0	-0.0163491	-0.180128	0.0029449
2203	2012	浙江省	0.581455	1.09352	0.086965	0.013992	-0.128637	0.032692	1.6082	0.333333	22.5852	0.736046	0.525557	0.02	2.3979	0	0	0	0	0	C32																	1					0
2203	2013	浙江省	0.605727	0.92703	0.050421	0.011958	0.2652	0.028198	1.78976	0.333333	22.7133	0.729844	0.427748	0.0185	2.48491	0	0	0	0	0	C32	0.581455	1.09352	0.086965	0.013992	2.3979	0.525557	0.736046	22.5852	0.333333	1.6082	0.032692	0.02	0	0	0	0	1	0.0042085	0.0029756	0.0010521	0.0012417	0	0	-0.0274491	-0.180128	0.0049444
2203	2014	浙江省	0.605384	1.02273	0.260225	0.012707	-0.07891	0.024399	1.46796	0.333333	22.8294	0.733078	0.719448	0.0302	2.56495	0	0	0	0	0	C32	0.605727	0.92703	0.050421	0.011958	2.48491	0.427748	0.729844	22.7133	0.333333	1.78976	0.028198	0.0185	0	0	0	0	1	0.0044385	0.0031383	0.0011096	0.0013096	0	0	-0.0289491	-0.180128	0.0052145
2203	2015	浙江省	0.551686	0.96721	0.123197	0.009529	0.126813	0.026501	1.47412	0.333333	22.9446	0.748237	0.865082	0.0217	2.63906	0	0	0	0	0	C32	0.605384	1.02273	0.260225	0.012707	2.56495	0.719448	0.733078	22.8294	0.333333	1.46796	0.024399	0.0302	0	0	0	0	1	0.0026446	0.0018699	0.0006611	0.0007803	0	0	-0.0172491	-0.180128	0.003107
2203	2016	浙江省	0.635792	1.10671	0.102949	0.013964	0.318307	0.018731	1.40369	0.333333	23.2696	0.716548	1.04289	0.0139	2.70805	0	0	1	0.693147	1	C32	0.551686	0.96721	0.123197	0.009529	2.63906	0.865082	0.748237	22.9446	0.333333	1.47412	0.026501	0.0217	0	0	0	0	1	0.0039478	0.0027914	0.0009869	0.0011648	0	0	-0.0257491	-0.180128	0.0046381
2203	2017	浙江省	0.638635	1.21747	0.034898	0.013145	0.664123	0.021601	1.95133	0.333333	23.4498	0.723845	1.04289	0.0136	2.77259	0	0	1	0.693147	1	C32	0.635792	1.10671	0.102949	0.013964	2.70805	1.04289	0.716548	23.2696	0.333333	1.40369	0.018731	0.0139	0	0	1	0.693147	1	-0.0181107	-0.0299121	0.0012859	0.0015177	0	0	-0.0335491	-0.180128	0.0060431
2203	2018	浙江省	0.563383	0.77728	0.061924	0.010057	0.36156	0.027226	2.11241	0.333333	23.6792	0.691809	1.11563	0.0129	2.83321	0	0	1	0.693147	1	C32	0.638635	1.21747	0.034898	0.013145	2.77259	1.04289	0.723845	23.4498	0.333333	1.95133	0.021601	0.0136	0	0	1	0.693147	1	-0.0182726	-0.0301796	0.0012974	0.0015313	0	0	-0.0338491	-0.180128	0.0060972
2203	2019	浙江省	0.601858	0.39903	0.109845	0.012996	0.013698	0.026225	1.67818	0.333333	23.9228	0.648811	1.41879	0.0151	2.89037	0	0	1	0.693147	1	C32	0.563383	0.77728	0.061924	0.010057	2.83321	1.11563	0.691809	23.6792	0.333333	2.11241	0.027226	0.0129	0	0	1	0.693147	1	-0.0186505	-0.0308037	0.0013242	0.0015629	0	0	-0.0345491	-0.180128	0.0062233
2206	2012	浙江省	0.361597	1.2097	0.201699	0.021643	-0.171988	0.055418	0.632533	0.363636	21.8495	0.521665	0.331747	0.0376	2.3979	0	0	0	0	0	C28																	1					0
2206	2013	浙江省	0.389594	1.01446	0.088365	0.020282	0.101524	0.051817	0.657963	0.333333	21.9065	0.50318	0.423894	0.0462	2.48491	0	0	0	0	0	C28	0.361597	1.2097	0.201699	0.021643	2.3979	0.331747	0.521665	21.8495	0.363636	0.632533	0.055418	0.0376	0	0	0	0	1	0.0015101	0.0010677	0.0003775	0.0004455	0	0	-0.0098491	-0.180128	0.0017741
2206	2014	浙江省	0.3874	1.13484	0.147402	0.024249	0.064024	0.049601	0.684916	0.444444	21.9286	0.511447	0.423894	0.0426	2.56495	0	0	0	0	0	C28	0.389594	1.01446	0.088365	0.020282	2.48491	0.423894	0.50318	21.9065	0.333333	0.657963	0.051817	0.0462	0	0	0	0	1	0.0001915	0.0001354	4.79e-05	5.65e-05	0	0	-0.0012491	-0.180128	0.000225
2206	2015	浙江省	0.415804	1.08253	0.049472	0.030963	-0.072239	0.044385	0.583005	0.444444	22.0147	0.510586	0.423894	0.0465	2.63906	0	0	0	0	0	C28	0.3874	1.13484	0.147402	0.024249	2.56495	0.423894	0.511447	21.9286	0.444444	0.684916	0.049601	0.0426	0	0	0	0	1	0.0007435	0.0005257	0.0001859	0.0002194	0	0	-0.0048491	-0.180128	0.0008735
2206	2016	浙江省	0.334701	0.82502	0.047086	0.033023	0.210099	0.042363	0.611616	0.428571	22.1574	0.468718	0.49097	0.0394	2.70805	0	1	3	1.38629	1	C28	0.415804	1.08253	0.049472	0.030963	2.63906	0.423894	0.510586	22.0147	0.444444	0.583005	0.044385	0.0465	0	0	0	0	1	0.0001455	0.0001029	3.64e-05	4.29e-05	0	0	-0.0009491	-0.180128	0.000171
2206	2017	浙江省	0.343895	0.60453	0.067775	0.033104	0.241388	0.042664	0.72676	0.428571	22.2012	0.442069	0.820704	0.0388	2.77259	0	1	3	1.38629	1	C28	0.334701	0.82502	0.047086	0.033023	2.70805	0.49097	0.468718	22.1574	0.428571	0.611616	0.042363	0.0394	0	1	1	1.38629	1	-0.0099243	-0.0071765	0.0003085	-0.0076849	0	0	-0.0080491	-0.180128	0.0014499
2206	2018	浙江省	0.389873	0.90012	0.078457	0.028797	0.120335	0.056866	0.742159	0.428571	22.294	0.411417	0.586174	0.038	2.83321	0	1	3	1.38629	1	C28	0.343895	0.60453	0.067775	0.033104	2.77259	0.820704	0.442069	22.2012	0.428571	0.72676	0.042664	0.0388	0	1	1	1.38629	1	-0.0106641	-0.0077114	0.0003315	-0.0082578	0	0	-0.0086491	-0.180128	0.0015579
2206	2019	浙江省	0.493817	0.92415	0.125348	0.027728	0.12443	0.047731	0.720489	0.428571	22.4408	0.43716	0.541801	0.0303	2.89037	0	1	3	1.38629	1	C28	0.389873	0.90012	0.078457	0.028797	2.83321	0.586174	0.411417	22.294	0.428571	0.742159	0.056866	0.038	0	1	1	1.38629	1	-0.0116504	-0.0084247	0.0003622	-0.0090216	0	0	-0.0094491	-0.180128	0.001702
2209	2012	广东省	0.505472	0.85342	0.122787	0.14566	0.043043	0.017192	0.557214	0.428571	20.9607	0.581925	1.70927	0.0352	2.63906	0	0	0	0	0	C35																	1					0
2209	2013	广东省	0.610791	0.99942	0.079321	0.126601	0.26883	0.012537	0.543853	0.428571	21.2234	0.548942	1.70927	0.0331	2.70805	0	0	0	0	0	C35	0.505472	0.85342	0.122787	0.14566	2.63906	1.70927	0.581925	20.9607	0.428571	0.557214	0.017192	0.0352	0	0	0	0	1	0.001878	0.0013279	0.0004695	0.0005541	0	0	-0.0122491	-0.180128	0.0022064
2209	2014	广东省	0.569599	1.05161	0.046415	0.124251	0.064805	0.012606	0.631243	0.375	21.1367	0.575407	1.6874	0.0389	2.77259	0	0	0	0	0	C35	0.610791	0.99942	0.079321	0.126601	2.70805	1.70927	0.548942	21.2234	0.428571	0.543853	0.012537	0.0331	0	0	0	0	1	0.0022	0.0015555	0.00055	0.0006491	0	0	-0.0143491	-0.180128	0.0025847
2209	2015	广东省	0.588995	1.09039	0.117819	0.145402	-0.156327	0.011658	0.50045	0.428571	21.1989	0.565672	1.16674	0.0449	2.83321	0	0	0	0	0	C35	0.569599	1.05161	0.046415	0.124251	2.77259	1.6874	0.575407	21.1367	0.375	0.631243	0.012606	0.0389	0	0	0	0	1	0.0013107	0.0009268	0.0003277	0.0003867	0	0	-0.0085491	-0.180128	0.0015399
2209	2016	广东省	0.626063	1.1768	0.101419	0.134437	-0.027197	0.011714	0.478366	0.428571	21.2167	0.509045	0.542092	0.0479	2.89037	0	0	0	0	0	C35	0.588995	1.09039	0.117819	0.145402	2.83321	1.16674	0.565672	21.1989	0.428571	0.50045	0.011658	0.0449	0	0	0	0	1	0.0003908	0.0002763	9.77e-05	0.0001153	0	0	-0.0025491	-0.180128	0.0004592
2209	2017	广东省	0.617293	1.16663	0.095082	0.12489	0.227329	0.012771	0.580218	0.428571	21.2283	0.471887	0.542092	0.051	2.94444	0	0	0	0	0	C35	0.626063	1.1768	0.101419	0.134437	2.89037	0.542092	0.509045	21.2167	0.428571	0.478366	0.011714	0.0479	0	0	0	0	1	-6.91e-05	-4.89e-05	-1.73e-05	-2.04e-05	0	0	0.0004509	-0.180128	-8.12e-05
2209	2018	广东省	0.558556	0.99826	0.123337	0.13525	0.024835	0.014748	0.676067	0.428571	21.1003	0.47227	0.835167	0.027	2.99573	0	0	0	0	0	C35	0.617293	1.16663	0.095082	0.12489	2.94444	0.542092	0.471887	21.2283	0.428571	0.580218	0.012771	0.051	0	0	0	0	1	-0.0005444	-0.0003849	-0.0001361	-0.0001606	0	0	0.0035509	-0.180128	-0.0006396
2209	2019	广东省	0.579473	1.19317	0.126647	0.150654	-0.277388	0.016901	0.494504	0.428571	21.0879	0.47227	0.835167	0.0368	3.04452	0	0	0	0	0	C35	0.558556	0.99826	0.123337	0.13525	2.99573	0.835167	0.47227	21.1003	0.428571	0.676067	0.014748	0.027	0	0	0	0	1	0.0031353	0.0022168	0.0007838	0.0009251	0	0	-0.0204491	-0.180128	0.0036835
2211	2012	江苏省	0.356544	1.38343	0.05074	0.036498	-0.121843	0.034524	0.310109	0.333333	21.7072	0.561817	2.64366	0.0437	2.30259	0	0	0	0	0	C26																	1					1
2211	2013	江苏省	0.516825	1.08744	0.116929	0.037845	-0.032027	0.049655	0.462204	0.375	21.2754	0.557428	2.64366	0.0334	2.3979	0	0	0	0	0	C26	0.356544	1.38343	0.05074	0.036498	2.30259	2.64366	0.561817	21.7072	0.333333	0.310109	0.034524	0.0437	0	0	0	0	1	0.0005748	0.0004064	0.0001437	0.0001696	0	1	-0.0037491	0.819872	-0.0030737
2211	2014	江苏省	0.325825	1.20655	0.022008	0.027237	-0.036379	0.030685	0.611737	0.428571	20.9583	0.479975	2.54658	0.0319	2.48491	0	0	0	0	0	C26	0.516825	1.08744	0.116929	0.037845	2.3979	2.64366	0.557428	21.2754	0.375	0.462204	0.049655	0.0334	0	0	0	0	1	0.002154	0.001523	0.0005385	0.0006355	0	0	-0.0140491	-0.180128	0.0025306
2211	2015	江苏省	0.233539	1.09039	0.015308	0.038021	-0.132522	0.036754	0.649237	0.428571	20.7567	0.442118	2.69986	0.0313	2.56495	0	0	0	0	0	C26	0.325825	1.20655	0.022008	0.027237	2.48491	2.54658	0.479975	20.9583	0.428571	0.611737	0.030685	0.0319	0	0	0	0	1	0.002384	0.0016856	0.000596	0.0007034	0	0	-0.0155491	-0.180128	0.0028008
2211	2016	江苏省	0.247123	1.21122	0.14906	0.035992	0.017236	0.034842	0.639462	0.5	20.789	0.4207	3.22025	0.0328	2.63906	0	0	0	0	0	C26	0.233539	1.09039	0.015308	0.038021	2.56495	2.69986	0.442118	20.7567	0.428571	0.649237	0.036754	0.0313	0	0	0	0	1	0.002476	0.0017507	0.000619	0.0007305	0	0	-0.0161491	-0.180128	0.0029089
2211	2017	江苏省	0.307516	1.21941	0.031149	0.027702	0.384027	0.030522	0.791947	0.5	20.8997	0.418235	3.22025	0.0318	2.70805	0	0	0	0	0	C26	0.247123	1.21122	0.14906	0.035992	2.63906	3.22025	0.4207	20.789	0.5	0.639462	0.034842	0.0328	0	0	0	0	1	0.002246	0.001588	0.0005615	0.0006627	0	0	-0.0146491	-0.180128	0.0026387
2211	2018	江苏省	0.328185	1.07009	0.031394	0.027848	0.142955	0.030132	0.913428	0.5	20.8905	0.421515	3.22025	0.0353	2.77259	0	0	0	0	0	C26	0.307516	1.21941	0.031149	0.027702	2.70805	3.22025	0.418235	20.8997	0.5	0.791947	0.030522	0.0318	0	0	0	0	1	0.0023993	0.0016965	0.0005998	0.0007079	0	0	-0.0156491	-0.180128	0.0028188
2211	2019	上海市	0.345214	1.06991	0.04007	0.03293	0.022712	0.021864	1.02391	0.4	20.7993	0.417711	1.03996	0.0342	2.83321	0	0	0	0	0	C26	0.328185	1.07009	0.031394	0.027848	2.77259	3.22025	0.421515	20.8905	0.5	0.913428	0.030132	0.0353	0	0	0	0	1	0.0018627	0.001317	0.0004657	0.0005496	0	0	-0.0121491	-0.180128	0.0021884
2213	2012	广东省	0.24353	0.99114	0.049312	0.102014	0.018302	0.047211	0.664753	0.428571	19.8674	0.496106	0.0096533	0.046	2.48491	0	0	0	0	0	C36																	1					0
2213	2019	广东省	0.190143	1.10339	0.239426	0.054024	0.516952	0.023076	0.406582	0.444444	19.9524	0.366357	1.20768	0.0481	2.94444	0	0	0	0	0	C36																	1					0
2214	2012	浙江省	0.349169	1.3667	0.046514	0.092028	0.179377	0.045947	0.387287	0.428571	20.3706	0.391353	1.82293	0.108	2.3979	0	0	0	0	0	C39																	1					0
2214	2013	浙江省	0.3828	1.25735	0.100602	0.13824	-0.039468	0.038204	0.33424	0.428571	20.4776	0.454925	1.88226	0.0985	2.48491	0	0	0	0	0	C39	0.349169	1.3667	0.046514	0.092028	2.3979	1.82293	0.391353	20.3706	0.428571	0.387287	0.045947	0.108	0	0	0	0	1	-0.0092837	-0.0065641	-0.0023208	-0.0027392	0	0	0.0605509	-0.180128	-0.0109069
2214	2014	浙江省	0.26521	1.28958	0.104593	0.079635	0.38545	0.021614	0.284495	0.5	20.9646	0.46906	1.56163	0.1133	2.56495	0	0	0	0	0	C39	0.3828	1.25735	0.100602	0.13824	2.48491	1.88226	0.454925	20.4776	0.428571	0.33424	0.038204	0.0985	0	0	0	0	1	-0.0078271	-0.0055342	-0.0019567	-0.0023094	0	0	0.0510509	-0.180128	-0.0091957
2214	2015	浙江省	0.325937	0.9467	0.083275	0.105013	-0.1081	0.01775	0.227722	0.5	21.0732	0.400308	2.19922	0.1833	2.63906	0	0	0	0	0	C39	0.26521	1.28958	0.104593	0.079635	2.56495	1.56163	0.46906	20.9646	0.5	0.284495	0.021614	0.1133	0	0	0	0	1	-0.0100963	-0.0071386	-0.002524	-0.0029789	0	0	0.0658509	-0.180128	-0.0118616
2214	2016	浙江省	0.217654	1.10983	0.07026	0.122244	0.050569	0.018438	0.271597	0.5	20.9464	0.398272	2.14862	0.2405	2.70805	0	0	0	0	0	C39	0.325937	0.9467	0.083275	0.105013	2.63906	2.19922	0.400308	21.0732	0.5	0.227722	0.01775	0.1833	0	0	0	0	1	-0.0208287	-0.0147271	-0.005207	-0.0061456	0	0	0.135851	-0.180128	-0.0244706
2214	2017	浙江省	0.302099	1.25184	0.072732	0.144063	-0.111636	0.014577	0.211227	0.5	21.0788	0.354273	2.40561	0.1695	2.77259	0	0	0	0	0	C39	0.217654	1.10983	0.07026	0.122244	2.70805	2.14862	0.398272	20.9464	0.5	0.271597	0.018438	0.2405	0	0	0	0	1	-0.0295986	-0.0209279	-0.0073994	-0.0087332	0	0	0.193051	-0.180128	-0.0347739
2214	2018	浙江省	0.283899	1.16264	0.078026	0.099879	0.404636	0.01278	0.291359	0.5	21.0976	0.350331	2.50285	0.1486	2.83321	0	0	0	0	0	C39	0.302099	1.25184	0.072732	0.144063	2.77259	2.40561	0.354273	21.0788	0.5	0.211227	0.014577	0.1695	0	0	0	0	1	-0.0187129	-0.0132311	-0.0046781	-0.0055213	0	0	0.122051	-0.180128	-0.0219848
2214	2019	浙江省	0.26468	1.10489	0.081219	0.091137	0.252472	0.010629	0.33836	0.5	21.1731	0.338074	2.65367	0.1662	2.89037	0	0	0	0	0	C39	0.283899	1.16264	0.078026	0.099879	2.83321	2.50285	0.350331	21.0976	0.5	0.291359	0.01278	0.1486	0	0	0	0	1	-0.0155085	-0.0109654	-0.003877	-0.0045758	0	0	0.101151	-0.180128	-0.0182201
2215	2012	广东省	0.314975	1.2693	0.310441	0.221129	0.027379	0.056737	0.79189	0.428571	21.4249	0.56755	0.596581	0.0383	1.94591	0	1	3	1.38629	1	C26																	1					1
2215	2013	广东省	0.41834	1.17772	0.197223	0.191717	0.086374	0.041727	0.67303	0.428571	21.6707	0.572982	0.596581	0.0378	2.07944	0	1	3	1.38629	1	C26	0.314975	1.2693	0.310441	0.221129	1.94591	0.596581	0.56755	21.4249	0.428571	0.79189	0.056737	0.0383	0	1	1	1.38629	1	-0.0112805	-0.0081572	0.0003507	-0.0087352	1	1	-0.0091491	0.819872	-0.0075011
2215	2014	广东省	0.379692	1.0754	0.252141	0.170644	0.269215	0.040706	0.87194	0.428571	21.6499	0.561094	0.596581	0.0354	2.19722	0	1	3	1.38629	1	C26	0.41834	1.17772	0.197223	0.191717	2.07944	0.596581	0.572982	21.6707	0.428571	0.67303	0.041727	0.0378	0	1	1	1.38629	1	-0.011897	-0.008603	0.0003698	-0.0092126	1	1	-0.0096491	0.819872	-0.007911
2215	2015	广东省	0.425231	1.18374	0.203993	0.222518	-0.1081	0.050618	0.718138	0.428571	21.8472	0.519819	0.725033	0.1833	2.30259	0	0	0	0	0	C26	0.379692	1.0754	0.252141	0.170644	2.19722	0.596581	0.561094	21.6499	0.428571	0.87194	0.040706	0.0354	0	1	1	1.38629	1	-0.0148562	-0.0107429	0.0004618	-0.011504	1	1	-0.0120491	0.819872	-0.0098787
2215	2016	广东省	0.446729	1.12383	0.179868	0.301547	-0.111695	0.067432	0.623462	0.428571	21.87	0.503952	0.781799	0.0495	2.3979	0	0	0	0	0	C26	0.425231	1.18374	0.203993	0.222518	2.30259	0.725033	0.519819	21.8472	0.428571	0.718138	0.050618	0.1833	0	0	0	0	1	-0.0208287	-0.0147271	-0.005207	-0.0061456	0	1	0.135851	0.819872	0.11138
2215	2017	广东省	0.505574	1.04448	0.123714	0.154852	0.437433	0.065753	0.621159	0.428571	22.2366	0.526468	0.76174	0.0317	2.48491	0	0	0	0	0	C26	0.446729	1.12383	0.179868	0.301547	2.3979	0.781799	0.503952	21.87	0.428571	0.623462	0.067432	0.0495	0	0	0	0	1	-0.0003145	-0.0002223	-7.86e-05	-9.28e-05	0	0	0.0020509	-0.180128	-0.0003694
2215	2018	广东省	0.50611	0.74014	0.139445	0.11848	0.419577	0.060613	0.725283	0.4	22.4322	0.510955	0.76174	0.0248	2.56495	1	0	4	1.60944	1	C26	0.505574	1.04448	0.123714	0.154852	2.48491	0.76174	0.526468	22.2366	0.428571	0.621159	0.065753	0.0317	0	0	0	0	1	0.0024146	0.0017073	0.0006036	0.0007125	0	0	-0.0157491	-0.180128	0.0028369
2215	2019	广东省	0.510673	1.25126	0.122001	0.11501	0.01322	0.047938	0.689688	0.4	22.4955	0.492758	0.892613	0.0229	2.63906	1	0	4	1.60944	1	C26	0.50611	0.74014	0.139445	0.11848	2.56495	0.76174	0.510955	22.4322	0.4	0.725283	0.060613	0.0248	1	0	1	1.60944	1	-0.0329797	-0.0201938	-0.0217809	0.0010246	0	0	-0.0226491	-0.180128	0.0040797
2216	2012	河南省	0.44956	0.7485	0.252657	0.248577	0.020594	0.04833	0.857952	0.333333	21.8624	0.512712	0.330382	0.0146	2.3979	0	0	0	0	0	C14																	2					0
2216	2013	河南省	0.515288	0.86711	0.180929	0.275027	0.344239	0.065802	0.971553	0.333333	22.034	0.502764	0.254875	0.0198	2.48491	0	0	0	0	0	C14	0.44956	0.7485	0.252657	0.248577	2.3979	0.330382	0.512712	21.8624	0.333333	0.857952	0.04833	0.0146	0	0	0	0	2	0.0050364	0.003561	0.0012591	0.001486	0	0	-0.0328491	-0.180128	0.005917
2216	2014	河南省	0.473914	0.72713	0.104308	0.293085	0.136274	0.066845	1.15733	0.333333	21.9868	0.498947	0.211071	0.0209	2.56495	0	0	0	0	0	C14	0.515288	0.86711	0.180929	0.275027	2.48491	0.254875	0.502764	22.034	0.333333	0.971553	0.065802	0.0198	0	0	0	0	2	0.0042392	0.0029973	0.0010598	0.0012508	0	0	-0.0276491	-0.180128	0.0049804
2216	2015	河南省	0.509265	1.03458	0.153321	0.296969	0.034933	0.059892	1.10309	0.4	22.069	0.481344	0.0558131	0.0306	2.63906	0	0	0	0	0	C14	0.473914	0.72713	0.104308	0.293085	2.56495	0.211071	0.498947	21.9868	0.333333	1.15733	0.066845	0.0209	0	0	0	0	2	0.0040705	0.0028781	0.0010176	0.001201	0	0	-0.0265491	-0.180128	0.0047822
2216	2016	河南省	0.538707	0.92829	0.13968	0.296448	0.128289	0.053757	1.15147	0.333333	22.1469	0.475161	0.0558131	0.0304	2.70805	0	0	0	0	0	C14	0.509265	1.03458	0.153321	0.296969	2.63906	0.0558131	0.481344	22.069	0.4	1.10309	0.059892	0.0306	0	0	0	0	2	0.0025833	0.0018265	0.0006458	0.0007622	0	0	-0.0168491	-0.180128	0.003035
2216	2017	河南省	0.54072	0.69588	0.157551	0.276888	0.099322	0.049784	1.20479	0.333333	22.1962	0.476348	0.0558131	0.0224	2.77259	0	0	0	0	0	C14	0.538707	0.92829	0.13968	0.296448	2.70805	0.0558131	0.475161	22.1469	0.333333	1.15147	0.053757	0.0304	0	0	0	0	2	0.002614	0.0018482	0.0006535	0.0007713	0	0	-0.0170491	-0.180128	0.003071
2216	2018	河南省	0.552601	0.78703	0.17349	0.285688	0.053929	0.045837	1.20167	0.333333	22.2515	0.478106	0.0558131	0.0301	2.83321	0	0	0	0	0	C14	0.54072	0.69588	0.157551	0.276888	2.77259	0.0558131	0.476348	22.1962	0.333333	1.20479	0.049784	0.0224	0	0	0	0	2	0.0038405	0.0027155	0.0009601	0.0011332	0	0	-0.0250491	-0.180128	0.004512
2216	2019	河南省	0.57816	0.69651	0.107581	0.265876	0.080589	0.041072	1.13297	0.333333	22.3878	0.484331	0.0558131	0.025	2.89037	0	0	0	0	0	C14	0.552601	0.78703	0.17349	0.285688	2.83321	0.0558131	0.478106	22.2515	0.333333	1.20167	0.045837	0.0301	0	0	0	0	2	0.00266	0.0018807	0.000665	0.0007848	0	0	-0.0173491	-0.180128	0.0031251
2217	2012	山东省	0.391867	1.14867	0.099102	0.017731	0.020594	0.095572	0.799188	0.333333	21.116	0.311024	2.22426	0.0146	2.19722	0	0	0	0	0	C26																	1					1
2217	2013	山东省	0.421653	0.77857	0.073618	0.020834	0.344239	0.095273	0.83194	0.333333	21.0837	0.307771	2.24018	0.0198	2.30259	0	0	0	0	0	C26	0.391867	1.14867	0.099102	0.017731	2.19722	2.22426	0.311024	21.116	0.333333	0.799188	0.095572	0.0146	0	0	0	0	1	0.0050364	0.003561	0.0012591	0.001486	1	1	-0.0328491	0.819872	-0.026932
2217	2014	山东省	0.433	1.02533	0.041283	0.016409	1.55953	0.077467	0.951142	0.333333	21.8895	0.496378	1.43803	0.0199	2.3979	0	0	0	0	0	C26	0.421653	0.77857	0.073618	0.020834	2.30259	2.24018	0.307771	21.0837	0.333333	0.83194	0.095273	0.0198	0	0	0	0	1	0.0042392	0.0029973	0.0010598	0.0012508	0	1	-0.0276491	0.819872	-0.0226687
2217	2015	山东省	0.395618	0.99272	0.082511	0.012917	0.622163	0.029431	0.541055	0.333333	22.9376	0.462627	0.541626	0.0234	2.48491	0	0	0	0	0	C39	0.433	1.02533	0.041283	0.016409	2.3979	1.43803	0.496378	21.8895	0.333333	0.951142	0.077467	0.0199	0	0	0	0	1	0.0042238	0.0029865	0.0010559	0.0012463	0	0	-0.0275491	-0.180128	0.0049624
2217	2016	山东省	0.470761	1.05696	0.23344	0.008802	1.39136	0.016128	0.696913	0.333333	23.5565	0.456267	0.543254	0.0293	2.56495	0	0	0	0	0	C39	0.395618	0.99272	0.082511	0.012917	2.48491	0.541626	0.462627	22.9376	0.333333	0.541055	0.029431	0.0234	0	0	0	0	1	0.0036872	0.0026071	0.0009218	0.0010879	0	0	-0.0240491	-0.180128	0.0043319
2217	2017	山东省	0.526715	1.26836	0.146425	0.009587	0.275737	0.013453	0.71129	0.363636	23.7792	0.403882	0.543254	0.0303	2.63906	0	0	0	0	0	C39	0.470761	1.05696	0.23344	0.008802	2.56495	0.543254	0.456267	23.5565	0.333333	0.696913	0.016128	0.0293	0	0	0	0	1	0.0027826	0.0019675	0.0006956	0.000821	0	0	-0.0181491	-0.180128	0.0032692
2218	2012	广东省	0.38062	1.23675	0.058235	0.053931	0.106692	0.031461	0.229638	0.333333	21.5579	0.629563	0.913728	0.0517	1.60944	0	0	0	0	0	C39																	1					1
2218	2013	广东省	0.438763	1.02949	0.026666	0.041831	1.01142	0.027582	0.414912	0.333333	21.6652	0.600405	1.05344	0.0374	1.79176	0	0	0	0	0	C39	0.38062	1.23675	0.058235	0.053931	1.60944	0.913728	0.629563	21.5579	0.333333	0.229638	0.031461	0.0517	0	0	0	0	1	-0.0006518	-0.0004608	-0.0001629	-0.0001923	1	1	0.0042509	0.819872	0.0034852
2218	2014	广东省	0.560839	1.03654	0.058281	0.082145	-0.487149	0.035375	0.170802	0.375	21.8849	0.594755	1.08994	0.2006	1.94591	0	0	0	0	0	C38	0.438763	1.02949	0.026666	0.041831	1.79176	1.05344	0.600405	21.6652	0.333333	0.414912	0.027582	0.0374	0	0	0	0	1	0.0015407	0.0010894	0.0003852	0.0004546	1	1	-0.0100491	0.819872	-0.0082389
2218	2015	广东省	0.38627	1.16216	0.016723	0.05647	0.333822	0.048073	0.171353	0.333333	22.1697	0.519797	1.09608	0.0737	2.07944	0	0	0	0	0	C38	0.560839	1.03654	0.058281	0.082145	1.94591	1.08994	0.594755	21.8849	0.375	0.170802	0.035375	0.2006	0	0	0	0	1	-0.0234811	-0.0166025	-0.0058701	-0.0069282	1	1	0.153151	0.819872	0.125564
2218	2016	广东省	0.437158	1.07609	0.045474	0.037499	0.568097	0.06485	0.237633	0.333333	22.2927	0.500911	1.09608	0.071	2.19722	0	0	0	0	0	C38	0.38627	1.16216	0.016723	0.05647	2.07944	1.09608	0.519797	22.1697	0.333333	0.171353	0.048073	0.0737	0	0	0	0	1	-0.0040248	-0.0028458	-0.0010062	-0.0011875	1	1	0.0262509	0.819872	0.0215224
2218	2017	广东省	0.507217	1.30085	0.049677	0.025844	0.327011	0.059378	0.263449	0.333333	22.4725	0.492885	1.09608	0.0589	2.30259	1	0	5	1.79176	1	C38	0.437158	1.07609	0.045474	0.037499	2.19722	1.09608	0.500911	22.2927	0.333333	0.237633	0.06485	0.071	0	0	0	0	1	-0.0036108	-0.0025531	-0.0009027	-0.0010654	1	1	0.0235509	0.819872	0.0193088
2218	2018	广东省	0.544704	1.11683	0.029589	0.032697	-0.260167	0.059126	0.176976	0.333333	22.569	0.492774	1.09651	0.0621	2.3979	1	0	5	1.79176	1	C38	0.507217	1.30085	0.049677	0.025844	2.30259	1.09608	0.492885	22.4725	0.333333	0.263449	0.059378	0.0589	1	0	1	1.79176	1	0.0187617	0.0102096	0.011012	-0.000518	0	1	0.0114509	0.819872	0.0093883
2218	2019	广东省	0.527921	1.22432	0.033986	0.032134	-0.05965	0.064998	0.168004	0.333333	22.5595	0.457959	1.07045	0.0614	2.48491	1	0	5	1.79176	1	C38	0.544704	1.11683	0.029589	0.032697	2.3979	1.09651	0.492774	22.569	0.333333	0.176976	0.059126	0.0621	1	0	1	1.79176	1	0.0240047	0.0130627	0.0140894	-0.0006628	0	0	0.0146509	-0.180128	-0.002639
2220	2012	辽宁省	0.483206	0.88505	0.168831	0.039891	0.208332	0.022074	0.608305	0.428571	21.7931	0.592371	0.415481	0.0017	2.70805	0	0	0	0	0	C13																	1					0
2220	2013	辽宁省	0.537795	0.74387	0.083875	0.03524	-0.160909	0.018192	0.421067	0.428571	21.9854	0.594755	0.392245	0.0026	2.77259	0	0	0	0	0	C13	0.483206	0.88505	0.168831	0.039891	2.70805	0.415481	0.592371	21.7931	0.428571	0.608305	0.022074	0.0017	0	0	0	0	1	0.0070143	0.0049595	0.0017535	0.0020696	0	0	-0.0457491	-0.180128	0.0082407
2220	2014	辽宁省	0.579113	0.89531	0.027958	0.029869	0.080396	0.018031	0.383372	0.428571	22.1567	0.585387	0.392245	0.0024	2.83321	0	0	0	0	0	C13	0.537795	0.74387	0.083875	0.03524	2.77259	0.392245	0.594755	21.9854	0.428571	0.421067	0.018192	0.0026	0	0	0	0	1	0.0068763	0.0048619	0.001719	0.0020289	0	0	-0.0448491	-0.180128	0.0080786
2220	2015	辽宁省	0.582903	1.15364	0.059026	0.028949	-0.04384	0.016174	0.336321	0.428571	22.2428	0.618644	0.392245	0.0026	2.89037	0	0	0	0	0	C13	0.579113	0.89531	0.027958	0.029869	2.83321	0.392245	0.585387	22.1567	0.428571	0.383372	0.018031	0.0024	0	0	0	0	1	0.0069069	0.0048836	0.0017267	0.0020379	0	0	-0.0450491	-0.180128	0.0081146
2220	2016	辽宁省	0.444565	1.03377	0.062179	0.027064	-0.038795	0.01583	0.309098	0.5	22.2875	0.584431	0.179985	0.0028	2.94444	0	0	0	0	0	C13	0.582903	1.15364	0.059026	0.028949	2.89037	0.392245	0.618644	22.2428	0.428571	0.336321	0.016174	0.0026	0	0	0	0	1	0.0068763	0.0048619	0.001719	0.0020289	0	0	-0.0448491	-0.180128	0.0080786
2220	2017	辽宁省	0.462543	1.11089	0.020725	0.016511	-0.008119	0.01436	0.285776	0.428571	22.3578	0.578366	0.0791808	0.003	2.99573	0	0	0	0	0	C13	0.444565	1.03377	0.062179	0.027064	2.94444	0.179985	0.584431	22.2875	0.5	0.309098	0.01583	0.0028	0	0	0	0	1	0.0068456	0.0048402	0.0017113	0.0020198	0	0	-0.0446491	-0.180128	0.0080426
2220	2018	辽宁省	0.480486	1.01657	0.00611	0.015581	-0.290943	0.014491	0.209033	0.428571	22.3267	0.564527	0.0274206	0.0027	3.04452	0	0	0	0	0	C13	0.462543	1.11089	0.020725	0.016511	2.99573	0.0791808	0.578366	22.3578	0.428571	0.285776	0.01436	0.003	0	0	0	0	1	0.0068149	0.0048185	0.0017037	0.0020108	0	0	-0.0444491	-0.180128	0.0080065
2223	2012	江苏省	0.148274	0.95439	0.208698	0.073327	0.121054	0.042073	0.852186	0.333333	21.155	0.669215	1.16187	0.0542	1.60944	1	0	4	1.60944	1	C35																	1					1
2223	2013	江苏省	0.163491	1.0145	0.177893	0.087041	0.085437	0.035833	0.785454	0.333333	21.3182	0.6683	1.16187	0.0539	1.79176	1	0	4	1.60944	1	C35	0.148274	0.95439	0.208698	0.073327	1.60944	1.16187	0.669215	21.155	0.333333	0.852186	0.042073	0.0542	1	0	1	1.60944	1	0.0098302	0.0060191	0.0064922	-0.0003054	1	1	0.0067509	0.819872	0.0055349
2223	2016	江苏省	0.150889	0.9997	0.402837	0.077031	0.25139	0.070553	0.453315	0.333333	22.4823	0.485621	0.94445	0.0456	2.19722	0	0	0	0	0	C35																	1					1
2224	2012	浙江省	0.241865	0.88711	0.299054	0.048894	0.013338	0.037209	1.0915	0.4	20.5135	0.613076	2.69192	0.0343	2.30259	0	0	0	0	0	C29																	1					1
2224	2013	浙江省	0.086935	0.89192	0.403711	0.045538	0.067325	0.025275	0.802222	0.4	20.8862	0.552972	1.49613	0.0322	2.3979	0	0	0	0	0	C29	0.241865	0.88711	0.299054	0.048894	2.30259	2.69192	0.613076	20.5135	0.4	1.0915	0.037209	0.0343	0	0	0	0	1	0.002016	0.0014254	0.000504	0.0005948	0	1	-0.0131491	0.819872	-0.0107805
2224	2014	浙江省	0.083129	0.72839	0.450649	0.041279	0.026586	0.055792	0.694785	0.5	21.0569	0.447637	2.25672	0.032	2.48491	0	0	0	0	0	C29	0.086935	0.89192	0.403711	0.045538	2.3979	1.49613	0.552972	20.8862	0.4	0.802222	0.025275	0.0322	0	0	0	0	1	0.002338	0.0016531	0.0005845	0.0006898	0	0	-0.0152491	-0.180128	0.0027468
2224	2015	浙江省	0.078856	0.81492	0.5444	0.040236	-0.039747	0.060129	0.589164	0.375	21.1807	0.421687	2.43289	0.0364	2.56495	0	0	0	0	0	C29	0.083129	0.72839	0.450649	0.041279	2.48491	2.25672	0.447637	21.0569	0.5	0.694785	0.055792	0.032	0	0	0	0	1	0.0023687	0.0016748	0.0005921	0.0006989	0	0	-0.0154491	-0.180128	0.0027828
2224	2016	浙江省	0.085926	1.12964	0.401262	0.042828	-0.102543	0.092259	0.471613	0.375	21.2954	0.409218	2.49962	0.0409	2.63906	0	0	0	0	0	C29	0.078856	0.81492	0.5444	0.040236	2.56495	2.43289	0.421687	21.1807	0.375	0.589164	0.060129	0.0364	0	0	0	0	1	0.001694	0.0011978	0.0004235	0.0004998	0	0	-0.0110491	-0.180128	0.0019902
2224	2017	浙江省	0.124712	1.34071	0.309173	0.040603	0.079435	0.088119	0.456592	0.428571	21.4043	0.408608	2.49962	0.0458	2.70805	0	0	0	0	0	C29	0.085926	1.12964	0.401262	0.042828	2.63906	2.49962	0.409218	21.2954	0.375	0.471613	0.092259	0.0409	0	0	0	0	1	0.0010041	0.00071	0.000251	0.0002963	0	0	-0.0065491	-0.180128	0.0011797
2224	2018	浙江省	0.258106	1.14187	0.289592	0.05194	0.018935	0.06306	0.347795	0.428571	21.6952	0.408487	2.49962	0.0318	2.77259	0	0	0	0	0	C29	0.124712	1.34071	0.309173	0.040603	2.70805	2.49962	0.408608	21.4043	0.428571	0.456592	0.088119	0.0458	0	0	0	0	1	0.0002528	0.0001788	6.32e-05	7.46e-05	0	0	-0.0016491	-0.180128	0.000297
2224	2019	浙江省	0.175111	1.16746	0.338694	0.047097	0.029408	0.056574	0.337603	0.428571	21.7536	0.377736	2.49962	0.0372	2.83321	0	0	0	0	0	C29	0.258106	1.14187	0.289592	0.05194	2.77259	2.49962	0.408487	21.6952	0.428571	0.347795	0.06306	0.0318	0	0	0	0	1	0.0023993	0.0016965	0.0005998	0.0007079	0	0	-0.0156491	-0.180128	0.0028188
2225	2012	河南省	0.553475	1.15323	0.021687	0.105036	0.061937	0.057962	0.690803	0.363636	21.8566	0.579523	0.0233258	0.0396	2.30259	0	0	0	0	0	C30																	2					1
2225	2013	河南省	0.493043	1.02609	0.013466	0.101736	0.133654	0.055034	0.642966	0.4	22.0538	0.529387	0.0500275	0.0404	2.3979	0	0	0	0	0	C30	0.553475	1.15323	0.021687	0.105036	2.30259	0.0233258	0.579523	21.8566	0.363636	0.690803	0.057962	0.0396	0	0	0	0	2	0.0012034	0.0008509	0.0003008	0.0003551	0	1	-0.0078491	0.819872	-0.0064352
2225	2014	河南省	0.502663	1.1568	0.013669	0.100653	0.073396	0.052689	0.532918	0.4	22.3123	0.435266	0.138021	0.0406	2.48491	0	0	0	0	0	C30	0.493043	1.02609	0.013466	0.101736	2.3979	0.0500275	0.529387	22.0538	0.4	0.642966	0.055034	0.0404	0	0	0	0	2	0.0010808	0.0007642	0.0002702	0.0003189	0	0	-0.0070491	-0.180128	0.0012697
2225	2015	河南省	0.488975	1.02099	0.018565	0.109954	0.069983	0.049379	0.541962	0.333333	22.3632	0.451398	0.3244	0.0443	2.56495	0	0	0	0	0	C30	0.502663	1.1568	0.013669	0.100653	2.48491	0.138021	0.435266	22.3123	0.4	0.532918	0.052689	0.0406	0	0	0	0	2	0.0010501	0.0007425	0.0002625	0.0003098	0	0	-0.0068491	-0.180128	0.0012337
2225	2016	河南省	0.48117	0.93619	0.032691	0.108909	-0.162934	0.053025	0.499699	0.333333	22.2666	0.427635	0.3244	0.048	2.63906	0	0	0	0	0	C30	0.488975	1.02099	0.018565	0.109954	2.56495	0.3244	0.451398	22.3632	0.333333	0.541962	0.049379	0.0443	0	0	0	0	2	0.0004828	0.0003414	0.0001207	0.0001425	0	0	-0.0031491	-0.180128	0.0005672
2225	2017	河南省	0.477835	1.40896	0.025992	0.105805	0.203582	0.059914	0.577123	0.375	22.3078	0.423093	0.3244	0.048	2.70805	0	0	0	0	0	C30	0.48117	0.93619	0.032691	0.108909	2.63906	0.3244	0.427635	22.2666	0.333333	0.499699	0.053025	0.048	0	0	0	0	2	-8.45e-05	-5.97e-05	-2.11e-05	-2.49e-05	0	0	0.0005509	-0.180128	-9.92e-05
2225	2018	河南省	0.475741	0.60636	0.026343	0.087715	0.372507	0.054983	0.73004	0.375	22.3895	0.424113	0.3244	0.0438	2.77259	0	0	0	0	0	C30	0.477835	1.40896	0.025992	0.105805	2.70805	0.3244	0.423093	22.3078	0.375	0.577123	0.059914	0.048	0	0	0	0	2	-8.45e-05	-5.97e-05	-2.11e-05	-2.49e-05	0	0	0.0005509	-0.180128	-9.92e-05
2225	2019	河南省	0.478141	0.97	0.052618	0.097472	0.071711	0.05693	0.723301	0.333333	22.4679	0.39809	0.3244	0.0466	2.83321	0	0	0	0	0	C30	0.475741	0.60636	0.026343	0.087715	2.77259	0.3244	0.424113	22.3895	0.375	0.73004	0.054983	0.0438	0	0	0	0	2	0.0005595	0.0003956	0.0001399	0.0001651	0	0	-0.0036491	-0.180128	0.0006573
2226	2012	安徽省	0.211433	1.07098	0.180774	0.086961	0.461202	0.109408	0.513228	0.333333	21.9634	0.760783	0.772928	0.0232	1.94591	0	0	0	0	0	C26																	2					1
2226	2013	安徽省	0.266289	0.96905	0.165701	0.078077	0.091387	0.091304	0.482518	0.333333	22.1126	0.627704	0.885295	0.0191	2.07944	0	0	0	0	0	C26	0.211433	1.07098	0.180774	0.086961	1.94591	0.772928	0.760783	21.9634	0.333333	0.513228	0.109408	0.0232	0	0	0	0	2	0.0037179	0.0026287	0.0009294	0.001097	1	1	-0.0242491	0.819872	-0.0198811
2226	2014	安徽省	0.24729	0.93364	0.144918	0.089076	-0.074019	0.098731	0.44533	0.375	22.1158	0.545453	0.885295	0.02	2.19722	0	0	0	0	0	C26	0.266289	0.96905	0.165701	0.078077	2.07944	0.885295	0.627704	22.1126	0.333333	0.482518	0.091304	0.0191	0	0	0	0	2	0.0043465	0.0030732	0.0010866	0.0012824	1	1	-0.0283491	0.819872	-0.0232426
2226	2015	安徽省	0.221288	1.21493	0.069162	0.089001	-0.242372	0.083119	0.292986	0.333333	22.2569	0.541572	0.885295	0.0262	2.30259	0	0	0	0	0	C26	0.24729	0.93364	0.144918	0.089076	2.19722	0.885295	0.545453	22.1158	0.375	0.44533	0.098731	0.02	0	0	0	0	2	0.0042085	0.0029756	0.0010521	0.0012417	1	1	-0.0274491	0.819872	-0.0225047
2226	2016	安徽省	0.187203	1.10228	0.087516	0.086328	-0.004459	0.074069	0.264039	0.333333	22.3566	0.504486	0.885295	0.0334	2.3979	0	0	0	0	0	C26	0.221288	1.21493	0.069162	0.089001	2.30259	0.885295	0.541572	22.2569	0.333333	0.292986	0.083119	0.0262	0	0	0	0	2	0.0032579	0.0023035	0.0008144	0.0009613	0	1	-0.0212491	0.819872	-0.0174215
2226	2017	安徽省	0.206544	1.32153	0.251712	0.076009	0.223315	0.072822	0.322591	0.375	22.3578	0.504486	0.885295	0.023	2.48491	0	0	0	0	0	C26	0.187203	1.10228	0.087516	0.086328	2.3979	0.885295	0.504486	22.3566	0.333333	0.264039	0.074069	0.0334	0	0	0	0	2	0.002154	0.001523	0.0005385	0.0006355	0	0	-0.0140491	-0.180128	0.0025306
2226	2018	安徽省	0.482312	1.35913	0.091153	0.04328	0.744453	0.037236	0.239615	0.333333	23.2115	0.567876	1.44428	0.0134	2.56495	0	0	0	0	0	C26	0.206544	1.32153	0.251712	0.076009	2.48491	0.885295	0.504486	22.3578	0.375	0.322591	0.072822	0.023	0	0	0	0	2	0.0037485	0.0026504	0.0009371	0.001106	0	0	-0.0244491	-0.180128	0.004404
2226	2019	安徽省	0.451694	1.17892	0.068229	0.037344	0.259226	0.045462	0.297665	0.333333	23.2255	0.567876	1.44428	0.0118	2.63906	0	0	0	0	0	C26	0.482312	1.35913	0.091153	0.04328	2.56495	1.44428	0.567876	23.2115	0.333333	0.239615	0.037236	0.0134	0	0	0	0	2	0.0052204	0.0036911	0.0013051	0.0015403	0	0	-0.0340491	-0.180128	0.0061332
2228	2012	福建省	0.5713	0.86174	0.141878	0.054054	0.102413	0.051047	0.987504	0.428571	21.485	0.622049	0.909306	0.0123	1.60944	0	0	0	0	0	C22																	1					1
2228	2013	福建省	0.551012	0.88568	0.054883	0.06146	0.154709	0.070749	1.10608	0.428571	21.5154	0.623769	0.909306	0.012	1.79176	0	0	0	0	0	C22	0.5713	0.86174	0.141878	0.054054	1.60944	0.909306	0.622049	21.485	0.428571	0.987504	0.051047	0.0123	0	0	0	0	1	0.0053891	0.0038104	0.0013472	0.0015901	1	1	-0.0351491	0.819872	-0.0288177
2228	2014	福建省	0.555621	0.98966	0.064866	0.064287	0.11236	0.062814	1.10928	0.428571	21.619	0.623065	0.909306	0.0114	1.94591	0	0	0	0	0	C22	0.551012	0.88568	0.054883	0.06146	1.79176	0.909306	0.623769	21.5154	0.428571	1.10608	0.070749	0.012	0	0	0	0	1	0.0054351	0.0038429	0.0013587	0.0016036	1	1	-0.0354491	0.819872	-0.0290637
2228	2015	福建省	0.460042	1.13953	0.096876	0.065691	0.050065	0.081601	0.956182	0.428571	21.8162	0.557981	1.15845	0.0105	2.07944	0	0	0	0	0	C22	0.555621	0.98966	0.064866	0.064287	1.94591	0.909306	0.623065	21.619	0.428571	1.10928	0.062814	0.0114	0	0	0	0	1	0.005527	0.0039079	0.0013817	0.0016308	1	1	-0.0360491	0.819872	-0.0295556
2228	2016	福建省	0.624875	1.35645	0.085992	0.054809	0.598652	0.098672	0.83995	0.428571	22.415	0.537636	1.15845	0.0115	2.19722	0	0	0	0	0	C22	0.460042	1.13953	0.096876	0.065691	2.07944	1.15845	0.557981	21.8162	0.428571	0.956182	0.081601	0.0105	0	0	0	0	1	0.005665	0.0040055	0.0014162	0.0016715	1	1	-0.0369491	0.819872	-0.0302935
2228	2017	福建省	0.57134	0.88044	0.071682	0.044149	0.918333	0.080311	1.35376	0.428571	22.5892	0.490914	1.15845	0.015	2.30259	0	0	0	0	0	C22	0.624875	1.35645	0.085992	0.054809	2.19722	1.15845	0.537636	22.415	0.428571	0.83995	0.098672	0.0115	0	0	0	0	1	0.0055117	0.0038971	0.0013779	0.0016263	1	1	-0.0359491	0.819872	-0.0294736
2228	2018	福建省	0.568854	1.04319	0.07398	0.039572	0.390762	0.07397	1.73465	0.428571	22.6712	0.526018	1.15845	0.0096	2.3979	0	0	0	0	0	C22	0.57134	0.88044	0.071682	0.044149	2.30259	1.15845	0.490914	22.5892	0.428571	1.35376	0.080311	0.015	0	0	0	0	1	0.0049751	0.0035177	0.0012437	0.0014679	0	1	-0.0324491	0.819872	-0.0266041
2228	2019	福建省	0.494499	0.91703	0.056393	0.043983	-0.087895	0.083334	1.70397	0.428571	22.5969	0.499457	1.15845	0.0123	2.48491	0	0	0	0	0	C22	0.568854	1.04319	0.07398	0.039572	2.3979	1.15845	0.526018	22.6712	0.428571	1.73465	0.07397	0.0096	0	0	0	0	1	0.005803	0.0041031	0.0014507	0.0017122	0	0	-0.0378491	-0.180128	0.0068177
2229	2014	福建省	0.335002	1.55622	0.093468	0.059673	0.341392	0.045307	0.63226	0.363636	21.0352	0.43516	0.220019	0.0579	2.70805	0	0	0	0	0	C23																	1					0
2229	2015	福建省	0.48782	1.30354	0.206454	0.087215	-0.234851	0.0291	0.323304	0.363636	21.4382	0.373398	0.380079	0.0364	2.77259	0	0	0	0	0	C23	0.335002	1.55622	0.093468	0.059673	2.70805	0.220019	0.43516	21.0352	0.363636	0.63226	0.045307	0.0579	0	0	0	0	1	-0.0016023	-0.0011329	-0.0004006	-0.0004728	0	0	0.0104509	-0.180128	-0.0018825
2229	2016	福建省	0.247145	1.39278	0.386653	0.080423	0.280999	0.024016	0.347772	0.333333	21.6128	0.363503	0.380079	0.038	2.83321	0	0	0	0	0	C23	0.48782	1.30354	0.206454	0.087215	2.77259	0.380079	0.373398	21.4382	0.363636	0.323304	0.0291	0.0364	0	0	0	0	1	0.001694	0.0011978	0.0004235	0.0004998	0	0	-0.0110491	-0.180128	0.0019902
2229	2017	福建省	0.164824	1.32278	0.349285	0.082748	-0.178826	0.026747	0.329398	0.333333	21.47	0.361363	0.380079	0.0348	2.89037	0	0	0	0	0	C23	0.247145	1.39278	0.386653	0.080423	2.83321	0.380079	0.363503	21.6128	0.333333	0.347772	0.024016	0.038	0	0	0	0	1	0.0014487	0.0010243	0.0003622	0.0004275	0	0	-0.0094491	-0.180128	0.001702
2229	2018	福建省	0.178888	1.20089	0.391761	0.072731	0.015273	0.026539	0.341352	0.375	21.4494	0.334706	0.585785	0.0343	2.94444	0	0	0	0	0	C23	0.164824	1.32278	0.349285	0.082748	2.89037	0.380079	0.361363	21.47	0.333333	0.329398	0.026747	0.0348	0	0	0	0	1	0.0019394	0.0013712	0.0004848	0.0005722	0	0	-0.0126491	-0.180128	0.0022785
2229	2019	福建省	0.154984	1.29928	0.385957	0.06394	-0.11206	0.023642	0.295068	0.333333	21.4761	0.33413	0.240355	0.0375	2.99573	0	0	0	0	0	C23	0.178888	1.20089	0.391761	0.072731	2.94444	0.585785	0.334706	21.4494	0.375	0.341352	0.026539	0.0343	0	0	0	0	1	0.002016	0.0014254	0.000504	0.0005948	0	0	-0.0131491	-0.180128	0.0023685
2231	2012	辽宁省	0.133092	1.10661	0.227505	0.07731	-0.244034	0.007748	0.498616	0.4	20.4974	0.668442	0.10436	0.1005	2.48491	0	0	4	1.60944	1	C39																	1					0
2231	2013	辽宁省	0.204648	1.50707	0.139594	0.095443	-0.142877	0.014042	0.413224	0.4	20.531	0.579933	0.257274	0.0942	2.56495	0	0	4	1.60944	1	C39	0.133092	1.10661	0.227505	0.07731	2.48491	0.10436	0.668442	20.4974	0.4	0.498616	0.007748	0.1005	0	0	1	1.60944	1	0.0772484	0.0472999	-0.0020334	-0.0023999	0	0	0.0530509	-0.180128	-0.009556
2231	2014	辽宁省	0.228695	1.04345	0.12017	0.056581	0.286074	0.013118	0.511776	0.4	20.5687	0.483744	0.315686	0.0385	2.63906	0	0	4	1.60944	1	C39	0.204648	1.50707	0.139594	0.095443	2.56495	0.257274	0.579933	20.531	0.4	0.413224	0.014042	0.0942	0	0	1	1.60944	1	0.0680749	0.0416829	-0.0017919	-0.0021149	0	0	0.0467509	-0.180128	-0.0084212
2231	2015	辽宁省	0.220653	1.38119	0.147219	0.075149	-0.111048	0.011437	0.458882	0.4	20.5602	0.476747	0.315686	0.0417	2.70805	0	0	0	0	0	C39	0.228695	1.04345	0.12017	0.056581	2.63906	0.315686	0.483744	20.5687	0.4	0.511776	0.013118	0.0385	0	0	1	1.60944	1	-0.0130309	-0.0079789	0.000343	0.0004048	0	0	-0.0089491	-0.180128	0.001612
2231	2016	辽宁省	0.224911	1.34862	0.168202	0.071771	0.230034	0.00395	0.548997	0.4	20.5879	0.487116	0.315686	0.0461	2.77259	0	0	0	0	0	C39	0.220653	1.38119	0.147219	0.075149	2.70805	0.315686	0.476747	20.5602	0.4	0.458882	0.011437	0.0417	0	0	0	0	1	0.0008814	0.0006232	0.0002204	0.0002601	0	0	-0.0057491	-0.180128	0.0010356
2231	2017	辽宁省	0.309696	1.1237	0.190518	0.052436	0.049847	0.00235	0.505553	0.4	20.719	0.523234	0.384718	0.0398	2.83321	0	0	0	0	0	C39	0.224911	1.34862	0.168202	0.071771	2.77259	0.315686	0.487116	20.5879	0.4	0.548997	0.00395	0.0461	0	0	0	0	1	0.0002068	0.0001462	5.17e-05	6.1e-05	0	0	-0.0013491	-0.180128	0.000243
2231	2018	辽宁省	0.288419	1.11535	0.196377	0.062497	-0.508256	0.002705	0.31973	0.4	20.4673	0.501647	0.384718	0.0446	2.89037	0	0	0	0	0	C39	0.309696	1.1237	0.190518	0.052436	2.83321	0.384718	0.523234	20.719	0.4	0.505553	0.00235	0.0398	0	0	0	0	1	0.0011728	0.0008292	0.0002932	0.000346	0	0	-0.0076491	-0.180128	0.0013778
2231	2019	辽宁省	0.234825	1.42426	0.346771	0.033382	0.449576	0.002647	0.458977	0.5	20.4771	0.494611	0.384718	0.034	2.94444	0	0	0	0	0	C39	0.288419	1.11535	0.196377	0.062497	2.89037	0.384718	0.501647	20.4673	0.4	0.31973	0.002705	0.0446	0	0	0	0	1	0.0004368	0.0003089	0.0001092	0.0001289	0	0	-0.0028491	-0.180128	0.0005132
2233	2012	广东省	0.322074	1.42286	0.10788	0.031595	-0.157312	0.088097	0.681036	0.333333	22.3562	0.660725	0.202533	0.009	1.60944	0	0	0	0	0	C30																	1					1
2233	2013	广东省	0.298451	0.96815	0.094755	0.032771	0.094698	0.093398	0.700802	0.428571	22.418	0.661268	0.202533	0.009	1.79176	0	0	0	0	0	C30	0.322074	1.42286	0.10788	0.031595	1.60944	0.202533	0.660725	22.3562	0.333333	0.681036	0.088097	0.009	0	0	0	0	1	0.005895	0.0041681	0.0014737	0.0017393	1	1	-0.0384491	0.819872	-0.0315233
2233	2014	广东省	0.213263	0.85052	0.102485	0.028946	0.167867	0.089313	0.824075	0.428571	22.4111	0.663462	0.202533	0.0012	1.94591	0	0	0	0	0	C30	0.298451	0.96815	0.094755	0.032771	1.79176	0.202533	0.661268	22.418	0.428571	0.700802	0.093398	0.009	0	0	0	0	1	0.005895	0.0041681	0.0014737	0.0017393	1	1	-0.0384491	0.819872	-0.0315233
2233	2015	广东省	0.274122	1.10669	0.058124	0.027537	-0.139777	0.110999	0.635257	0.428571	22.5208	0.666572	0.211476	0.0011	2.07944	0	0	0	0	0	C30	0.213263	0.85052	0.102485	0.028946	1.94591	0.202533	0.663462	22.4111	0.428571	0.824075	0.089313	0.0012	0	0	0	0	1	0.0070909	0.0050137	0.0017727	0.0020922	1	1	-0.0462491	0.819872	-0.0379183
2233	2016	广东省	0.304332	1.19832	0.097911	0.027038	-0.053363	0.101283	0.538949	0.4	22.6304	0.669004	0.211476	0.0009	2.19722	0	0	0	0	0	C30	0.274122	1.10669	0.058124	0.027537	2.07944	0.211476	0.666572	22.5208	0.428571	0.635257	0.110999	0.0011	0	0	0	0	1	0.0071062	0.0050245	0.0017765	0.0020967	1	1	-0.0463491	0.819872	-0.0380003
2233	2017	广东省	0.163825	1.66753	0.099828	0.020605	0.257612	0.066931	0.466092	0.4	23.0048	0.547787	0.434441	0.0007	2.30259	0	0	0	0	0	C30	0.304332	1.19832	0.097911	0.027038	2.19722	0.211476	0.669004	22.6304	0.4	0.538949	0.101283	0.0009	0	0	0	0	1	0.0071369	0.0050462	0.0017842	0.0021058	1	1	-0.0465491	0.819872	-0.0381643
2233	2018	广东省	0.179125	1.08925	0.06074	0.016425	0.452722	0.05989	0.605903	0.4	23.1157	0.530594	0.521469	0.0005	2.3979	0	0	0	0	0	C30	0.163825	1.66753	0.099828	0.020605	2.30259	0.434441	0.547787	23.0048	0.4	0.466092	0.066931	0.0007	0	0	0	0	1	0.0071676	0.0050679	0.0017918	0.0021148	0	1	-0.0467491	0.819872	-0.0383282
2233	2019	广东省	0.166774	0.80691	0.10657	0.014093	0.039268	0.056043	0.586342	0.4	23.1871	0.470129	0.552102	0.0009	2.48491	0	0	0	0	0	C30	0.179125	1.08925	0.06074	0.016425	2.3979	0.521469	0.530594	23.1157	0.4	0.605903	0.05989	0.0005	0	0	0	0	1	0.0071982	0.0050896	0.0017995	0.0021239	0	0	-0.0469491	-0.180128	0.0084569
2236	2012	浙江省	0.36786	0.6594	0.197473	0.130658	0.601307	0.011219	1.03938	0.428571	21.9462	0.597111	1.79161	0.0678	2.30259	0	0	0	0	0	C39																	1					1
2236	2013	浙江省	0.307529	0.91152	0.293358	0.10435	0.532077	0.005595	0.897566	0.428571	22.5197	0.581934	1.82253	0.0924	2.3979	0	0	0	0	0	C39	0.36786	0.6594	0.197473	0.130658	2.30259	1.79161	0.597111	21.9462	0.428571	1.03938	0.011219	0.0678	0	0	0	0	1	-0.0031202	-0.0022062	-0.00078	-0.0009206	0	1	0.0203509	0.819872	0.0166852
2236	2014	浙江省	0.347802	1.07236	0.15804	0.09286	0.355223	0.004001	0.917636	0.428571	22.8015	0.556177	1.82253	0.1064	2.48491	0	0	0	0	0	C39	0.307529	0.91152	0.293358	0.10435	2.3979	1.82253	0.581934	22.5197	0.428571	0.897566	0.005595	0.0924	0	0	0	0	1	-0.0068919	-0.004873	-0.0017229	-0.0020335	0	0	0.0449509	-0.180128	-0.0080969
2236	2015	浙江省	0.429182	0.79366	0.147911	0.113394	0.374522	0.010543	0.876069	0.428571	23.1656	0.555659	1.82179	0.0948	2.56495	0	0	0	0	0	C39	0.347802	1.07236	0.15804	0.09286	2.48491	1.82253	0.556177	22.8015	0.428571	0.917636	0.004001	0.1064	0	0	0	0	1	-0.0090384	-0.0063906	-0.0022595	-0.0026668	0	0	0.0589509	-0.180128	-0.0106187
2236	2016	浙江省	0.451675	0.79846	0.135046	0.1229	0.322615	0.007821	0.867418	0.428571	23.4557	0.549204	1.82179	0.1069	2.63906	0	0	0	0	0	C39	0.429182	0.79366	0.147911	0.113394	2.56495	1.82179	0.555659	23.1656	0.428571	0.876069	0.010543	0.0948	0	0	0	0	1	-0.0072599	-0.0051331	-0.0018149	-0.002142	0	0	0.0473509	-0.180128	-0.0085292
2236	2017	浙江省	0.503446	0.84838	0.143562	0.128245	0.413784	0.011876	0.883328	0.375	23.7834	0.502709	1.97637	0.0949	2.70805	0	0	0	0	0	C39	0.451675	0.79846	0.135046	0.1229	2.63906	1.82179	0.549204	23.4557	0.428571	0.867418	0.007821	0.1069	0	0	0	0	1	-0.009115	-0.0064448	-0.0022787	-0.0026894	0	0	0.0594509	-0.180128	-0.0107088
2236	2018	浙江省	0.510324	1.45544	0.140501	0.142205	0.255843	0.014135	0.898108	0.375	23.9947	0.498093	1.96776	0.0965	2.77259	0	0	0	0	0	C39	0.503446	0.84838	0.143562	0.128245	2.70805	1.97637	0.502709	23.7834	0.375	0.883328	0.011876	0.0949	0	0	0	0	1	-0.0072752	-0.005144	-0.0018187	-0.0021466	0	0	0.0474509	-0.180128	-0.0085473
2236	2019	浙江省	0.459619	1.33043	0.092482	0.151168	0.104951	0.013927	0.884483	0.375	24.1097	0.520714	1.75841	0.1069	2.83321	0	0	0	0	0	C39	0.510324	1.45544	0.140501	0.142205	2.77259	1.96776	0.498093	23.9947	0.375	0.898108	0.014135	0.0965	0	0	0	0	1	-0.0075205	-0.0053174	-0.0018801	-0.002219	0	0	0.0490509	-0.180128	-0.0088355
2237	2012	山东省	0.689859	1.11213	0.053102	0.001371	0.127788	0.015786	1.03737	0.333333	23.0417	0.563708	1.82537	0.0319	2.89037	0	0	0	0	0	C32																	1					0
2237	2013	山东省	0.700096	0.81843	0.025227	0.003463	0.123185	0.014075	1.04783	0.333333	23.1481	0.55558	1.82537	0.0364	2.94444	0	0	0	0	0	C32	0.689859	1.11213	0.053102	0.001371	2.89037	1.82537	0.563708	23.0417	0.333333	1.03737	0.015786	0.0319	0	0	0	0	1	0.002384	0.0016856	0.000596	0.0007034	0	0	-0.0155491	-0.180128	0.0028008
2237	2014	山东省	0.680283	0.8602	0.040268	0.002431	0.29911	0.016409	1.37143	0.333333	23.141	0.526362	1.64471	0.0302	2.99573	0	0	0	0	0	C32	0.700096	0.81843	0.025227	0.003463	2.94444	1.82537	0.55558	23.1481	0.333333	1.04783	0.014075	0.0364	0	0	0	0	1	0.001694	0.0011978	0.0004235	0.0004998	0	0	-0.0110491	-0.180128	0.0019902
2237	2015	山东省	0.688583	0.96986	0.021301	0.002499	-0.080659	0.015715	1.19982	0.375	23.1905	0.488722	1.65518	0.0319	3.04452	0	0	0	0	0	C32	0.680283	0.8602	0.040268	0.002431	2.99573	1.64471	0.526362	23.141	0.333333	1.37143	0.016409	0.0302	0	0	0	0	1	0.0026446	0.0018699	0.0006611	0.0007803	0	0	-0.0172491	-0.180128	0.003107
2237	2016	山东省	0.711783	0.58004	0.038799	0.002755	0.15932	0.012507	1.23428	0.375	23.3103	0.484218	1.65518	0.0309	3.09104	0	0	0	0	0	C32	0.688583	0.96986	0.021301	0.002499	3.04452	1.65518	0.488722	23.1905	0.375	1.19982	0.015715	0.0319	0	0	0	0	1	0.002384	0.0016856	0.000596	0.0007034	0	0	-0.0155491	-0.180128	0.0028008
2237	2017	山东省	0.673905	0.74782	0.010537	0.005496	0.190637	0.016406	1.50989	0.333333	23.2828	0.516744	1.65518	0.035	3.13549	0	0	0	0	0	C32	0.711783	0.58004	0.038799	0.002755	3.09104	1.65518	0.484218	23.3103	0.375	1.23428	0.012507	0.0309	0	0	0	0	1	0.0025373	0.001794	0.0006343	0.0007486	0	0	-0.0165491	-0.180128	0.002981
2237	2018	山东省	0.707569	0.4452	0.01658	0.006564	0.085927	0.026209	1.42098	0.333333	23.426	0.484218	1.65518	0.0314	3.17805	0	0	0	0	0	C32	0.673905	0.74782	0.010537	0.005496	3.13549	1.65518	0.516744	23.2828	0.333333	1.50989	0.016406	0.035	0	0	0	0	1	0.0019087	0.0013496	0.0004772	0.0005632	0	0	-0.0124491	-0.180128	0.0022424
2239	2012	江苏省	0.145049	1.05864	0.350183	0.025323	0.127788	0.036004	0.644499	0.333333	20.2664	0.72821	0.463231	0.0319	2.30259	0	0	0	0	0	C18																	1					1
2239	2013	江苏省	0.195251	0.63778	0.213092	0.033198	0.123185	0.191809	0.584358	0.375	20.5127	0.609924	0.900283	0.0364	2.3979	0	0	0	0	0	C18	0.145049	1.05864	0.350183	0.025323	2.30259	0.463231	0.72821	20.2664	0.333333	0.644499	0.036004	0.0319	0	0	0	0	1	0.002384	0.0016856	0.000596	0.0007034	0	1	-0.0155491	0.819872	-0.0127482
2239	2014	江苏省	0.120857	0.90743	0.54988	0.034993	0.29911	0.028026	0.627598	0.375	20.3906	0.449678	3.91473	0.0302	2.48491	0	0	0	0	0	C18	0.195251	0.63778	0.213092	0.033198	2.3979	0.900283	0.609924	20.5127	0.375	0.584358	0.191809	0.0364	0	0	0	0	1	0.001694	0.0011978	0.0004235	0.0004998	0	0	-0.0110491	-0.180128	0.0019902
2239	2015	江苏省	0.426269	0.96986	0.084433	0.041817	4.519	0.066385	0.370955	0.333333	22.6246	0.608997	0.036139	0.0323	2.56495	0	0	0	0	0	C18	0.120857	0.90743	0.54988	0.034993	2.48491	3.91473	0.449678	20.3906	0.375	0.627598	0.028026	0.0302	0	0	0	0	1	0.0026446	0.0018699	0.0006611	0.0007803	0	0	-0.0172491	-0.180128	0.003107
2239	2017	江苏省	0.400609	0.93895	0.083896	0.042259	-0.008687	0.050687	0.598571	0.333333	22.8821	0.59209	0.0110388	0.0379	2.70805	0	0	0	0	0	C36																	1					0
2239	2018	江苏省	0.379738	1.08326	0.03619	0.044022	-0.210868	0.048314	0.489407	0.333333	22.8466	0.585592	0.0284903	0.0557	2.77259	0	0	0	0	0	C36	0.400609	0.93895	0.083896	0.042259	2.70805	0.0110388	0.59209	22.8821	0.333333	0.598571	0.050687	0.0379	0	0	0	0	1	0.0014641	0.0010352	0.000366	0.000432	0	0	-0.0095491	-0.180128	0.0017201
2239	2019	江苏省	0.353013	1.24297	0.021392	0.045998	-0.21516	0.058917	0.39194	0.375	22.8264	0.565708	0.0284903	0.0802	2.83321	0	0	0	0	0	C36	0.379738	1.08326	0.03619	0.044022	2.77259	0.0284903	0.585592	22.8466	0.333333	0.489407	0.048314	0.0557	0	0	0	0	1	-0.001265	-0.0008945	-0.0003162	-0.0003733	0	0	0.0082509	-0.180128	-0.0014862
2240	2012	广东省	0.483506	1.03739	0.029874	0.033046	-0.080603	0.043963	0.575746	0.444444	21.8315	0.501876	1.04563	0.0145	2.3979	0	0	0	0	0	C20																	1					0
2240	2013	广东省	0.429297	0.63778	0.022127	0.037266	0.019511	0.044993	0.638772	0.5	21.7472	0.506203	1.04563	0.0138	2.48491	0	0	0	0	0	C20	0.483506	1.03739	0.029874	0.033046	2.3979	1.04563	0.501876	21.8315	0.444444	0.575746	0.043963	0.0145	0	0	0	0	1	0.0050518	0.0035719	0.0012629	0.0014905	0	0	-0.0329491	-0.180128	0.0059351
2240	2014	广东省	0.403725	0.7183	0.03001	0.040538	-0.035196	0.045381	0.639765	0.444444	21.7095	0.448238	1.18882	0.0124	2.56495	1	0	5	1.79176	1	C20	0.429297	0.63778	0.022127	0.037266	2.48491	1.04563	0.506203	21.7472	0.5	0.638772	0.044993	0.0138	0	0	0	0	1	0.0051591	0.0036478	0.0012897	0.0015222	0	0	-0.0336491	-0.180128	0.0060611
2240	2015	广东省	0.417177	1.04276	0.031037	0.049264	4.519	0.046488	0.599429	0.666667	21.5996	0.399308	1.04806	0.0323	2.63906	0	0	0	0	0	C20	0.403725	0.7183	0.03001	0.040538	2.56495	1.18882	0.448238	21.7095	0.444444	0.639765	0.045381	0.0124	1	0	1	1.79176	1	-0.0574257	-0.0312495	-0.0337057	0.0015855	0	0	-0.0350491	-0.180128	0.0063133
2240	2017	广东省	0.280369	1.40412	0.119734	0.036302	-0.008687	0.048468	0.682591	0.5	21.8074	0.406259	0.497315	0.0379	2.77259	0	0	0	0	0	C20																	1					0
2240	2018	广东省	0.394686	1.08613	0.057517	0.028699	-0.210868	0.039673	0.700133	0.428571	22.0034	0.39754	0.55331	0.0557	2.83321	0	0	0	0	0	C20	0.280369	1.40412	0.119734	0.036302	2.77259	0.497315	0.406259	21.8074	0.5	0.682591	0.048468	0.0379	0	0	0	0	1	0.0014641	0.0010352	0.000366	0.000432	0	0	-0.0095491	-0.180128	0.0017201
2240	2019	广东省	0.458061	1.10167	0.037103	0.041406	-0.095097	0.078321	0.46664	0.428571	22.309	0.374013	0.695345	0.0094	2.89037	0	1	2	1.09861	1	C20	0.394686	1.08613	0.057517	0.028699	2.83321	0.55331	0.39754	22.0034	0.428571	0.700133	0.039673	0.0557	0	0	0	0	1	-0.001265	-0.0008945	-0.0003162	-0.0003733	0	0	0.0082509	-0.180128	-0.0014862
2241	2012	山东省	0.442159	0.75454	0.165878	0.019802	0.779054	0.058079	0.772423	0.444444	22.9629	0.581255	0.313496	0.0385	2.3979	0	0	0	0	0	C39																	1					0
2241	2013	山东省	0.490425	0.99415	0.147016	0.01866	0.385431	0.046321	0.797753	0.444444	23.257	0.551689	0.31678	0.0455	2.48491	0	0	0	0	0	C39	0.442159	0.75454	0.165878	0.019802	2.3979	0.313496	0.581255	22.9629	0.444444	0.772423	0.058079	0.0385	0	0	0	0	1	0.0013721	0.0009701	0.000343	0.0004048	0	0	-0.0089491	-0.180128	0.001612
2241	2014	山东省	0.520096	1.02614	0.230993	0.017567	0.263729	0.058661	0.715124	0.444444	23.6002	0.539903	0.31678	0.0609	2.56495	0	0	0	0	0	C39	0.490425	0.99415	0.147016	0.01866	2.48491	0.31678	0.551689	23.257	0.444444	0.797753	0.046321	0.0455	0	0	0	0	1	0.0002988	0.0002113	7.47e-05	8.82e-05	0	0	-0.0019491	-0.180128	0.0003511
2241	2015	山东省	0.506598	0.94997	0.203424	0.026539	0.075363	0.065763	0.70948	0.428571	23.6808	0.494567	0.373011	0.0712	2.63906	0	0	0	0	0	C39	0.520096	1.02614	0.230993	0.017567	2.56495	0.31678	0.539903	23.6002	0.444444	0.715124	0.058661	0.0609	0	0	0	0	1	-0.0020623	-0.0014582	-0.0005156	-0.0006085	0	0	0.0134509	-0.180128	-0.0024229
2241	2016	山东省	0.526519	0.98544	0.140246	0.023067	0.412403	0.063413	0.841818	0.428571	23.8548	0.504437	0.340108	0.0694	2.70805	0	0	0	0	0	C39	0.506598	0.94997	0.203424	0.026539	2.63906	0.373011	0.494567	23.6808	0.428571	0.70948	0.065763	0.0712	0	0	0	0	1	-0.0036415	-0.0025747	-0.0009103	-0.0010744	0	0	0.0237509	-0.180128	-0.0042782
2241	2017	山东省	0.438572	0.99459	0.126375	0.019709	0.323983	0.060599	0.96109	0.428571	24.0031	0.46898	0.335043	0.0664	2.77259	0	0	0	0	0	C39	0.526519	0.98544	0.140246	0.023067	2.70805	0.340108	0.504437	23.8548	0.428571	0.841818	0.063413	0.0694	0	0	0	0	1	-0.0033655	-0.0023796	-0.0008414	-0.000993	0	0	0.0219509	-0.180128	-0.003954
2241	2018	山东省	0.489291	1.26367	0.067509	0.023968	-0.069944	0.068061	0.798542	0.428571	24.1158	0.467406	0.439416	0.0797	2.83321	0	0	0	0	0	C39	0.438572	0.99459	0.126375	0.019709	2.77259	0.335043	0.46898	24.0031	0.428571	0.96109	0.060599	0.0664	0	0	0	0	1	-0.0029056	-0.0020544	-0.0007264	-0.0008573	0	0	0.0189509	-0.180128	-0.0034136
2241	2019	山东省	0.534649	1.33967	0.089284	0.015205	0.479871	0.06916	1.01406	0.428571	24.2689	0.419168	0.38206	0.0576	2.89037	0	0	0	0	0	C39	0.489291	1.26367	0.067509	0.023968	2.83321	0.439416	0.467406	24.1158	0.428571	0.798542	0.068061	0.0797	0	0	0	0	1	-0.0049447	-0.0034962	-0.0012361	-0.001459	0	0	0.0322509	-0.180128	-0.0058093
2242	2012	山东省	0.306527	0.93106	0.349504	0.137949	-0.049525	0.06721	1.15979	0.333333	22.1728	0.735042	1.06867	0.0266	2.30259	0	0	0	0	0	C38																	1					1
2242	2013	山东省	0.318973	0.75688	0.234251	0.135523	0.078166	0.057416	1.17542	0.333333	22.2346	0.72004	1.06867	0.0319	2.3979	0	0	0	0	0	C38	0.306527	0.93106	0.349504	0.137949	2.30259	1.06867	0.735042	22.1728	0.333333	1.15979	0.06721	0.0266	0	0	0	0	1	0.0031966	0.0022602	0.0007991	0.0009432	0	1	-0.0208491	0.819872	-0.0170936
2242	2014	山东省	0.352255	1.04386	0.248403	0.130125	0.115499	0.039053	1.1969	0.333333	22.3259	0.689452	1.04669	0.0294	2.48491	0	0	0	0	0	C38	0.318973	0.75688	0.234251	0.135523	2.3979	1.06867	0.72004	22.2346	0.333333	1.17542	0.057416	0.0319	0	0	0	0	1	0.002384	0.0016856	0.000596	0.0007034	0	0	-0.0155491	-0.180128	0.0028008
2242	2015	山东省	0.429839	1.05868	0.171623	0.140071	0.187865	0.027216	1.19853	0.333333	22.4967	0.734329	1.04669	0.0295	2.56495	0	0	0	0	0	C38	0.352255	1.04386	0.248403	0.130125	2.48491	1.04669	0.689452	22.3259	0.333333	1.1969	0.039053	0.0294	0	0	0	0	1	0.0027673	0.0019566	0.0006918	0.0008165	0	0	-0.0180491	-0.180128	0.0032511
2242	2016	山东省	0.371685	0.92004	0.128707	0.150832	0.036078	0.028402	1.30795	0.333333	22.4448	0.742796	1.04669	0.0297	2.63906	0	0	0	0	0	C38	0.429839	1.05868	0.171623	0.140071	2.56495	1.04669	0.734329	22.4967	0.333333	1.19853	0.027216	0.0295	0	0	0	0	1	0.002752	0.0019458	0.000688	0.000812	0	0	-0.0179491	-0.180128	0.0032331
2242	2017	山东省	0.33052	0.78134	0.125582	0.150791	-0.009198	0.028507	1.35449	0.333333	22.4005	0.722956	1.04669	0.0368	2.70805	0	0	0	0	0	C38	0.371685	0.92004	0.128707	0.150832	2.63906	1.04669	0.742796	22.4448	0.333333	1.30795	0.028402	0.0297	0	0	0	0	1	0.0027213	0.0019241	0.0006803	0.0008029	0	0	-0.0177491	-0.180128	0.0031971
2242	2018	山东省	0.424953	0.83555	0.136327	0.168534	0.127103	0.018889	1.22652	0.333333	22.6194	0.744807	1.08505	0.0364	2.77259	0	0	0	0	0	C38	0.33052	0.78134	0.125582	0.150791	2.70805	1.04669	0.722956	22.4005	0.333333	1.35449	0.028507	0.0368	0	0	0	0	1	0.0016327	0.0011544	0.0004082	0.0004817	0	0	-0.0106491	-0.180128	0.0019182
2242	2019	山东省	0.497712	0.85403	0.155435	0.157893	0.144788	0.016451	1.25223	0.333333	22.7339	0.777553	1.08505	0.0353	2.83321	0	0	0	0	0	C38	0.424953	0.83555	0.136327	0.168534	2.77259	1.08505	0.744807	22.6194	0.333333	1.22652	0.018889	0.0364	0	0	0	0	1	0.001694	0.0011978	0.0004235	0.0004998	0	0	-0.0110491	-0.180128	0.0019902
2248	2012	山东省	0.609565	1.16652	0.03399	0.060014	-0.404778	0.180378	0.121077	0.333333	21.8485	0.494844	0.34614	0.0691	2.07944	0	0	0	0	0	C34																	1					1
2248	2013	山东省	0.635013	0.78873	0.027984	0.064353	-0.099705	0.121977	0.124696	0.333333	21.7139	0.494844	0.34614	0.073	2.19722	0	0	0	0	0	C34	0.609565	1.16652	0.03399	0.060014	2.07944	0.34614	0.494844	21.8485	0.333333	0.121077	0.180378	0.0691	0	0	0	0	1	-0.0033195	-0.0023471	-0.0008299	-0.0009794	1	1	0.0216509	0.819872	0.017751
2248	2014	山东省	0.495832	0.88689	0.013548	0.063389	0.028887	0.074006	0.146249	0.333333	21.5828	0.48796	0.012225	0.0523	2.30259	0	0	0	0	0	C34	0.635013	0.78873	0.027984	0.064353	2.19722	0.34614	0.494844	21.7139	0.333333	0.124696	0.121977	0.073	0	0	0	0	1	-0.0039175	-0.0027699	-0.0009793	-0.0011559	1	1	0.0255509	0.819872	0.0209485
2248	2015	山东省	0.561916	0.71028	0.014658	0.087725	-0.333057	0.078995	0.106661	0.333333	21.4934	0.444576	0.323025	0.0518	2.3979	0	0	0	0	0	C34	0.495832	0.88689	0.013548	0.063389	2.30259	0.012225	0.48796	21.5828	0.333333	0.146249	0.074006	0.0523	0	0	0	0	1	-0.0007437	-0.0005259	-0.0001859	-0.0002194	0	1	0.0048509	0.819872	0.0039772
2248	2016	山东省	0.647406	1.28196	0.006813	0.080866	-0.272218	0.088896	0.089542	0.333333	21.3508	0.350213	0.414293	0.0575	2.48491	0	0	0	0	0	C34	0.561916	0.71028	0.014658	0.087725	2.3979	0.323025	0.444576	21.4934	0.333333	0.106661	0.078995	0.0518	0	0	0	0	1	-0.0006671	-0.0004717	-0.0001668	-0.0001968	0	0	0.0043509	-0.180128	-0.0007837
2248	2017	山东省	0.577277	1.71405	0.036493	0.11028	-0.33863	0.101236	0.07186	0.333333	21.157	0.315222	0.719059	0.0734	2.56495	0	0	0	0	0	C34	0.647406	1.28196	0.006813	0.080866	2.48491	0.414293	0.350213	21.3508	0.333333	0.089542	0.088896	0.0575	0	0	0	0	1	-0.001541	-0.0010896	-0.0003852	-0.0004547	0	0	0.0100509	-0.180128	-0.0018105
2248	2018	山东省	0.907898	0.72512	0.024103	0.159887	-0.250907	0.085244	0.107627	0.333333	20.4645	0.305713	1.27167	0.0957	2.63906	0	0	0	0	0	C34	0.577277	1.71405	0.036493	0.11028	2.56495	0.719059	0.315222	21.157	0.333333	0.07186	0.101236	0.0734	0	0	0	0	1	-0.0039788	-0.0028132	-0.0009947	-0.001174	0	0	0.0259509	-0.180128	-0.0046745
2248	2019	山东省	0.858443	0.73584	0.140526	0.111883	0.942348	0.012974	0.26758	0.333333	20.2176	0.301228	1.27167	0.0448	2.70805	0	0	0	0	0	C34	0.907898	0.72512	0.024103	0.159887	2.63906	1.27167	0.305713	20.4645	0.333333	0.107627	0.085244	0.0957	0	0	0	0	1	-0.0073978	-0.0052307	-0.0018494	-0.0021828	0	0	0.0482509	-0.180128	-0.0086914
2249	2012	广东省	0.288298	1.01521	0.310011	0.036234	0.173979	0.03867	0.755372	0.444444	22.0226	0.667686	1.0329	0.0456	1.79176	0	0	0	0	0	C38																	1					1
2249	2013	广东省	0.397387	1.17857	0.363178	0.032049	0.181708	0.031365	0.713944	0.444444	22.2461	0.665778	1.0329	0.0478	1.94591	0	0	0	0	0	C38	0.288298	1.01521	0.310011	0.036234	1.79176	1.0329	0.667686	22.0226	0.444444	0.755372	0.03867	0.0456	0	0	0	0	1	0.0002835	0.0002004	7.09e-05	8.36e-05	1	1	-0.0018491	0.819872	-0.001516
2249	2014	广东省	0.393118	1.13398	0.113295	0.041497	0.357515	0.043167	0.705832	0.444444	22.563	0.71442	1.47577	0.0485	2.07944	0	0	0	0	0	C38	0.397387	1.17857	0.363178	0.032049	1.94591	1.0329	0.665778	22.2461	0.444444	0.713944	0.031365	0.0478	0	0	0	0	1	-5.38e-05	-3.8e-05	-1.35e-05	-1.59e-05	1	1	0.0003509	0.819872	0.0002877
2249	2015	广东省	0.49405	0.9394	0.173751	0.046124	0.105533	0.038193	0.64584	0.444444	22.7522	0.70718	1.47577	0.0488	2.19722	0	0	0	0	0	C38	0.393118	1.13398	0.113295	0.041497	2.07944	1.47577	0.71442	22.563	0.444444	0.705832	0.043167	0.0485	0	0	0	0	1	-0.0001611	-0.0001139	-4.03e-05	-4.75e-05	1	1	0.0010509	0.819872	0.0008616
2249	2016	广东省	0.387147	1.00326	0.095839	0.048005	0.38536	0.041221	0.468927	0.444444	23.3981	0.515029	1.6118	0.0424	2.30259	0	0	0	0	0	C38	0.49405	0.9394	0.173751	0.046124	2.19722	1.47577	0.70718	22.7522	0.444444	0.64584	0.038193	0.0488	0	0	0	0	1	-0.0002071	-0.0001465	-5.18e-05	-6.11e-05	1	1	0.0013509	0.819872	0.0011076
2249	2017	广东省	0.433955	1.17886	0.104395	0.041574	0.264515	0.040853	0.50418	0.444444	23.5606	0.514457	1.6118	0.0457	2.3979	0	0	0	0	0	C38	0.387147	1.00326	0.095839	0.048005	2.30259	1.6118	0.515029	23.3981	0.444444	0.468927	0.041221	0.0424	0	0	0	0	1	0.0007741	0.0005473	0.0001935	0.0002284	0	1	-0.0050491	0.819872	-0.0041396
2249	2018	广东省	0.541033	0.96632	0.090208	0.046761	0.003752	0.057387	0.593123	0.444444	23.4015	0.501117	1.6118	0.0474	2.48491	0	0	0	0	0	C38	0.433955	1.17886	0.104395	0.041574	2.3979	1.6118	0.514457	23.5606	0.444444	0.50418	0.040853	0.0457	0	0	0	0	1	0.0002682	0.0001896	6.7e-05	7.91e-05	0	0	-0.0017491	-0.180128	0.0003151
2249	2019	广东省	0.472666	1.40124	0.077017	0.043768	-0.056917	0.056576	0.591271	0.444444	23.3465	0.451789	1.58711	0.0504	2.56495	0	0	0	0	0	C38	0.541033	0.96632	0.090208	0.046761	2.48491	1.6118	0.501117	23.4015	0.444444	0.593123	0.057387	0.0474	0	0	0	0	1	7.52e-06	5.32e-06	1.88e-06	2.22e-06	0	0	-4.91e-05	-0.180128	8.84e-06
2250	2012	浙江省	0.445568	0.73862	0.135852	0.013305	0.173979	0.023776	0.767792	0.428571	22.0711	0.527761	2.22828	0.0456	2.3979	0	1	3	1.38629	1	C26																	1					0
2250	2013	浙江省	0.412126	0.5207	0.062054	0.012644	0.139742	0.060856	0.731798	0.428571	22.25	0.484011	2.19143	0.049	2.48491	0	1	3	1.38629	1	C26	0.445568	0.73862	0.135852	0.013305	2.3979	2.22828	0.527761	22.0711	0.428571	0.767792	0.023776	0.0456	0	1	1	1.38629	1	-0.0022798	-0.0016486	7.09e-05	-0.0017654	0	0	-0.0018491	-0.180128	0.0003331
2250	2014	浙江省	0.398435	0.55092	0.076832	0.010591	0.184635	0.064672	0.688319	0.428571	22.4806	0.454537	2.19143	0.0463	2.56495	0	1	3	1.38629	1	C26	0.412126	0.5207	0.062054	0.012644	2.48491	2.19143	0.484011	22.25	0.428571	0.731798	0.060856	0.049	0	1	1	1.38629	1	0.0019123	0.0013828	-5.94e-05	0.0014808	0	0	0.0015509	-0.180128	-0.0002794
2250	2015	浙江省	0.340985	0.82199	0.091477	0.009561	0.004391	0.059731	0.631629	0.5	22.5709	0.400745	2.1456	0.0425	2.63906	0	1	3	1.38629	1	C26	0.398435	0.55092	0.076832	0.010591	2.56495	2.19143	0.454537	22.4806	0.428571	0.688319	0.064672	0.0463	0	1	1	1.38629	1	-0.0014168	-0.0010245	4.4e-05	-0.0010971	0	0	-0.0011491	-0.180128	0.000207
2250	2016	浙江省	0.267792	0.87204	0.068656	0.009031	-0.226678	0.046789	0.516459	0.428571	22.5152	0.401416	2.17213	0.052	2.70805	0	0	0	0	0	C26	0.340985	0.82199	0.091477	0.009561	2.63906	2.1456	0.400745	22.5709	0.5	0.631629	0.059731	0.0425	0	1	1	1.38629	1	-0.0061021	-0.0044125	0.0001897	-0.0047252	0	0	-0.0049491	-0.180128	0.0008915
2250	2017	浙江省	0.348399	0.56458	0.130653	0.010934	0.325259	0.036057	0.474701	0.428571	22.8812	0.369179	2.31562	0.0487	2.77259	0	0	0	0	0	C26	0.267792	0.87204	0.068656	0.009031	2.70805	2.17213	0.401416	22.5152	0.428571	0.516459	0.046789	0.052	0	0	0	0	1	-0.0006978	-0.0004933	-0.0001744	-0.0002059	0	0	0.0045509	-0.180128	-0.0008198
2250	2018	浙江省	0.336126	0.87287	0.108257	0.013312	0.001641	0.032372	0.477035	0.428571	22.8778	0.377109	2.10545	0.0472	2.83321	0	0	0	0	0	C26	0.348399	0.56458	0.130653	0.010934	2.77259	2.31562	0.369179	22.8812	0.428571	0.474701	0.036057	0.0487	0	0	0	0	1	-0.0001918	-0.0001356	-4.79e-05	-5.66e-05	0	0	0.0012509	-0.180128	-0.0002253
2250	2019	浙江省	0.37875	0.80316	0.09021	0.015341	0.041238	0.030576	0.445713	0.428571	22.9862	0.378329	1.95592	0.0552	2.89037	0	0	0	0	0	C26	0.336126	0.87287	0.108257	0.013312	2.83321	2.10545	0.377109	22.8778	0.428571	0.477035	0.032372	0.0472	0	0	0	0	1	3.82e-05	2.7e-05	9.55e-06	1.13e-05	0	0	-0.0002491	-0.180128	4.49e-05
2255	2012	江苏省	0.392677	0.85814	0.129865	0.013317	0.021824	0.068514	0.554983	0.333333	21.6507	0.379933	1.5677	0.0357	1.60944	0	0	0	0	0	C34																	1					1
2255	2013	江苏省	0.436005	1.1332	0.080931	0.015434	0.055804	0.061534	0.516434	0.333333	21.7769	0.377021	1.75331	0.0329	1.79176	1	0	4	1.60944	1	C34	0.392677	0.85814	0.129865	0.013317	1.60944	1.5677	0.379933	21.6507	0.333333	0.554983	0.068514	0.0357	0	0	0	0	1	0.0018014	0.0012737	0.0004503	0.0005315	1	1	-0.0117491	0.819872	-0.0096327
2255	2014	江苏省	0.483799	0.94964	0.028829	0.012919	-0.051907	0.053244	0.43401	0.333333	21.8973	0.315299	2.14435	0.0456	1.94591	1	0	4	1.60944	1	C34	0.436005	1.1332	0.080931	0.015434	1.79176	1.75331	0.377021	21.7769	0.333333	0.516434	0.061534	0.0329	1	0	1	1.60944	1	-0.0211851	-0.0129718	-0.0139914	0.0006582	1	1	-0.0145491	0.819872	-0.0119284
2255	2015	江苏省	0.358462	1.20943	0.068614	0.014313	0.067415	0.044816	0.409244	0.333333	22.0213	0.348801	0.924219	0.0321	2.07944	0	0	0	0	0	C34	0.483799	0.94964	0.028829	0.012919	1.94591	2.14435	0.315299	21.8973	0.333333	0.43401	0.053244	0.0456	1	0	1	1.60944	1	-0.0026924	-0.0016486	-0.0017782	8.36e-05	1	1	-0.0018491	0.819872	-0.001516
2255	2016	江苏省	0.339084	1.12618	0.065521	0.01822	-0.289099	0.043593	0.288729	0.333333	22.0289	0.30613	0.761927	0.0466	2.19722	0	0	0	0	0	C34	0.358462	1.20943	0.068614	0.014313	2.07944	0.924219	0.348801	22.0213	0.333333	0.409244	0.044816	0.0321	0	0	0	0	1	0.0023533	0.0016639	0.0005883	0.0006944	1	1	-0.0153491	0.819872	-0.0125843
2255	2017	江苏省	0.486502	0.73119	0.053193	0.023285	0.099525	0.023792	0.175135	0.333333	22.6237	0.361976	0.590782	0.0614	2.30259	0	0	0	0	0	C34	0.339084	1.12618	0.065521	0.01822	2.19722	0.761927	0.30613	22.0289	0.333333	0.288729	0.043593	0.0466	0	0	0	0	1	0.0001302	9.2e-05	3.25e-05	3.84e-05	1	1	-0.0008491	0.819872	-0.0006961
2255	2018	江苏省	0.473721	0.9249	0.07216	0.017679	0.665227	0.017902	0.257357	0.333333	22.7489	0.340433	0.590782	0.037	2.3979	0	0	0	0	0	C34	0.486502	0.73119	0.053193	0.023285	2.30259	0.590782	0.361976	22.6237	0.333333	0.175135	0.023792	0.0614	0	0	0	0	1	-0.002139	-0.0015124	-0.0005347	-0.0006311	0	1	0.0139509	0.819872	0.011438
2255	2019	江苏省	0.632833	1.30958	0.049505	0.015867	0.055757	0.032367	0.419574	0.333333	22.3143	0.322391	0.590782	0.0411	2.48491	0	0	0	0	0	C34	0.473721	0.9249	0.07216	0.017679	2.3979	0.590782	0.340433	22.7489	0.333333	0.257357	0.017902	0.037	0	0	0	0	1	0.0016021	0.0011327	0.0004005	0.0004727	0	0	-0.0104491	-0.180128	0.0018822
2262	2015	江苏省	0.283663	0.85486	0.253455	0.238681	0.106026	0.032068	1.08454	0.333333	21.6597	0.57225	2.12945	0.0263	2.77259	0	0	0	0	0	C27																	1					0
2262	2016	江苏省	0.286052	0.83906	0.225299	0.270251	0.090805	0.026239	1.01442	0.428571	21.8135	0.515133	1.99628	0.0275	2.83321	0	0	0	0	0	C27	0.283663	0.85486	0.253455	0.238681	2.77259	2.12945	0.57225	21.6597	0.333333	1.08454	0.032068	0.0263	0	0	0	0	1	0.0032426	0.0022927	0.0008106	0.0009567	0	0	-0.0211491	-0.180128	0.0038095
2262	2017	江苏省	0.254498	0.52901	0.227028	0.277357	0.124559	0.020209	1.0279	0.428571	21.9178	0.515619	1.98613	0.0342	2.89037	0	0	0	0	0	C27	0.286052	0.83906	0.225299	0.270251	2.83321	1.99628	0.515133	21.8135	0.428571	1.01442	0.026239	0.0275	0	0	0	0	1	0.0030586	0.0021626	0.0007646	0.0009024	0	0	-0.0199491	-0.180128	0.0035934
2262	2018	江苏省	0.266657	1.09974	0.229921	0.309306	0.13687	0.027533	0.957323	0.428571	22.117	0.510109	1.98187	0.0446	2.94444	0	0	0	0	0	C27	0.254498	0.52901	0.227028	0.277357	2.89037	1.98613	0.515619	21.9178	0.428571	1.0279	0.020209	0.0342	0	0	0	0	1	0.0020313	0.0014363	0.0005078	0.0005994	0	0	-0.0132491	-0.180128	0.0023865
2262	2019	江苏省	0.142016	1.20185	0.323991	0.354227	0.075462	0.025274	0.987578	0.444444	22.1588	0.510628	1.97759	0.0455	2.99573	0	0	0	0	0	C27	0.266657	1.09974	0.229921	0.309306	2.94444	1.98187	0.510109	22.117	0.428571	0.957323	0.027533	0.0446	0	0	0	0	1	0.0004368	0.0003089	0.0001092	0.0001289	0	0	-0.0028491	-0.180128	0.0005132
2263	2012	浙江省	0.193284	1.12459	0.145452	0.00752	-0.34244	0.046737	0.235148	0.428571	21.9584	0.501642	2.4009	0.0266	2.48491	0	0	0	0	0	C29																	1					0
2263	2013	浙江省	0.232716	0.71141	0.076869	0.007052	-0.079876	0.044215	0.209928	0.428571	21.9888	0.449917	2.31551	0.0267	2.56495	0	0	2	1.09861	1	C29	0.193284	1.12459	0.145452	0.00752	2.48491	2.4009	0.501642	21.9584	0.428571	0.235148	0.046737	0.0266	0	0	0	0	1	0.0031966	0.0022602	0.0007991	0.0009432	0	0	-0.0208491	-0.180128	0.0037555
2263	2014	浙江省	0.256914	1.06759	0.041512	0.006473	0.233524	0.042151	0.262648	0.428571	21.9746	0.431864	2.51658	0.025	2.63906	0	0	2	1.09861	1	C29	0.232716	0.71141	0.076869	0.007052	2.56495	2.31551	0.449917	21.9888	0.428571	0.209928	0.044215	0.0267	0	0	1	1.09861	1	-0.0196139	-0.0184997	0.0007953	0.0009386	0	0	-0.0207491	-0.180128	0.0037375
2263	2015	浙江省	0.285456	1.17878	0.11106	0.010325	-0.021485	0.024325	0.213114	0.428571	22.1617	0.393711	1.97807	0.0235	2.70805	0	0	5	1.79176	1	C29	0.256914	1.06759	0.041512	0.006473	2.63906	2.51658	0.431864	21.9746	0.428571	0.262648	0.042151	0.025	0	0	1	1.09861	1	-0.0212209	-0.0200154	0.0008604	0.0010155	0	0	-0.0224491	-0.180128	0.0040437
2263	2016	浙江省	0.297207	1.09378	0.099539	0.015855	0.058474	0.026284	0.239397	0.428571	22.1023	0.318627	1.54223	0.0216	2.77259	0	0	5	1.79176	1	C29	0.285456	1.17878	0.11106	0.010325	2.70805	1.97807	0.393711	22.1617	0.428571	0.213114	0.024325	0.0235	0	0	1	1.79176	1	-0.0392391	-0.0213528	0.0009179	0.0010834	0	0	-0.0239491	-0.180128	0.0043139
2263	2017	浙江省	0.33137	0.52901	0.18411	0.016647	0.102928	0.02276	0.31641	0.428571	21.9214	0.308216	3.4681	0.0239	2.83321	0	0	5	1.79176	1	C29	0.297207	1.09378	0.099539	0.015855	2.77259	1.54223	0.318627	22.1023	0.428571	0.239397	0.026284	0.0216	0	0	1	1.79176	1	-0.0423521	-0.0230469	0.0009908	0.0011694	0	0	-0.0258491	-0.180128	0.0046561
2263	2018	浙江省	0.435156	0.72285	0.201104	0.013562	0.400389	0.018311	0.382567	0.428571	22.0682	0.303832	3.39128	0.012	2.89037	0	0	5	1.79176	1	C29	0.33137	0.52901	0.18411	0.016647	2.83321	3.4681	0.308216	21.9214	0.428571	0.31641	0.02276	0.0239	0	0	1	1.79176	1	-0.0385837	-0.0209962	0.0009026	0.0010653	0	0	-0.0235491	-0.180128	0.0042419
2269	2012	上海市	0.410265	0.78424	0.087827	0.291514	-0.112051	0.026965	1.35728	0.428571	22.67	0.92414	2.19722	0.0412	2.48491	0	0	0	0	0	C18																	1					0
2269	2013	上海市	0.437334	1.14344	0.159463	0.314493	-0.170348	0.025328	1.17627	0.428571	22.6264	0.87661	2.13941	0.0108	2.56495	0	0	0	0	0	C18	0.410265	0.78424	0.087827	0.291514	2.48491	2.19722	0.92414	22.67	0.428571	1.35728	0.026965	0.0412	0	0	0	0	1	0.0009581	0.0006774	0.0002395	0.0002827	0	0	-0.0062491	-0.180128	0.0011256
2269	2014	上海市	0.47951	0.87585	0.199799	0.327173	-0.160825	0.023034	0.947619	0.4	22.6673	0.748389	1.91086	0.0147	2.63906	0	0	0	0	0	C18	0.437334	1.14344	0.159463	0.314493	2.56495	2.13941	0.87661	22.6264	0.428571	1.17627	0.025328	0.0108	0	0	0	0	1	0.005619	0.003973	0.0014047	0.0016579	0	0	-0.0366491	-0.180128	0.0066015
2269	2015	上海市	0.553672	1.14607	0.165148	0.34862	-0.049237	0.022194	0.905077	0.4	22.6627	0.669915	1.73263	0.0321	2.70805	0	0	0	0	0	C18	0.47951	0.87585	0.199799	0.327173	2.63906	1.91086	0.748389	22.6673	0.4	0.947619	0.023034	0.0147	0	0	0	0	1	0.0050211	0.0035502	0.0012552	0.0014815	0	0	-0.0327491	-0.180128	0.005899
2269	2016	上海市	0.492186	1.12319	0.120848	0.375198	0.03565	0.013783	1.05366	0.4	22.5457	0.669915	1.73263	0.036	2.77259	0	0	0	0	0	C18	0.553672	1.14607	0.165148	0.34862	2.70805	1.73263	0.669915	22.6627	0.4	0.905077	0.022194	0.0321	0	0	0	0	1	0.0023533	0.0016639	0.0005883	0.0006944	0	0	-0.0153491	-0.180128	0.0027648
2269	2017	上海市	0.571115	1.08955	0.059608	0.398718	-0.007184	0.010265	0.978345	0.428571	22.6128	0.673515	1.73263	0.0248	2.83321	0	0	0	0	0	C18	0.492186	1.12319	0.120848	0.375198	2.77259	1.73263	0.669915	22.5457	0.4	1.05366	0.013783	0.036	0	0	0	0	1	0.0017554	0.0012411	0.0004388	0.0005179	0	0	-0.0114491	-0.180128	0.0020623
2269	2018	上海市	0.600816	0.89826	0.052779	0.353064	0.186178	0.008402	1.06498	0.5	22.6986	0.682193	1.73263	0.0203	2.89037	0	0	0	0	0	C18	0.571115	1.08955	0.059608	0.398718	2.83321	1.73263	0.673515	22.6128	0.428571	0.978345	0.010265	0.0248	0	0	0	0	1	0.0034726	0.0024553	0.0008681	0.0010246	0	0	-0.0226491	-0.180128	0.0040797
2269	2019	上海市	0.680169	0.81847	0.045478	0.389545	-0.28839	0.005812	0.856611	0.428571	22.5761	0.679774	1.73263	0.0199	2.94444	0	0	0	0	0	C18	0.600816	0.89826	0.052779	0.353064	2.89037	1.73263	0.682193	22.6986	0.5	1.06498	0.008402	0.0203	0	0	0	0	1	0.0041625	0.0029431	0.0010406	0.0012282	0	0	-0.0271491	-0.180128	0.0048903
2270	2012	山东省	0.307178	1.12605	0.101142	0.129478	-0.151508	0.097234	0.370887	0.333333	20.5328	0.494589	0	0.062	2.30259	0	0	0	0	0	C34																	1					1
2270	2013	山东省	0.283443	1.01824	0.139365	0.112795	0.195202	0.096557	0.451335	0.375	20.5149	0.413962	0	0.0519	2.3979	0	0	0	0	0	C34	0.307178	1.12605	0.101142	0.129478	2.30259	0	0.494589	20.5328	0.333333	0.370887	0.097234	0.062	0	0	0	0	1	-0.002231	-0.0015774	-0.0005577	-0.0006583	0	1	0.0145509	0.819872	0.0119299
2270	2014	山东省	0.230422	1.54607	0.102986	0.129081	-0.179581	0.099496	0.391678	0.375	20.4586	0.405097	0	0.0693	2.48491	0	0	0	0	0	C34	0.283443	1.01824	0.139365	0.112795	2.3979	0	0.413962	20.5149	0.375	0.451335	0.096557	0.0519	0	0	0	0	1	-0.0006824	-0.0004825	-0.0001706	-0.0002014	0	0	0.0044509	-0.180128	-0.0008017
2270	2015	山东省	0.173641	1.31006	0.280535	0.132729	1.00561	0.084848	0.296637	0.375	21.4328	0.583996	1.26288	0.043	2.56495	0	0	0	0	0	C34	0.230422	1.54607	0.102986	0.129081	2.48491	0	0.405097	20.4586	0.375	0.391678	0.099496	0.0693	0	0	0	0	1	-0.0033502	-0.0023688	-0.0008375	-0.0009885	0	0	0.0218509	-0.180128	-0.003936
2270	2016	山东省	0.174362	1.1376	0.146366	0.095527	0.719496	0.073987	0.455687	0.333333	21.5452	0.544121	1.26288	0.0394	2.63906	0	0	0	0	0	C38	0.173641	1.31006	0.280535	0.132729	2.56495	1.26288	0.583996	21.4328	0.375	0.296637	0.084848	0.043	0	0	0	0	1	0.0006821	0.0004823	0.0001705	0.0002013	0	0	-0.0044491	-0.180128	0.0008014
2270	2017	山东省	0.312621	1.20759	0.149403	0.065596	0.744717	0.051645	0.570098	0.333333	21.8779	0.54017	1.30568	0.0228	2.70805	0	0	0	0	0	C38	0.174362	1.1376	0.146366	0.095527	2.63906	1.26288	0.544121	21.5452	0.333333	0.455687	0.073987	0.0394	0	0	0	0	1	0.0012341	0.0008726	0.0003085	0.0003641	0	0	-0.0080491	-0.180128	0.0014499
2270	2018	山东省	0.420221	1.07106	0.114595	0.105923	-0.358974	0.04893	0.286311	0.375	22.122	0.54017	1.30568	0.0342	2.77259	0	0	0	0	0	C38	0.312621	1.20759	0.149403	0.065596	2.70805	1.30568	0.54017	21.8779	0.333333	0.570098	0.051645	0.0228	0	0	0	0	1	0.0037792	0.0026721	0.0009448	0.0011151	0	0	-0.0246491	-0.180128	0.00444
2270	2019	山东省	0.372923	0.89091	0.10141	0.164607	0.037124	0.051408	0.312971	0.333333	22.0693	0.499582	1.72997	0.0367	2.83321	0	0	0	0	0	C38	0.420221	1.07106	0.114595	0.105923	2.77259	1.30568	0.54017	22.122	0.375	0.286311	0.04893	0.0342	0	0	0	0	1	0.0020313	0.0014363	0.0005078	0.0005994	0	0	-0.0132491	-0.180128	0.0023865
2271	2012	北京市	0.552762	0.96143	0.111869	0.103404	0.204118	0.030556	1.05948	0.333333	21.7568	0.549951	1.39449	0.0367	2.63906	0	0	0	0	0	C30																	1					0
2271	2013	北京市	0.516871	1.0478	0.07948	0.102328	0.310235	0.052405	1.10868	0.333333	21.9817	0.536314	1.50076	0.0396	2.70805	0	0	0	0	0	C30	0.552762	0.96143	0.111869	0.103404	2.63906	1.39449	0.549951	21.7568	0.333333	1.05948	0.030556	0.0367	0	0	0	0	1	0.001648	0.0011653	0.000412	0.0004863	0	0	-0.0107491	-0.180128	0.0019362
2271	2014	北京市	0.326587	0.89838	0.156138	0.095367	0.282706	0.050829	0.973684	0.333333	22.3605	0.461932	1.597	0.045	2.77259	0	0	0	0	0	C30	0.516871	1.0478	0.07948	0.102328	2.70805	1.50076	0.536314	21.9817	0.333333	1.10868	0.052405	0.0396	0	0	0	0	1	0.0012034	0.0008509	0.0003008	0.0003551	0	0	-0.0078491	-0.180128	0.0014138
2271	2015	北京市	0.331297	0.96875	0.081391	0.123118	0.059543	0.068795	0.871785	0.333333	22.5289	0.421803	1.58377	0.0474	2.83321	0	0	0	0	0	C30	0.326587	0.89838	0.156138	0.095367	2.77259	1.597	0.461932	22.3605	0.333333	0.973684	0.050829	0.045	0	0	0	0	1	0.0003755	0.0002655	9.39e-05	0.0001108	0	0	-0.0024491	-0.180128	0.0004411
2271	2016	北京市	0.43697	0.94449	0.162008	0.120042	0.319805	0.064531	0.790402	0.333333	22.9045	0.424249	1.58377	0.0453	2.89037	0	0	0	0	0	C30	0.331297	0.96875	0.081391	0.123118	2.83321	1.58377	0.421803	22.5289	0.333333	0.871785	0.068795	0.0474	0	0	0	0	1	7.52e-06	5.32e-06	1.88e-06	2.22e-06	0	0	-4.91e-05	-0.180128	8.84e-06
2271	2017	北京市	0.482263	0.76546	0.172226	0.114689	0.470375	0.047036	0.772927	0.333333	23.3125	0.429176	1.58377	0.0456	2.94444	0	0	0	0	0	C30	0.43697	0.94449	0.162008	0.120042	2.89037	1.58377	0.424249	22.9045	0.333333	0.790402	0.064531	0.0453	0	0	0	0	1	0.0003295	0.000233	8.24e-05	9.72e-05	0	0	-0.0021491	-0.180128	0.0003871
2271	2018	北京市	0.588407	1.16061	0.23567	0.120937	0.364593	0.048946	0.714732	0.333333	23.7013	0.424732	1.59556	0.0191	2.99573	0	0	0	0	0	C30	0.482263	0.76546	0.172226	0.114689	2.94444	1.58377	0.429176	23.3125	0.333333	0.772927	0.047036	0.0456	0	0	0	0	1	0.0002835	0.0002004	7.09e-05	8.36e-05	0	0	-0.0018491	-0.180128	0.0003331
2271	2019	北京市	0.555674	0.95095	0.187902	0.117969	0.292519	0.044193	0.809896	0.333333	23.8332	0.465197	1.14212	0.0196	3.04452	0	0	0	0	0	C30	0.588407	1.16061	0.23567	0.120937	2.99573	1.59556	0.424732	23.7013	0.333333	0.714732	0.048946	0.0191	0	0	0	0	1	0.0043465	0.0030732	0.0010866	0.0012824	0	0	-0.0283491	-0.180128	0.0051065
2272	2012	四川省	0.275088	0.93516	0.214778	0.058171	0.03667	0.035368	0.411802	0.333333	21.265	0.403177	1.12532	0.0319	2.70805	0	0	0	0	0	C34																	3					0
2272	2013	四川省	0.387285	1.10323	0.199255	0.068654	0.151022	0.029803	0.412392	0.428571	21.4038	0.398269	1.12872	0.0213	2.77259	0	0	0	0	0	C34	0.275088	0.93516	0.214778	0.058171	2.70805	1.12532	0.403177	21.265	0.333333	0.411802	0.035368	0.0319	0	0	0	0	3	0.002384	0.0016856	0.000596	0.0007034	0	0	-0.0155491	-0.180128	0.0028008
2272	2014	四川省	0.352765	0.94544	0.135158	0.062548	0.037132	0.030573	0.447877	0.333333	21.3577	0.39698	1.12872	0.0186	2.83321	0	0	0	0	0	C34	0.387285	1.10323	0.199255	0.068654	2.77259	1.12872	0.398269	21.4038	0.428571	0.412392	0.029803	0.0213	0	0	0	0	3	0.0040092	0.0028347	0.0010023	0.0011829	0	0	-0.0261491	-0.180128	0.0047102
2272	2015	四川省	0.336598	0.89113	0.088772	0.076279	-0.065792	0.032716	0.454103	0.333333	21.276	0.382448	1.12872	0.02	2.89037	0	0	0	0	0	C34	0.352765	0.94544	0.135158	0.062548	2.83321	1.12872	0.39698	21.3577	0.333333	0.447877	0.030573	0.0186	0	0	0	0	3	0.0044231	0.0031274	0.0011057	0.0013051	0	0	-0.0288491	-0.180128	0.0051965
2272	2016	四川省	0.287577	1.08805	0.105817	0.059074	-0.227649	0.033722	0.371951	0.333333	21.2173	0.370535	0.982453	0.0229	2.94444	0	0	0	0	0	C34	0.336598	0.89113	0.088772	0.076279	2.89037	1.12872	0.382448	21.276	0.333333	0.454103	0.032716	0.02	0	0	0	0	3	0.0042085	0.0029756	0.0010521	0.0012417	0	0	-0.0274491	-0.180128	0.0049444
2272	2017	四川省	0.252606	1.35201	0.113613	0.063561	-0.008011	0.034169	0.384981	0.333333	21.175	0.363322	0.982453	0.0256	2.99573	0	0	0	0	0	C34	0.287577	1.08805	0.105817	0.059074	2.94444	0.982453	0.370535	21.2173	0.333333	0.371951	0.033722	0.0229	0	0	0	0	3	0.0037639	0.0026613	0.0009409	0.0011105	0	0	-0.0245491	-0.180128	0.004422
2272	2018	四川省	0.311154	0.95283	0.08913	0.07527	0.090414	0.026266	0.369155	0.333333	21.3032	0.35713	0.998387	0.0442	3.04452	0	0	0	0	0	C34	0.252606	1.35201	0.113613	0.063561	2.99573	0.982453	0.363322	21.175	0.333333	0.384981	0.034169	0.0256	0	0	0	0	3	0.0033499	0.0023686	0.0008374	0.0009884	0	0	-0.0218491	-0.180128	0.0039356
2272	2019	四川省	0.287924	1.16053	0.108491	0.066915	0.33009	0.022555	0.473086	0.333333	21.3406	0.357296	0.998387	0.0375	3.09104	0	0	0	0	0	C34	0.311154	0.95283	0.08913	0.07527	3.04452	0.998387	0.35713	21.3032	0.333333	0.369155	0.026266	0.0442	0	0	0	0	3	0.0004981	0.0003522	0.0001245	0.000147	0	0	-0.0032491	-0.180128	0.0005852
2273	2012	浙江省	0.099345	0.88587	0.327576	0.014219	0.368098	0.040929	0.499284	0.333333	20.8947	0.44257	1.88889	0.0545	1.79176	0	0	2	1.09861	1	C39																	1					1
2273	2013	浙江省	0.084237	1.34747	0.213537	0.013968	0.057193	0.038102	0.502293	0.333333	20.944	0.333047	2.18059	0.0469	1.94591	0	0	2	1.09861	1	C39	0.099345	0.88587	0.327576	0.014219	1.79176	1.88889	0.44257	20.8947	0.333333	0.499284	0.040929	0.0545	0	0	1	1.09861	1	0.0066652	0.0062866	-0.0002703	-0.000319	1	1	0.0070509	0.819872	0.0057809
2273	2014	浙江省	0.205425	1.09328	0.042241	0.017187	0.560113	0.096542	0.543465	0.333333	21.3099	0.31068	2.18059	0.0467	2.07944	1	0	2	1.09861	1	C39	0.084237	1.34747	0.213537	0.013968	1.94591	2.18059	0.333047	20.944	0.333333	0.502293	0.038102	0.0469	0	0	1	1.09861	1	-0.000519	-0.0004895	2.1e-05	2.48e-05	1	1	-0.0005491	0.819872	-0.0004502
2273	2015	浙江省	0.120511	1.24235	0.12323	0.018478	0.209099	0.08092	0.382887	0.333333	21.8501	0.322419	2.17223	0.0475	2.19722	0	0	0	0	0	C39	0.205425	1.09328	0.042241	0.017187	2.07944	2.18059	0.31068	21.3099	0.333333	0.543465	0.096542	0.0467	1	0	1	1.09861	1	-0.0007081	-0.0006679	-0.0007203	3.39e-05	1	1	-0.0007491	0.819872	-0.0006141
2273	2016	浙江省	0.138659	1.24147	0.128029	0.017298	0.422015	0.071342	0.493565	0.333333	21.9482	0.290578	2.12628	0.0478	2.30259	0	0	0	0	0	C39	0.120511	1.24235	0.12323	0.018478	2.19722	2.17223	0.322419	21.8501	0.333333	0.382887	0.08092	0.0475	0	0	0	0	1	-7.81e-06	-5.52e-06	-1.95e-06	-2.3e-06	1	1	5.09e-05	0.819872	4.18e-05
2273	2017	浙江省	0.311571	1.55347	0.211932	0.013966	0.277107	0.04617	0.416294	0.333333	22.363	0.284473	2.06093	0.0472	2.3979	0	0	0	0	0	C39	0.138659	1.24147	0.128029	0.017298	2.30259	2.12628	0.290578	21.9482	0.333333	0.493565	0.071342	0.0478	0	0	0	0	1	-5.38e-05	-3.8e-05	-1.35e-05	-1.59e-05	0	1	0.0003509	0.819872	0.0002877
2273	2018	浙江省	0.294704	1.39355	0.214765	0.015731	0.083887	0.042493	0.409811	0.333333	22.4593	0.291687	0.267581	0.0557	2.48491	0	0	0	0	0	C39	0.311571	1.55347	0.211932	0.013966	2.3979	2.06093	0.284473	22.363	0.333333	0.416294	0.04617	0.0472	0	0	0	0	1	3.82e-05	2.7e-05	9.55e-06	1.13e-05	0	0	-0.0002491	-0.180128	4.49e-05
2273	2019	浙江省	0.246824	1.4462	0.158986	0.014729	0.289814	0.043473	0.469357	0.333333	22.5782	0.266103	0.394606	0.0528	2.56495	0	0	0	0	0	C39	0.294704	1.39355	0.214765	0.015731	2.48491	0.267581	0.291687	22.4593	0.333333	0.409811	0.042493	0.0557	0	0	0	0	1	-0.001265	-0.0008945	-0.0003162	-0.0003733	0	0	0.0082509	-0.180128	-0.0014862
2274	2012	江苏省	0.670418	1.01477	0.060543	0.023389	-0.034253	0.028623	0.976734	0.333333	22.1284	0.630769	0.753772	0.0009	2.07944	0	0	0	0	0	C26																	1					1
2274	2013	江苏省	0.63545	0.6237	0.021318	0.021657	0.065782	0.02831	0.824709	0.333333	22.3613	0.691396	0.753772	0.0013	2.19722	0	0	0	0	0	C26	0.670418	1.01477	0.060543	0.023389	2.07944	0.753772	0.630769	22.1284	0.333333	0.976734	0.028623	0.0009	0	0	0	0	1	0.0071369	0.0050462	0.0017842	0.0021058	1	1	-0.0465491	0.819872	-0.0381643
2274	2014	江苏省	0.702545	0.88257	0.014723	0.028922	-0.000795	0.023749	0.673755	0.25	22.5625	0.501425	0.753772	0.0014	2.30259	0	0	0	0	0	C26	0.63545	0.6237	0.021318	0.021657	2.19722	0.753772	0.691396	22.3613	0.333333	0.824709	0.02831	0.0013	0	0	0	0	1	0.0070756	0.0050028	0.0017688	0.0020877	1	1	-0.0461491	0.819872	-0.0378363
2274	2015	江苏省	0.556839	1.03656	0.072839	0.039283	0.209099	0.02324	0.645173	0.375	22.5567	0.594523	0.975239	0.0475	2.3979	0	0	0	0	0	C26	0.702545	0.88257	0.014723	0.028922	2.30259	0.753772	0.501425	22.5625	0.25	0.673755	0.023749	0.0014	0	0	0	0	1	0.0070602	0.004992	0.001765	0.0020832	0	1	-0.0460491	0.819872	-0.0377543
2274	2016	江苏省	0.54666	1.12728	0.05422	0.036789	0.422015	0.024378	0.652594	0.333333	22.5412	0.595374	0.975239	0.0478	2.48491	0	0	0	0	0	C26	0.556839	1.03656	0.072839	0.039283	2.3979	0.975239	0.594523	22.5567	0.375	0.645173	0.02324	0.0475	0	0	0	0	1	-7.81e-06	-5.52e-06	-1.95e-06	-2.3e-06	0	0	5.09e-05	-0.180128	-9.18e-06
2274	2017	江苏省	0.572955	1.15664	0.040948	0.034825	0.277107	0.028504	0.849499	0.333333	22.5576	0.598346	0.975239	0.0472	2.56495	0	0	0	0	0	C26	0.54666	1.12728	0.05422	0.036789	2.48491	0.975239	0.595374	22.5412	0.333333	0.652594	0.024378	0.0478	0	0	0	0	1	-5.38e-05	-3.8e-05	-1.35e-05	-1.59e-05	0	0	0.0003509	-0.180128	-6.32e-05
2274	2018	江苏省	0.591382	0.85403	0.035837	0.032983	0.083887	0.027454	0.887182	0.333333	22.602	0.595484	0.975239	0.0557	2.63906	0	0	0	0	0	C26	0.572955	1.15664	0.040948	0.034825	2.56495	0.975239	0.598346	22.5576	0.333333	0.849499	0.028504	0.0472	0	0	0	0	1	3.82e-05	2.7e-05	9.55e-06	1.13e-05	0	0	-0.0002491	-0.180128	4.49e-05
2274	2019	江苏省	0.580306	1.28683	0.035516	0.033253	0.289814	0.025801	0.950243	0.333333	22.6171	0.471046	0.968466	0.0528	2.70805	0	0	0	0	0	C26	0.591382	0.85403	0.035837	0.032983	2.63906	0.975239	0.595484	22.602	0.333333	0.887182	0.027454	0.0557	0	0	0	0	1	-0.001265	-0.0008945	-0.0003162	-0.0003733	0	0	0.0082509	-0.180128	-0.0014862
2275	2012	广西壮族自治区	0.163879	0.88805	0.417141	0.313579	0.128911	0.062841	0.527752	0.333333	21.6335	0.752303	1.91025	0.0305	2.3979	0	1	4	1.60944	1	C27																	1					0
2275	2013	广西壮族自治区	0.180766	0.93349	0.256651	0.318681	0.107575	0.065268	0.54018	0.333333	21.7124	0.745644	1.91025	0.0306	2.48491	0	0	0	0	0	C27	0.163879	0.88805	0.417141	0.313579	2.3979	1.91025	0.752303	21.6335	0.333333	0.527752	0.062841	0.0305	0	1	1	1.60944	1	-0.0246798	-0.0151117	0.0006496	-0.0161823	0	0	-0.0169491	-0.180128	0.003053
2275	2014	广西壮族自治区	0.166354	0.85966	0.224886	0.285086	0.009442	0.060125	0.526775	0.25	21.7472	0.740647	1.91025	0.0308	2.56495	0	0	0	0	0	C27	0.180766	0.93349	0.256651	0.318681	2.48491	1.91025	0.745644	21.7124	0.333333	0.54018	0.065268	0.0306	0	0	0	0	1	0.0025833	0.0018265	0.0006458	0.0007622	0	0	-0.0168491	-0.180128	0.003035
2275	2015	广西壮族自治区	0.150954	1.01719	0.256037	0.323331	-0.064466	0.05796	0.497088	0.333333	21.7385	0.739479	1.91025	0.0414	2.63906	0	0	0	0	0	C27	0.166354	0.85966	0.224886	0.285086	2.56495	1.91025	0.740647	21.7472	0.25	0.526775	0.060125	0.0308	0	0	0	0	1	0.0025526	0.0018049	0.0006381	0.0007532	0	0	-0.0166491	-0.180128	0.002999
2275	2016	广西壮族自治区	0.154802	1.02653	0.250718	0.322179	0.111824	0.058738	0.531465	0.333333	21.7776	0.737996	1.91025	0.043	2.70805	0	0	0	0	0	C27	0.150954	1.01719	0.256037	0.323331	2.63906	1.91025	0.739479	21.7385	0.333333	0.497088	0.05796	0.0414	0	0	0	0	1	0.0009274	0.0006558	0.0002319	0.0002736	0	0	-0.0060491	-0.180128	0.0010896
2275	2017	广西壮族自治区	0.178245	0.8021	0.227125	0.308148	0.059527	0.050996	0.500382	0.333333	21.8957	0.736979	1.90859	0.0393	2.77259	0	0	0	0	0	C27	0.154802	1.02653	0.250718	0.322179	2.70805	1.91025	0.737996	21.7776	0.333333	0.531465	0.058738	0.043	0	0	0	0	1	0.0006821	0.0004823	0.0001705	0.0002013	0	0	-0.0044491	-0.180128	0.0008014
2275	2018	广西壮族自治区	0.175996	0.85858	0.357395	0.285628	-0.019395	0.049387	0.465242	0.333333	21.9488	0.739765	1.91315	0.0408	2.83321	0	0	0	0	0	C27	0.178245	0.8021	0.227125	0.308148	2.77259	1.90859	0.736979	21.8957	0.333333	0.500382	0.050996	0.0393	0	0	0	0	1	0.0012494	0.0008834	0.0003123	0.0003686	0	0	-0.0081491	-0.180128	0.0014679
2275	2019	广西壮族自治区	0.175717	0.69606	0.195558	0.303727	0.035181	0.048667	0.480271	0.333333	21.9517	0.744785	1.92131	0.0635	2.89037	0	0	0	0	0	C27	0.175996	0.85858	0.357395	0.285628	2.83321	1.91315	0.739765	21.9488	0.333333	0.465242	0.049387	0.0408	0	0	0	0	1	0.0010194	0.0007208	0.0002548	0.0003008	0	0	-0.0066491	-0.180128	0.0011977
2276	2012	浙江省	0.406001	1.02942	0.158923	0.057961	0.128911	0.026074	0.983604	0.333333	22.0881	0.627911	2.79406	0.0305	2.77259	0	0	0	0	0	C38																	1					0
2276	2013	浙江省	0.373443	1.04769	0.15746	0.045653	0.107575	0.024694	1.20636	0.333333	22.1158	0.621377	2.79406	0.0306	2.83321	0	0	0	0	0	C38	0.406001	1.02942	0.158923	0.057961	2.77259	2.79406	0.627911	22.0881	0.333333	0.983604	0.026074	0.0305	0	0	0	0	1	0.0025986	0.0018374	0.0006496	0.0007667	0	0	-0.0169491	-0.180128	0.003053
2276	2014	浙江省	0.416784	1.06553	0.149116	0.040299	0.204159	0.026519	1.24989	0.333333	22.2661	0.566239	2.44973	0.0364	2.89037	0	0	0	0	0	C38	0.373443	1.04769	0.15746	0.045653	2.83321	2.79406	0.621377	22.1158	0.333333	1.20636	0.024694	0.0306	0	0	0	0	1	0.0025833	0.0018265	0.0006458	0.0007622	0	0	-0.0168491	-0.180128	0.003035
2276	2015	浙江省	0.391922	1.03396	0.136145	0.049278	0.171063	0.024955	1.35751	0.333333	22.3415	0.495776	3.26788	0.0307	2.94444	0	0	0	0	0	C38	0.416784	1.06553	0.149116	0.040299	2.89037	2.44973	0.566239	22.2661	0.333333	1.24989	0.026519	0.0364	0	0	0	0	1	0.001694	0.0011978	0.0004235	0.0004998	0	0	-0.0110491	-0.180128	0.0019902
2276	2016	浙江省	0.387094	1.33834	0.111852	0.061135	-0.068277	0.032331	1.26782	0.333333	22.3391	0.428729	3.46698	0.0344	2.99573	0	0	0	0	0	C38	0.391922	1.03396	0.136145	0.049278	2.94444	3.26788	0.495776	22.3415	0.333333	1.35751	0.024955	0.0307	0	0	0	0	1	0.002568	0.0018157	0.000642	0.0007577	0	0	-0.0167491	-0.180128	0.003017
2276	2017	浙江省	0.433951	1.26314	0.127492	0.059592	0.161308	0.02402	1.0519	0.333333	22.6753	0.40741	1.60205	0.0379	3.04452	0	0	0	0	0	C38	0.387094	1.33834	0.111852	0.061135	2.99573	3.46698	0.428729	22.3391	0.333333	1.26782	0.032331	0.0344	0	0	0	0	1	0.0020007	0.0014146	0.0005002	0.0005903	0	0	-0.0130491	-0.180128	0.0023505
2276	2018	浙江省	0.450775	1.16445	0.091342	0.060518	0.179666	0.021901	1.1901	0.333333	22.7172	0.387306	1.42243	0.0375	3.09104	0	0	0	0	0	C38	0.433951	1.26314	0.127492	0.059592	3.04452	1.60205	0.40741	22.6753	0.333333	1.0519	0.02402	0.0379	0	0	0	0	1	0.0014641	0.0010352	0.000366	0.000432	0	0	-0.0095491	-0.180128	0.0017201
2276	2019	浙江省	0.436836	1.16675	0.122449	0.068267	0.115056	0.023728	1.28265	0.333333	22.7511	0.398695	1.42243	0.0374	3.13549	0	0	0	0	0	C38	0.450775	1.16445	0.091342	0.060518	3.09104	1.42243	0.387306	22.7172	0.333333	1.1901	0.021901	0.0375	0	0	0	0	1	0.0015254	0.0010785	0.0003813	0.0004501	0	0	-0.0099491	-0.180128	0.0017921
2278	2012	上海市	0.24166	1.16072	0.341973	0.108862	0.228988	0.022836	0.482138	0.375	21.1647	0.509855	0.410453	0.0561	2.94444	0	0	0	0	0	C35																	1					0
2278	2013	上海市	0.242917	1.29862	0.33886	0.112878	0.019718	0.021162	0.481258	0.333333	21.1864	0.481175	0.332392	0.0786	2.99573	0	0	0	0	0	C35	0.24166	1.16072	0.341973	0.108862	2.94444	0.410453	0.509855	21.1647	0.375	0.482138	0.022836	0.0561	0	0	0	0	1	-0.0013264	-0.0009378	-0.0003316	-0.0003913	0	0	0.0086509	-0.180128	-0.0015583
2278	2014	上海市	0.344916	1.30776	0.190548	0.110029	-0.121986	0.017238	0.354013	0.333333	21.3635	0.459433	0.332392	0.1153	3.04452	0	0	0	0	0	C35	0.242917	1.29862	0.33886	0.112878	2.99573	0.332392	0.481175	21.1864	0.333333	0.481258	0.021162	0.0786	0	0	0	0	1	-0.0047761	-0.0033769	-0.001194	-0.0014092	0	0	0.0311509	-0.180128	-0.0056112
2278	2015	上海市	0.296973	1.0582	0.11136	0.125573	-0.085708	0.018263	0.351255	0.333333	21.2817	0.421365	0.349882	0.1195	3.09104	0	0	0	0	0	C35	0.344916	1.30776	0.190548	0.110029	3.04452	0.332392	0.459433	21.3635	0.333333	0.354013	0.017238	0.1153	0	0	0	0	1	-0.0104029	-0.0073554	-0.0026006	-0.0030694	0	0	0.0678509	-0.180128	-0.0122219
2282	2012	河北省	0.347289	1.16646	0.046472	0.12817	-0.035227	0.065248	0.450818	0.333333	20.9064	0.606419	0.230318	0.0421	2.63906	0	0	0	0	0	C34																	1					0
2282	2013	河北省	0.2778	1.17544	0.056621	0.10078	0.045854	0.075532	0.524187	0.333333	20.8002	0.575366	0.119204	0.0416	2.70805	0	0	0	0	0	C34	0.347289	1.16646	0.046472	0.12817	2.63906	0.230318	0.606419	20.9064	0.333333	0.450818	0.065248	0.0421	0	0	0	0	1	0.0008201	0.0005799	0.000205	0.000242	0	0	-0.0053491	-0.180128	0.0009635
2282	2014	河北省	0.212732	1.35126	0.04294	0.103497	-0.031074	0.078596	0.541083	0.333333	20.7372	0.551411	0.026934	0.046	2.77259	0	0	0	0	0	C34	0.2778	1.17544	0.056621	0.10078	2.70805	0.119204	0.575366	20.8002	0.333333	0.524187	0.075532	0.0416	0	0	0	0	1	0.0008968	0.0006341	0.0002242	0.0002646	0	0	-0.0058491	-0.180128	0.0010536
2282	2015	河北省	0.245289	1.12149	0.095508	0.134534	-0.20799	0.074021	0.419319	0.333333	20.7586	0.546775	0.0488854	0.0546	2.83321	0	0	0	0	0	C34	0.212732	1.35126	0.04294	0.103497	2.77259	0.026934	0.551411	20.7372	0.333333	0.541083	0.078596	0.046	0	0	0	0	1	0.0002222	0.0001571	5.55e-05	6.56e-05	0	0	-0.0014491	-0.180128	0.000261
2282	2016	河北省	0.221763	1.14507	0.100899	0.125979	-0.010167	0.068622	0.417427	0.333333	20.7528	0.541452	0.0488854	0.0555	2.89037	0	0	0	0	0	C34	0.245289	1.12149	0.095508	0.134534	2.83321	0.0488854	0.546775	20.7586	0.333333	0.419319	0.074021	0.0546	0	0	0	0	1	-0.0010964	-0.0007752	-0.0002741	-0.0003235	0	0	0.0071509	-0.180128	-0.0012881
2282	2017	河北省	0.253378	1.78977	0.06859	0.113901	0.37687	0.050915	0.251526	0.333333	21.5794	0.46414	0.0488854	0.0377	2.94444	0	0	0	0	0	C34	0.221763	1.14507	0.100899	0.125979	2.89037	0.0488854	0.541452	20.7528	0.333333	0.417427	0.068622	0.0555	0	0	0	0	1	-0.0012344	-0.0008728	-0.0003086	-0.0003642	0	0	0.0080509	-0.180128	-0.0014502
2282	2018	河北省	0.193515	1.3289	0.045677	0.083279	0.78044	0.045345	0.398718	0.333333	21.6956	0.474362	0.0599656	0.0317	2.99573	0	0	0	0	0	C34	0.253378	1.78977	0.06859	0.113901	2.94444	0.0488854	0.46414	21.5794	0.333333	0.251526	0.050915	0.0377	0	0	0	0	1	0.0014947	0.0010569	0.0003737	0.000441	0	0	-0.0097491	-0.180128	0.0017561
2282	2019	河北省	0.182321	1.09024	0.05503	0.0703	0.108325	0.044132	0.426319	0.333333	21.7312	0.474366	0.0599656	0.0332	3.04452	0	0	0	0	0	C34	0.193515	1.3289	0.045677	0.083279	2.99573	0.0599656	0.474362	21.6956	0.333333	0.398718	0.045345	0.0317	0	0	0	0	1	0.0024146	0.0017073	0.0006036	0.0007125	0	0	-0.0157491	-0.180128	0.0028369
2283	2012	山东省	0.316447	1.27137	0.091034	0.042036	-0.266404	0.039518	0.240894	0.333333	22.2132	0.549177	1.24306	0.0504	1.60944	0	0	0	0	0	C36																	1					1
2283	2013	山东省	0.328675	1.0821	0.025197	0.045366	0.468848	0.036921	0.337259	0.333333	22.2612	0.546585	1.24306	0.0485	1.79176	0	0	0	0	0	C36	0.316447	1.27137	0.091034	0.042036	1.60944	1.24306	0.549177	22.2132	0.333333	0.240894	0.039518	0.0504	0	0	0	0	1	-0.0004524	-0.0003199	-0.0001131	-0.0001335	1	1	0.0029509	0.819872	0.0024194
2283	2014	山东省	0.340425	1.12599	0.039014	0.037287	0.031625	0.045424	0.328581	0.333333	22.3184	0.545928	1.24306	0.0491	1.94591	0	0	0	0	0	C36	0.328675	1.0821	0.025197	0.045366	1.79176	1.24306	0.546585	22.2612	0.333333	0.337259	0.036921	0.0485	0	0	0	0	1	-0.0001611	-0.0001139	-4.03e-05	-4.75e-05	1	1	0.0010509	0.819872	0.0008616
2283	2015	山东省	0.285025	0.96652	0.042775	0.03285	0.043427	0.045787	0.353073	0.333333	22.289	0.499174	2.20942	0.0478	2.07944	0	0	0	0	0	C36	0.340425	1.12599	0.039014	0.037287	1.94591	1.24306	0.545928	22.3184	0.333333	0.328581	0.045424	0.0491	0	0	0	0	1	-0.0002531	-0.000179	-6.33e-05	-7.47e-05	1	1	0.0016509	0.819872	0.0013536
2283	2016	山东省	0.292427	1.17943	0.041709	0.052469	0.077921	0.041811	0.355508	0.333333	22.3572	0.450632	2.74883	0.049	2.19722	0	0	0	0	0	C36	0.285025	0.96652	0.042775	0.03285	2.07944	2.20942	0.499174	22.289	0.333333	0.353073	0.045787	0.0478	0	0	0	0	1	-5.38e-05	-3.8e-05	-1.35e-05	-1.59e-05	1	1	0.0003509	0.819872	0.0002877
2283	2017	山东省	0.364172	0.89759	0.02175	0.035344	0.658752	0.033427	0.48316	0.333333	22.5563	0.433353	2.98363	0.0416	2.30259	0	0	0	0	0	C36	0.292427	1.17943	0.041709	0.052469	2.19722	2.74883	0.450632	22.3572	0.333333	0.355508	0.041811	0.049	0	0	0	0	1	-0.0002378	-0.0001681	-5.94e-05	-7.02e-05	1	1	0.0015509	0.819872	0.0012716
2283	2018	山东省	0.33922	1.0532	0.034602	0.031857	0.127067	0.032298	0.532581	0.333333	22.5786	0.426788	0.255649	0.0412	2.3979	0	0	0	0	0	C36	0.364172	0.89759	0.02175	0.035344	2.30259	2.98363	0.433353	22.5563	0.333333	0.48316	0.033427	0.0416	0	0	0	0	1	0.0008968	0.0006341	0.0002242	0.0002646	0	1	-0.0058491	0.819872	-0.0047955
2283	2019	山东省	0.329598	1.00602	0.021917	0.031078	0.057911	0.036676	0.5284	0.333333	22.6428	0.339833	0.255572	0.0613	2.48491	0	0	0	0	0	C36	0.33922	1.0532	0.034602	0.031857	2.3979	0.255649	0.426788	22.5786	0.333333	0.532581	0.032298	0.0412	0	0	0	0	1	0.0009581	0.0006774	0.0002395	0.0002827	0	0	-0.0062491	-0.180128	0.0011256
2284	2012	浙江省	0.493306	1.03576	0.087062	0.03821	0.138469	0.06478	0.935113	0.333333	21.536	0.681438	1.40514	0.0338	2.48491	0	0	0	0	0	C36																	1					0
2284	2013	浙江省	0.521094	0.84926	0.055337	0.032722	0.289996	0.056643	1.04044	0.333333	21.6838	0.669805	1.69282	0.0294	2.56495	0	0	0	0	0	C36	0.493306	1.03576	0.087062	0.03821	2.48491	1.40514	0.681438	21.536	0.333333	0.935113	0.06478	0.0338	0	0	0	0	1	0.0020927	0.0014796	0.0005232	0.0006175	0	0	-0.0136491	-0.180128	0.0024586
2284	2014	浙江省	0.400405	1.0865	0.03664	0.03109	0.206092	0.037795	0.781141	0.333333	22.1579	0.543619	1.69282	0.0286	2.63906	0	0	0	0	0	C36	0.521094	0.84926	0.055337	0.032722	2.56495	1.69282	0.669805	21.6838	0.333333	1.04044	0.056643	0.0294	0	0	0	0	1	0.0027673	0.0019566	0.0006918	0.0008165	0	0	-0.0180491	-0.180128	0.0032511
2284	2015	浙江省	0.382164	1.15911	0.090505	0.030126	-0.066913	0.039702	0.719518	0.333333	22.1707	0.540285	1.69282	0.0362	2.70805	0	0	0	0	0	C36	0.400405	1.0865	0.03664	0.03109	2.63906	1.69282	0.543619	22.1579	0.333333	0.781141	0.037795	0.0286	0	0	0	0	1	0.0028899	0.0020434	0.0007225	0.0008527	0	0	-0.0188491	-0.180128	0.0033952
2284	2016	浙江省	0.4493	1.3622	0.089226	0.027416	0.117497	0.039143	0.695195	0.333333	22.3162	0.491031	1.69347	0.0417	2.77259	0	0	0	0	0	C36	0.382164	1.15911	0.090505	0.030126	2.70805	1.69282	0.540285	22.1707	0.333333	0.719518	0.039702	0.0362	0	0	0	0	1	0.0017247	0.0012195	0.0004312	0.0005089	0	0	-0.0112491	-0.180128	0.0020263
2284	2017	浙江省	0.535273	1.34655	0.077487	0.026455	0.159289	0.026406	0.633964	0.333333	22.5562	0.484203	1.69347	0.0402	2.83321	0	0	0	0	0	C36	0.4493	1.3622	0.089226	0.027416	2.77259	1.69347	0.491031	22.3162	0.333333	0.695195	0.039143	0.0417	0	0	0	0	1	0.0008814	0.0006232	0.0002204	0.0002601	0	0	-0.0057491	-0.180128	0.0010356
2284	2018	浙江省	0.517027	1.14304	0.044017	0.02661	-0.014904	0.027776	0.666691	0.333333	22.4909	0.484185	1.69347	0.0404	2.89037	0	0	0	0	0	C36	0.535273	1.34655	0.077487	0.026455	2.83321	1.69347	0.484203	22.5562	0.333333	0.633964	0.026406	0.0402	0	0	0	0	1	0.0011114	0.0007858	0.0002778	0.0003279	0	0	-0.0072491	-0.180128	0.0013058
2284	2019	浙江省	0.544396	1.19538	0.140766	0.032118	-0.184659	0.02686	0.539296	0.333333	22.4987	0.486035	1.69347	0.0516	2.94444	0	0	0	0	0	C36	0.517027	1.14304	0.044017	0.02661	2.89037	1.69347	0.484185	22.4909	0.333333	0.666691	0.027776	0.0404	0	0	0	0	1	0.0010808	0.0007642	0.0002702	0.0003189	0	0	-0.0070491	-0.180128	0.0012697
2286	2012	山东省	0.265387	1.06883	0.107231	0.069235	0.028666	0.104516	0.878915	0.444444	20.8303	0.533536	1.80466	0.0354	2.70805	0	0	3	1.38629	1	C13																	1					0
2286	2013	山东省	0.143774	1.07332	0.210886	0.063959	-0.078995	0.067667	0.537648	0.444444	21.2391	0.41045	1.80466	0.0352	2.77259	0	0	3	1.38629	1	C13	0.265387	1.06883	0.107231	0.069235	2.70805	1.80466	0.533536	20.8303	0.444444	0.878915	0.104516	0.0354	0	0	1	1.38629	1	-0.0148562	-0.0107429	0.0004618	0.0005451	0	0	-0.0120491	-0.180128	0.0021704
2286	2014	山东省	0.179435	1.1241	0.058509	0.06868	0.011036	0.062506	0.515997	0.444444	21.2914	0.387549	1.80466	0.0387	2.83321	0	0	0	0	0	C13	0.143774	1.07332	0.210886	0.063959	2.77259	1.80466	0.41045	21.2391	0.444444	0.537648	0.067667	0.0352	0	0	1	1.38629	1	-0.0151028	-0.0109212	0.0004695	0.0005541	0	0	-0.0122491	-0.180128	0.0022064
2286	2015	山东省	0.227554	0.95291	0.123411	0.074489	0.31357	0.069504	0.625163	0.444444	21.3725	0.405618	1.87216	0.0336	2.89037	1	0	5	1.79176	1	C13	0.179435	1.1241	0.058509	0.06868	2.83321	1.80466	0.387549	21.2914	0.444444	0.515997	0.062506	0.0387	0	0	0	0	1	0.0013414	0.0009485	0.0003353	0.0003958	0	0	-0.0087491	-0.180128	0.001576
2286	2016	山东省	0.219217	0.95288	0.12571	0.070007	0.151421	0.074267	0.713113	0.444444	21.3818	0.391087	0.719253	0.0306	2.94444	1	0	5	1.79176	1	C13	0.227554	0.95291	0.123411	0.074489	2.89037	1.87216	0.405618	21.3725	0.444444	0.625163	0.069504	0.0336	1	0	1	1.79176	1	-0.0226908	-0.0123477	-0.0133182	0.0006265	0	0	-0.0138491	-0.180128	0.0024946
2286	2017	山东省	0.276135	0.97756	0.073887	0.0642	0.156504	0.066621	0.756078	0.444444	21.4685	0.367936	0.431523	0.0323	2.99573	0	0	0	0	0	C13	0.219217	0.95288	0.12571	0.070007	2.94444	0.719253	0.391087	21.3818	0.444444	0.713113	0.074267	0.0306	1	0	1	1.79176	1	-0.0276062	-0.0150225	-0.0162033	0.0007622	0	0	-0.0168491	-0.180128	0.003035
2286	2018	山东省	0.402159	0.85238	0.105952	0.064656	0.086012	0.053379	0.670742	0.666667	21.6707	0.422631	0.161949	0.0338	3.04452	0	0	0	0	0	C13	0.276135	0.97756	0.073887	0.0642	2.99573	0.431523	0.367936	21.4685	0.444444	0.756078	0.066621	0.0323	0	0	0	0	1	0.0023227	0.0016422	0.0005806	0.0006853	0	0	-0.0151491	-0.180128	0.0027288
2286	2019	山东省	0.37787	1.09976	0.069275	0.063265	0.043443	0.053569	0.716689	0.5	21.6471	0.466634	0.0599656	0.0334	3.09104	0	0	0	0	0	C13	0.402159	0.85238	0.105952	0.064656	3.04452	0.161949	0.422631	21.6707	0.666667	0.670742	0.053379	0.0338	0	0	0	0	1	0.0020927	0.0014796	0.0005232	0.0006175	0	0	-0.0136491	-0.180128	0.0024586
2287	2012	西藏自治区	0.056471	1.0375	0.359828	0.233099	0.183787	0.052766	0.652173	0.333333	21.083	0.900245	1.2083	0.0358	1.60944	0	0	0	0	0	C27																	3					1
2287	2013	西藏自治区	0.056266	0.87382	0.342109	0.290577	0.037668	0.04961	0.631757	0.6	21.1518	0.916312	1.2083	0.0391	1.79176	0	0	0	0	0	C27	0.056471	1.0375	0.359828	0.233099	1.60944	1.2083	0.900245	21.083	0.333333	0.652173	0.052766	0.0358	0	0	0	0	3	0.001786	0.0012628	0.0004465	0.000527	1	1	-0.0116491	0.819872	-0.0095507
2287	2014	西藏自治区	0.135167	0.91964	0.158421	0.371996	-0.019971	0.047598	0.530226	0.428571	21.3066	0.903251	1.2083	0.0412	1.94591	0	0	0	0	0	C27	0.056266	0.87382	0.342109	0.290577	1.79176	1.2083	0.916312	21.1518	0.6	0.631757	0.04961	0.0391	0	0	0	0	3	0.0012801	0.0009051	0.00032	0.0003777	1	1	-0.0083491	0.819872	-0.0068452
2287	2015	西藏自治区	0.202427	1.00348	0.145655	0.412253	0.046966	0.040987	0.480514	0.428571	21.4508	0.908162	1.20735	0.0409	2.07944	0	0	0	0	0	C27	0.135167	0.91964	0.158421	0.371996	1.94591	1.2083	0.903251	21.3066	0.428571	0.530226	0.047598	0.0412	0	0	0	0	3	0.0009581	0.0006774	0.0002395	0.0002827	1	1	-0.0062491	0.819872	-0.0051234
2287	2016	西藏自治区	0.156253	1.28694	0.169009	0.478097	-0.026514	0.024453	0.466521	0.428571	21.4537	0.907578	1.20735	0.0442	2.19722	0	0	0	0	0	C27	0.202427	1.00348	0.145655	0.412253	2.07944	1.20735	0.908162	21.4508	0.428571	0.480514	0.040987	0.0409	0	0	0	0	3	0.0010041	0.00071	0.000251	0.0002963	1	1	-0.0065491	0.819872	-0.0053694
2287	2017	西藏自治区	0.175382	0.99547	0.110655	0.491389	0.087568	0.021466	0.458576	0.428571	21.5549	0.908065	1.20735	0.0398	2.30259	0	0	0	0	0	C27	0.156253	1.28694	0.169009	0.478097	2.19722	1.20735	0.907578	21.4537	0.428571	0.466521	0.024453	0.0442	0	0	0	0	3	0.0004981	0.0003522	0.0001245	0.000147	1	1	-0.0032491	0.819872	-0.0026638
2287	2018	西藏自治区	0.115679	0.94011	0.171012	0.519272	0.15198	0.020619	0.524569	0.428571	21.5618	0.909928	1.20735	0.0398	2.3979	0	0	0	0	0	C27	0.175382	0.99547	0.110655	0.491389	2.30259	1.20735	0.908065	21.5549	0.428571	0.458576	0.021466	0.0398	0	0	0	0	3	0.0011728	0.0008292	0.0002932	0.000346	0	1	-0.0076491	0.819872	-0.0062712
2287	2019	西藏自治区	0.242014	0.81646	0.451305	0.498845	0.156171	0.01533	0.470047	0.428571	21.8165	0.90746	1.30966	0.0453	2.48491	0	0	0	0	0	C27	0.115679	0.94011	0.171012	0.519272	2.3979	1.20735	0.909928	21.5618	0.428571	0.524569	0.020619	0.0398	0	0	0	0	3	0.0011728	0.0008292	0.0002932	0.000346	0	0	-0.0076491	-0.180128	0.0013778
2288	2012	广东省	0.383371	0.86742	0.079185	0.029806	0.660943	0.056188	0.369403	0.333333	21.3524	0.530807	0.0266419	0.0332	2.56495	1	0	2	1.09861	1	C39																	1					0
2288	2013	广东省	0.481099	1.1421	0.103541	0.035505	0.341654	0.061109	0.404195	0.333333	21.5562	0.470853	0.195978	0.0329	2.63906	1	0	2	1.09861	1	C39	0.383371	0.86742	0.079185	0.029806	2.56495	0.0266419	0.530807	21.3524	0.333333	0.369403	0.056188	0.0332	1	0	1	1.09861	1	-0.0134695	-0.0127044	-0.0137029	0.0006446	0	0	-0.0142491	-0.180128	0.0025667
2288	2014	广东省	0.493545	1.15056	0.099647	0.03347	0.289744	0.041643	0.50796	0.333333	21.5819	0.462911	0.195978	0.0315	2.70805	1	0	2	1.09861	1	C39	0.481099	1.1421	0.103541	0.035505	2.63906	0.195978	0.470853	21.5562	0.333333	0.404195	0.061109	0.0329	1	0	1	1.09861	1	-0.0137531	-0.0129718	-0.0139914	0.0006582	0	0	-0.0145491	-0.180128	0.0026207
2288	2015	广东省	0.35803	1.35131	0.076139	0.033095	-0.126069	0.042749	0.434336	0.333333	21.6037	0.495006	0.195978	0.0218	2.77259	1	0	2	1.09861	1	C39	0.493545	1.15056	0.099647	0.03347	2.70805	0.195978	0.462911	21.5819	0.333333	0.50796	0.041643	0.0315	1	0	1	1.09861	1	-0.0150765	-0.0142201	-0.0153377	0.0007215	0	0	-0.0159491	-0.180128	0.0028729
2288	2016	广东省	0.353374	1.12308	0.092923	0.027927	-0.011918	0.04593	0.455655	0.333333	21.5439	0.478467	0.198441	0.0269	2.83321	1	0	2	1.09861	1	C39	0.35803	1.35131	0.076139	0.033095	2.77259	0.195978	0.495006	21.6037	0.333333	0.434336	0.042749	0.0218	1	0	1	1.09861	1	-0.0242459	-0.0228685	-0.024666	0.0011603	0	0	-0.0256491	-0.180128	0.0046201
2288	2017	广东省	0.444686	0.95105	0.041785	0.01548	0.389579	0.040415	0.52939	0.333333	21.7228	0.495235	0.204246	0.0243	2.89037	0	0	0	0	0	C39	0.353374	1.12308	0.092923	0.027927	2.83321	0.198441	0.478467	21.5439	0.333333	0.455655	0.04593	0.0269	1	0	1	1.09861	1	-0.0194249	-0.0183214	-0.0197614	0.0009296	0	0	-0.0205491	-0.180128	0.0037015
2288	2018	广东省	0.438472	1.04437	0.01014	0.021477	-0.031401	0.038563	0.50323	0.428571	21.7417	0.46686	0.204246	0.0487	2.94444	1	0	2	1.09861	1	C39	0.444686	0.95105	0.041785	0.01548	2.89037	0.204246	0.495235	21.7228	0.333333	0.52939	0.040415	0.0243	0	0	0	0	1	0.0035492	0.0025095	0.0008873	0.0010472	0	0	-0.0231491	-0.180128	0.0041698
2288	2019	广东省	0.505519	1.50246	0.019929	0.029644	-0.051761	0.031739	0.412368	0.375	21.8877	0.393752	0.273076	0.0532	2.99573	1	0	2	1.09861	1	C39	0.438472	1.04437	0.01014	0.021477	2.94444	0.204246	0.46686	21.7417	0.428571	0.50323	0.038563	0.0487	1	0	1	1.09861	1	0.0011825	0.0011153	0.001203	-5.66e-05	0	0	0.0012509	-0.180128	-0.0002253
2289	2012	广东省	0.773682	1.26505	0.050205	0.028386	0.185982	0.037394	0.610413	0.428571	21.224	0.385964	1.96337	0.0454	1.60944	0	0	0	0	0	C39																	1					1
2289	2013	广东省	0.599237	1.11924	0.095025	0.019515	0.433806	0.019682	0.37666	0.428571	22.0672	0.307515	0.735488	0.0288	1.79176	0	0	0	0	0	C39	0.773682	1.26505	0.050205	0.028386	1.60944	1.96337	0.385964	21.224	0.428571	0.610413	0.037394	0.0454	0	0	0	0	1	0.0003142	0.0002221	7.85e-05	9.27e-05	1	1	-0.0020491	0.819872	-0.00168
2289	2014	广东省	0.573342	1.16436	0.086106	0.014244	0.904396	0.018745	0.698433	0.428571	22.0937	0.323895	0.637212	0.031	1.94591	0	0	0	0	0	C39	0.599237	1.11924	0.095025	0.019515	1.79176	0.735488	0.307515	22.0672	0.428571	0.37666	0.019682	0.0288	0	0	0	0	1	0.0028593	0.0020217	0.0007148	0.0008436	1	1	-0.0186491	0.819872	-0.0152898
2289	2015	广东省	0.819794	0.82907	0.087307	0.020899	0.229191	0.021155	1.05298	0.428571	21.8895	0.291436	0.637212	0.0324	2.07944	0	0	0	0	0	C39	0.573342	1.16436	0.086106	0.014244	1.94591	0.637212	0.323895	22.0937	0.428571	0.698433	0.018745	0.031	0	0	0	0	1	0.002522	0.0017832	0.0006305	0.0007441	1	1	-0.0164491	0.819872	-0.0134861
2289	2018	广东省	0.471747	1.32514	0.082111	0.041883	-0.190994	0.052653	0.540892	0.428571	20.2118	0.308776	0.0412379	0.0624	2.3979	0	0	0	0	0	C39																	1					0
2289	2019	广东省	0.19884	0.59645	0.112837	0.057775	-0.369507	4.2e-05	0.49677	0.428571	19.8356	0.393999	0.556353	0.0524	2.48491	0	0	0	0	0	C39	0.471747	1.32514	0.082111	0.041883	2.3979	0.0412379	0.308776	20.2118	0.428571	0.540892	0.052653	0.0624	0	0	0	0	1	-0.0022923	-0.0016208	-0.000573	-0.0006763	0	0	0.0149509	-0.180128	-0.0026931
2290	2012	江苏省	0.287795	1.35499	0.22821	0.034992	0.008955	0.046324	0.847808	0.333333	21.0256	0.592782	1.41622	0.0124	2.30259	0	0	0	0	0	C38																	1					1
2290	2013	江苏省	0.276386	1.00547	0.248837	0.032889	-0.049887	0.045638	0.810891	0.333333	21.0189	0.591942	1.52006	0.0341	2.3979	0	0	0	0	0	C38	0.287795	1.35499	0.22821	0.034992	2.30259	1.41622	0.592782	21.0256	0.333333	0.847808	0.046324	0.0124	0	0	0	0	1	0.0053737	0.0037995	0.0013434	0.0015855	0	1	-0.0350491	0.819872	-0.0287357
2290	2014	江苏省	0.411572	1.13803	0.165825	0.03152	0.087373	0.057951	0.830386	0.333333	21.0788	0.552661	1.69931	0.0382	2.48491	0	0	0	0	0	C38	0.276386	1.00547	0.248837	0.032889	2.3979	1.52006	0.591942	21.0189	0.333333	0.810891	0.045638	0.0341	0	0	0	0	1	0.0020467	0.0014471	0.0005117	0.0006039	0	0	-0.0133491	-0.180128	0.0024045
2290	2015	江苏省	0.373743	1.39761	0.129321	0.03016	-0.086524	0.060576	0.810521	0.375	21.0122	0.536434	0.839453	0.0356	2.56495	0	0	0	0	0	C38	0.411572	1.13803	0.165825	0.03152	2.48491	1.69931	0.552661	21.0788	0.333333	0.830386	0.057951	0.0382	0	0	0	0	1	0.0014181	0.0010027	0.0003545	0.0004184	0	0	-0.0092491	-0.180128	0.001666
2290	2016	江苏省	0.383229	1.20805	0.18081	0.030886	-0.029587	0.040529	0.537435	0.375	21.3931	0.576136	0.234202	0.0423	2.63906	0	0	0	0	0	C38	0.373743	1.39761	0.129321	0.03016	2.56495	0.839453	0.536434	21.0122	0.375	0.810521	0.060576	0.0356	0	0	0	0	1	0.0018167	0.0012845	0.0004542	0.000536	0	0	-0.0118491	-0.180128	0.0021344
2290	2017	江苏省	0.626603	1.19717	0.116703	0.02704	0.363008	0.023896	0.442451	0.333333	21.8976	0.593177	0.304465	0.041	2.70805	0	0	0	0	0	C38	0.383229	1.20805	0.18081	0.030886	2.63906	0.234202	0.576136	21.3931	0.375	0.537435	0.040529	0.0423	0	0	0	0	1	0.0007895	0.0005582	0.0001974	0.0002329	0	0	-0.0051491	-0.180128	0.0009275
2290	2018	江苏省	0.632759	1.13415	0.083936	0.02827	0.211433	0.022326	0.512853	0.333333	21.9417	0.603871	0.386214	0.0288	2.77259	0	0	0	0	0	C38	0.626603	1.19717	0.116703	0.02704	2.70805	0.304465	0.593177	21.8976	0.333333	0.442451	0.023896	0.041	0	0	0	0	1	0.0009888	0.0006991	0.0002472	0.0002917	0	0	-0.0064491	-0.180128	0.0011617
2290	2019	江苏省	0.746208	0.74879	0.134749	0.029992	-0.004742	0.038971	1.13459	0.333333	21.1426	0.624563	0.386214	0.0344	2.83321	0	0	0	0	0	C38	0.632759	1.13415	0.083936	0.02827	2.77259	0.386214	0.603871	21.9417	0.333333	0.512853	0.022326	0.0288	0	0	0	0	1	0.0028593	0.0020217	0.0007148	0.0008436	0	0	-0.0186491	-0.180128	0.0033592
2292	2012	广东省	0.179179	0.99887	0.32122	0.097615	0.221789	0.110919	0.670779	0.428571	21.3782	0.798112	1.38629	0.0572	1.60944	0	0	0	0	0	C24																	1					1
2292	2013	广东省	0.44619	0.99145	0.234719	0.127877	0.202798	0.064162	0.478923	0.428571	21.8998	0.746964	1.38629	0.0647	1.79176	0	0	0	0	0	C24	0.179179	0.99887	0.32122	0.097615	1.60944	1.38629	0.798112	21.3782	0.428571	0.670779	0.110919	0.0572	0	0	0	0	1	-0.001495	-0.0010571	-0.0003737	-0.0004411	1	1	0.0097509	0.819872	0.0079945
2292	2014	广东省	0.358473	1.1258	0.215605	0.150556	0.564492	0.051106	0.591152	0.428571	22.1367	0.717077	1.38629	0.0766	1.94591	0	0	0	0	0	C24	0.44619	0.99145	0.234719	0.127877	1.79176	1.38629	0.746964	21.8998	0.428571	0.478923	0.064162	0.0647	0	0	0	0	1	-0.0026449	-0.0018701	-0.0006612	-0.0007804	1	1	0.0172509	0.819872	0.0141436
2292	2015	广东省	0.358148	1.07834	0.08287	0.165901	0.065646	0.039322	0.538369	0.428571	22.2937	0.695864	1.3676	0.077	2.07944	0	0	0	0	0	C24	0.358473	1.1258	0.215605	0.150556	1.94591	1.38629	0.717077	22.1367	0.428571	0.591152	0.051106	0.0766	0	0	0	0	1	-0.0044694	-0.0031601	-0.0011173	-0.0013187	1	1	0.0291509	0.819872	0.0239
2292	2016	广东省	0.415478	1.34723	0.091401	0.174575	0.297971	0.061497	0.401695	0.428571	22.8474	0.619319	1.38809	0.0682	2.19722	0	0	0	0	0	C24	0.358148	1.07834	0.08287	0.165901	2.07944	1.3676	0.695864	22.2937	0.428571	0.538369	0.039322	0.077	0	0	0	0	1	-0.0045308	-0.0032035	-0.0011326	-0.0013368	1	1	0.0295509	0.819872	0.024228
2292	2017	广东省	0.412868	1.45116	0.08002	0.185329	0.083851	0.063415	0.435496	0.428571	22.8472	0.624173	1.38809	0.0829	2.30259	0	0	0	0	0	C24	0.415478	1.34723	0.091401	0.174575	2.19722	1.38809	0.619319	22.8474	0.428571	0.401695	0.061497	0.0682	0	0	0	0	1	-0.0031815	-0.0022495	-0.0007954	-0.0009387	1	1	0.0207509	0.819872	0.0170131
2292	2018	广东省	0.401785	1.3367	0.11005	0.224965	-0.220366	0.043212	0.424686	0.5	22.6234	0.599512	1.38809	0.1061	2.3979	0	0	4	1.60944	1	C24	0.412868	1.45116	0.08002	0.185329	2.30259	1.38809	0.624173	22.8472	0.428571	0.435496	0.063415	0.0829	0	0	0	0	1	-0.0054353	-0.0038431	-0.0013588	-0.0016037	0	1	0.0354509	0.819872	0.0290652
2292	2019	广东省	0.344321	1.38352	0.087277	0.175139	-0.039746	0.044117	0.436721	0.428571	22.5549	0.597735	1.38739	0.0702	2.48491	0	0	4	1.60944	1	C24	0.401785	1.3367	0.11005	0.224965	2.3979	1.38809	0.599512	22.6234	0.5	0.424686	0.043212	0.1061	0	0	1	1.60944	1	0.0854027	0.0522928	-0.002248	-0.0026532	0	0	0.0586509	-0.180128	-0.0105647
2293	2012	江苏省	0.191279	0.7564	0.408606	0.20795	0.143768	0.033555	1.16462	0.4	21.5734	0.760976	0.788457	0.0305	1.60944	0	0	0	0	0	C17																	1					1
2293	2013	江苏省	0.196572	1.35362	0.352408	0.219876	-0.073669	0.040497	0.95417	0.333333	21.6959	0.740864	0.788457	0.0319	1.79176	0	0	0	0	0	C17	0.191279	0.7564	0.408606	0.20795	1.60944	0.788457	0.760976	21.5734	0.4	1.16462	0.033555	0.0305	0	0	0	0	1	0.0025986	0.0018374	0.0006496	0.0007667	1	1	-0.0169491	0.819872	-0.0138961
2293	2014	江苏省	0.201463	1.00667	0.20778	0.21827	0.093967	0.033436	0.886526	0.333333	21.8595	0.741285	0.788457	0.0303	1.94591	0	0	0	0	0	C17	0.196572	1.35362	0.352408	0.219876	1.79176	0.788457	0.740864	21.6959	0.333333	0.95417	0.040497	0.0319	0	0	0	0	1	0.002384	0.0016856	0.000596	0.0007034	1	1	-0.0155491	0.819872	-0.0127482
2293	2015	江苏省	0.237999	0.97059	0.16919	0.240801	0.055853	0.03308	0.83666	0.333333	21.9717	0.541408	0.377203	0.0288	2.07944	0	0	0	0	0	C17	0.201463	1.00667	0.20778	0.21827	1.94591	0.788457	0.741285	21.8595	0.333333	0.886526	0.033436	0.0303	0	0	0	0	1	0.0026293	0.0018591	0.0006573	0.0007758	1	1	-0.0171491	0.819872	-0.01406
2293	2016	江苏省	0.315575	1.02839	0.254604	0.249363	0.081143	0.02808	0.74905	0.333333	22.1603	0.541408	0.377203	0.026	2.19722	0	0	0	0	0	C17	0.237999	0.97059	0.16919	0.240801	2.07944	0.377203	0.541408	21.9717	0.333333	0.83666	0.03308	0.0288	0	0	0	0	1	0.0028593	0.0020217	0.0007148	0.0008436	1	1	-0.0186491	0.819872	-0.0152898
2293	2017	江苏省	0.312857	0.80404	0.093833	0.2161	0.478912	0.066809	1.01606	0.333333	22.2467	0.539035	0.377203	0.0229	2.30259	0	0	0	0	0	C17	0.315575	1.02839	0.254604	0.249363	2.19722	0.377203	0.541408	22.1603	0.333333	0.74905	0.02808	0.026	0	0	0	0	1	0.0032886	0.0023252	0.0008221	0.0009703	1	1	-0.0214491	0.819872	-0.0175855
2293	2018	江苏省	0.226416	1.09458	0.195587	0.223176	0.032381	0.060687	0.961159	0.333333	22.3341	0.503651	0.377203	0.0261	2.3979	0	0	0	0	0	C17	0.312857	0.80404	0.093833	0.2161	2.30259	0.377203	0.539035	22.2467	0.333333	1.01606	0.066809	0.0229	0	0	0	0	1	0.0037639	0.0026613	0.0009409	0.0011105	0	1	-0.0245491	0.819872	-0.0201271
2293	2019	江苏省	0.220335	0.73594	0.34191	0.209974	0.009846	0.054409	0.90498	0.333333	22.4043	0.502855	0.377203	0.0206	2.48491	0	0	0	0	0	C17	0.226416	1.09458	0.195587	0.223176	2.3979	0.377203	0.503651	22.3341	0.333333	0.961159	0.060687	0.0261	0	0	0	0	1	0.0032732	0.0023144	0.0008183	0.0009658	0	0	-0.0213491	-0.180128	0.0038456
2295	2012	广东省	0.317346	1.3624	0.017608	0.006645	-0.13043	0.030197	1.80624	0.333333	20.9278	0.563744	0.101383	0.0167	1.94591	0	0	0	0	0	C32																	1					1
2295	2013	广东省	0.398704	1.0026	0.023026	0.007261	0.185121	0.042239	1.87748	0.375	21.059	0.536159	0.0938546	0.0112	2.07944	0	0	0	0	0	C32	0.317346	1.3624	0.017608	0.006645	1.94591	0.101383	0.563744	20.9278	0.333333	1.80624	0.030197	0.0167	0	0	0	0	1	0.0047145	0.0033334	0.0011786	0.001391	1	1	-0.0307491	0.819872	-0.0252103
2295	2014	广东省	0.397416	0.93516	0.024466	0.007634	-0.101835	0.038682	1.8104	0.333333	20.9879	0.447943	0.0725067	0.0096	2.19722	0	0	0	0	0	C32	0.398704	1.0026	0.023026	0.007261	2.07944	0.0938546	0.536159	21.059	0.375	1.87748	0.042239	0.0112	0	0	0	0	1	0.0055577	0.0039296	0.0013894	0.0016398	1	1	-0.0362491	0.819872	-0.0297196
2295	2015	广东省	0.160301	1.10194	0.096647	0.004866	0.304865	0.04385	2.45252	0.333333	20.9504	0.488309	0.0518331	0.0047	2.30259	0	0	0	0	0	C32	0.397416	0.93516	0.024466	0.007634	2.19722	0.0725067	0.447943	20.9879	0.333333	1.8104	0.038682	0.0096	0	0	0	0	1	0.005803	0.0041031	0.0014507	0.0017122	1	1	-0.0378491	0.819872	-0.0310314
2295	2016	广东省	0.304001	1.23002	0.082825	0.004177	0.263098	0.02774	2.52665	0.428571	21.1544	0.483749	0.0518331	0.0027	2.3979	0	0	0	0	0	C32	0.160301	1.10194	0.096647	0.004866	2.30259	0.0518331	0.488309	20.9504	0.333333	2.45252	0.04385	0.0047	0	0	0	0	1	0.0065543	0.0046343	0.0016385	0.0019339	0	1	-0.0427491	0.819872	-0.0350487
2295	2017	广东省	0.350601	1.00438	0.044892	0.003797	0.401738	0.023746	3.10946	0.333333	21.2846	0.477603	0.0518331	0.0017	2.48491	0	0	0	0	0	C32	0.304001	1.23002	0.082825	0.004177	2.3979	0.0518331	0.483749	21.1544	0.428571	2.52665	0.02774	0.0027	0	0	0	0	1	0.0068609	0.0048511	0.0017152	0.0020243	0	0	-0.0447491	-0.180128	0.0080606
2295	2018	广东省	0.445587	1.07708	0.03434	0.003605	0.056142	0.020185	2.77427	0.333333	21.4532	0.478097	0.0518331	0.0029	2.56495	0	0	0	0	0	C32	0.350601	1.00438	0.044892	0.003797	2.48491	0.0518331	0.477603	21.2846	0.333333	3.10946	0.023746	0.0017	0	0	0	0	1	0.0070143	0.0049595	0.0017535	0.0020696	0	0	-0.0457491	-0.180128	0.0082407
2295	2019	广东省	0.415813	0.84294	0.055721	0.003333	-0.109763	0.01985	2.51684	0.333333	21.4347	0.486226	0.714468	0.003	2.63906	0	0	0	0	0	C32	0.445587	1.07708	0.03434	0.003605	2.56495	0.0518331	0.478097	21.4532	0.333333	2.77427	0.020185	0.0029	0	0	0	0	1	0.0068303	0.0048294	0.0017075	0.0020153	0	0	-0.0445491	-0.180128	0.0080245
2296	2012	河南省	0.359742	1.20196	0.227439	0.06727	-0.147744	0.004992	0.259524	0.428571	20.8481	0.491226	0.732704	0.0902	2.3979	0	0	0	0	0	C39																	2					0
2296	2013	河南省	0.171096	1.12793	0.477245	0.059881	0.318254	0.00927	0.214023	0.428571	21.3171	0.345381	0.909145	0.0919	2.48491	0	0	0	0	0	C39	0.359742	1.20196	0.227439	0.06727	2.3979	0.732704	0.491226	20.8481	0.428571	0.259524	0.004992	0.0902	0	0	0	0	2	-0.0065546	-0.0046345	-0.0016386	-0.001934	0	0	0.0427509	-0.180128	-0.0077007
2296	2015	河南省	0.322661	1.14912	0.377086	0.049685	0.076867	0.026143	0.26413	0.6	21.4855	0.278953	0.909145	0.1118	2.63906	0	0	0	0	0	C39																	2					0
2296	2016	河南省	0.30994	1.24564	0.367199	0.062283	-0.09084	0.02372	0.230252	0.6	21.5275	0.307844	0.909145	0.1023	2.70805	0	0	0	0	0	C39	0.322661	1.14912	0.377086	0.049685	2.63906	0.909145	0.278953	21.4855	0.6	0.26413	0.026143	0.1118	0	0	0	0	2	-0.0098663	-0.006976	-0.0024665	-0.0029111	0	0	0.0643509	-0.180128	-0.0115914
2296	2017	河南省	0.371909	1.41632	0.389112	0.05686	0.062734	0.022487	0.243183	0.6	21.5338	0.272382	0.761927	0.1093	2.77259	0	0	0	0	0	C39	0.30994	1.24564	0.367199	0.062283	2.70805	0.909145	0.307844	21.5275	0.6	0.230252	0.02372	0.1023	0	0	0	0	2	-0.0084098	-0.0059462	-0.0021024	-0.0024813	0	0	0.0548509	-0.180128	-0.0098802
2296	2018	河南省	0.287727	1.03575	0.228005	0.072541	-0.03325	0.025057	0.258032	0.6	21.4406	0.267304	0.602456	0.1217	2.83321	0	0	0	0	0	C39	0.371909	1.41632	0.389112	0.05686	2.77259	0.761927	0.272382	21.5338	0.6	0.243183	0.022487	0.1093	0	0	0	0	2	-0.009483	-0.006705	-0.0023707	-0.002798	0	0	0.0618509	-0.180128	-0.0111411
2296	2019	河南省	0.166928	1.34378	0.164716	0.082286	-0.04596	0.02671	0.270131	0.6	21.3476	0.217106	0.45869	0.1541	2.89037	0	0	0	0	0	C39	0.287727	1.03575	0.228005	0.072541	2.83321	0.602456	0.267304	21.4406	0.6	0.258032	0.025057	0.1217	0	0	0	0	2	-0.0113842	-0.0080492	-0.0028459	-0.0033589	0	0	0.0742509	-0.180128	-0.0133747
2301	2012	广东省	0.290586	1.04743	0.322908	0.103725	0.296534	0.046769	0.926209	0.375	21.1807	0.633888	2.04014	0.0114	2.48491	0	0	0	0	0	C24																	1					0
2301	2013	广东省	0.362463	0.96425	0.228248	0.095015	0.146296	0.040324	0.944047	0.333333	21.2982	0.627757	2.04014	0.0127	2.56495	0	0	0	0	0	C24	0.290586	1.04743	0.322908	0.103725	2.48491	2.04014	0.633888	21.1807	0.375	0.926209	0.046769	0.0114	0	0	0	0	1	0.005527	0.0039079	0.0013817	0.0016308	0	0	-0.0360491	-0.180128	0.0064935
2301	2014	广东省	0.411668	0.87496	0.184594	0.098766	-0.026744	0.043767	0.849115	0.333333	21.3772	0.631181	2.04014	0.0125	2.63906	0	0	0	0	0	C24	0.362463	0.96425	0.228248	0.095015	2.56495	2.04014	0.627757	21.2982	0.333333	0.944047	0.040324	0.0127	0	0	0	0	1	0.0053277	0.003767	0.0013319	0.001572	0	0	-0.0347491	-0.180128	0.0062593
2301	2015	广东省	0.531198	0.84327	0.141833	0.131826	-0.031148	0.025527	0.647368	0.333333	21.6169	0.64609	2.04014	0.016	2.70805	0	0	0	0	0	C24	0.411668	0.87496	0.184594	0.098766	2.63906	2.04014	0.631181	21.3772	0.333333	0.849115	0.043767	0.0125	0	0	0	0	1	0.0053584	0.0037887	0.0013396	0.001581	0	0	-0.0349491	-0.180128	0.0062953
2301	2016	广东省	0.670547	0.98463	0.153276	0.076833	0.811094	0.022367	0.754205	0.333333	22.058	0.658435	2.04014	0.0158	2.77259	0	0	3	1.38629	1	C24	0.531198	0.84327	0.141833	0.131826	2.70805	2.04014	0.64609	21.6169	0.333333	0.647368	0.025527	0.016	0	0	0	0	1	0.0048218	0.0034093	0.0012054	0.0014227	0	0	-0.0314491	-0.180128	0.0056649
2301	2017	广东省	0.479993	0.66811	0.329667	0.07971	0.110534	0.022151	0.675202	0.333333	22.2734	0.609176	2.04014	0.0206	2.83321	0	0	3	1.38629	1	C24	0.670547	0.98463	0.153276	0.076833	2.77259	2.04014	0.658435	22.058	0.333333	0.754205	0.022367	0.0158	0	0	1	1.38629	1	-0.0390225	-0.0282181	0.0012131	0.0014317	0	0	-0.0316491	-0.180128	0.0057009
2301	2018	广东省	0.642533	0.06445	0.303108	0.076521	0.333037	0.013857	0.603285	0.333333	22.6734	0.61012	2.04014	0.0167	2.89037	0	0	3	1.38629	1	C24	0.479993	0.66811	0.329667	0.07971	2.83321	2.04014	0.609176	22.2734	0.333333	0.675202	0.022151	0.0206	0	0	1	1.38629	1	-0.0331042	-0.0239385	0.0010291	0.0012146	0	0	-0.0268491	-0.180128	0.0048363
2301	2019	广东省	0.573708	0.74038	0.285912	0.066461	0.410264	0.01847	0.759454	0.333333	22.7871	0.517183	2.04014	0.0159	2.94444	0	0	3	1.38629	1	C24	0.642533	0.06445	0.303108	0.076521	2.89037	2.04014	0.61012	22.6734	0.333333	0.603285	0.013857	0.0167	0	0	1	1.38629	1	-0.0379128	-0.0274157	0.0011786	0.001391	0	0	-0.0307491	-0.180128	0.0055388
2303	2012	广东省	0.164087	0.99818	0.308749	0.069758	0.230198	0.102299	0.477673	0.571429	21.4952	0.734316	1.10363	0.0211	1.60944	0	0	0	0	0	C22																	1					1
2303	2013	广东省	0.239378	1.00455	0.27579	0.073344	0.263315	0.081635	0.49313	0.571429	21.6971	0.71155	1.10363	0.0286	1.79176	0	0	0	0	0	C22	0.164087	0.99818	0.308749	0.069758	1.60944	1.10363	0.734316	21.4952	0.571429	0.477673	0.102299	0.0211	0	0	0	0	1	0.0040398	0.0028564	0.0010099	0.001192	1	1	-0.0263491	0.819872	-0.0216028
2303	2014	广东省	0.228418	1.02975	0.325983	0.063309	0.197287	0.072094	0.534321	0.571429	21.7969	0.67567	1.27119	0.0338	1.94591	0	0	0	0	0	C22	0.239378	1.00455	0.27579	0.073344	1.79176	1.10363	0.71155	21.6971	0.571429	0.49313	0.081635	0.0286	0	0	0	0	1	0.0028899	0.0020434	0.0007225	0.0008527	1	1	-0.0188491	0.819872	-0.0154538
2303	2015	广东省	0.238781	0.86548	0.25532	0.068264	0.289914	0.063866	0.624956	0.6	21.8948	0.611679	1.38224	0.0268	2.07944	0	0	0	0	0	C22	0.228418	1.02975	0.325983	0.063309	1.94591	1.27119	0.67567	21.7969	0.571429	0.534321	0.072094	0.0338	0	0	0	0	1	0.0020927	0.0014796	0.0005232	0.0006175	1	1	-0.0136491	0.819872	-0.0111905
2303	2016	广东省	0.161779	1.19118	0.431199	0.06966	0.100601	0.050784	0.460842	0.4	22.2952	0.626105	1.38224	0.0306	2.19722	0	0	0	0	0	C22	0.238781	0.86548	0.25532	0.068264	2.07944	1.38224	0.611679	21.8948	0.6	0.624956	0.063866	0.0268	0	0	0	0	1	0.0031659	0.0022385	0.0007915	0.0009341	1	1	-0.0206491	0.819872	-0.0169296
2303	2017	广东省	0.250059	1.3221	0.363045	0.077486	0.287546	0.066273	0.481759	0.4	22.5035	0.625885	1.39748	0.0396	2.30259	0	0	0	0	0	C22	0.161779	1.19118	0.431199	0.06966	2.19722	1.38224	0.626105	22.2952	0.4	0.460842	0.050784	0.0306	0	0	0	0	1	0.0025833	0.0018265	0.0006458	0.0007622	1	1	-0.0168491	0.819872	-0.0138141
2303	2018	广东省	0.280953	0.92777	0.155342	0.073372	0.137021	0.065718	0.510046	0.4	22.5749	0.618755	1.39748	0.0391	2.3979	0	0	0	0	0	C22	0.250059	1.3221	0.363045	0.077486	2.30259	1.39748	0.625885	22.5035	0.4	0.481759	0.066273	0.0396	0	0	0	0	1	0.0012034	0.0008509	0.0003008	0.0003551	0	1	-0.0078491	0.819872	-0.0064352
2303	2019	广东省	0.278301	1.31248	0.134703	0.071397	0.044072	0.07123	0.46663	0.428571	22.7069	0.58936	1.46935	0.0435	2.48491	0	0	0	0	0	C22	0.280953	0.92777	0.155342	0.073372	2.3979	1.39748	0.618755	22.5749	0.4	0.510046	0.065718	0.0391	0	0	0	0	1	0.0012801	0.0009051	0.00032	0.0003777	0	0	-0.0083491	-0.180128	0.0015039
2309	2012	江苏省	0.752493	1.06642	0.098728	0.038996	0.31819	0.020954	0.523712	0.375	23.2148	0.634868	2.76504	0.0092	1.60944	0	0	0	0	0	C38																	1					1
2309	2013	江苏省	0.789042	1.13177	0.095364	0.035508	0.276542	0.017955	0.530182	0.333333	23.4465	0.626903	2.77721	0.0117	1.79176	0	0	0	0	0	C38	0.752493	1.06642	0.098728	0.038996	1.60944	2.76504	0.634868	23.2148	0.375	0.523712	0.020954	0.0092	0	0	0	0	1	0.0058644	0.0041464	0.001466	0.0017303	1	1	-0.0382491	0.819872	-0.0313593
2309	2014	江苏省	0.697025	1.0147	0.121237	0.036522	0.145017	0.015994	0.540235	0.333333	23.5629	0.569117	2.79387	0.025	1.94591	0	0	0	0	0	C38	0.789042	1.13177	0.095364	0.035508	1.79176	2.77721	0.626903	23.4465	0.333333	0.530182	0.017955	0.0117	0	0	0	0	1	0.0054811	0.0038754	0.0013702	0.0016172	1	1	-0.0357491	0.819872	-0.0293096
2309	2015	江苏省	0.734534	1.05362	0.093454	0.027526	0.312988	0.016498	0.568679	0.333333	23.7843	0.541294	2.80334	0.0281	2.07944	0	0	0	0	0	C38	0.697025	1.0147	0.121237	0.036522	1.94591	2.79387	0.569117	23.5629	0.333333	0.540235	0.015994	0.025	0	0	0	0	1	0.0034419	0.0024336	0.0008604	0.0010155	1	1	-0.0224491	0.819872	-0.0184053
2309	2016	江苏省	0.764072	0.95373	0.075188	0.043526	-0.06988	0.018503	0.453069	0.333333	23.9389	0.554155	1.68838	0.037	2.19722	0	0	0	0	0	C38	0.734534	1.05362	0.093454	0.027526	2.07944	2.80334	0.541294	23.7843	0.333333	0.568679	0.016498	0.0281	0	0	0	0	1	0.0029666	0.0020976	0.0007416	0.0008753	1	1	-0.0193491	0.819872	-0.0158637
2309	2017	江苏省	0.70903	0.47216	0.182074	0.026537	0.719411	0.014494	0.609968	0.333333	24.1837	0.54543	1.5189	0.0242	2.30259	0	0	0	0	0	C38	0.764072	0.95373	0.075188	0.043526	2.19722	1.68838	0.554155	23.9389	0.333333	0.453069	0.018503	0.037	0	0	0	0	1	0.0016021	0.0011327	0.0004005	0.0004727	1	1	-0.0104491	0.819872	-0.0085669
2309	2018	江苏省	0.650214	0.27212	0.053592	0.035959	-0.138484	0.017813	0.653882	0.333333	23.9651	0.492091	1.04451	0.0314	2.3979	0	0	0	0	0	C38	0.70903	0.47216	0.182074	0.026537	2.30259	1.5189	0.54543	24.1837	0.333333	0.609968	0.014494	0.0242	0	0	0	0	1	0.0035645	0.0025203	0.0008911	0.0010517	0	1	-0.0232491	0.819872	-0.0190612
2309	2019	江苏省	0.595186	0.89621	0.110264	0.044635	-0.293024	0.018122	0.552261	0.333333	23.7871	0.482091	1.04451	0.0366	2.48491	0	0	0	0	0	C38	0.650214	0.27212	0.053592	0.035959	2.3979	1.04451	0.492091	23.9651	0.333333	0.653882	0.017813	0.0314	0	0	0	0	1	0.0024606	0.0017398	0.0006151	0.000726	0	0	-0.0160491	-0.180128	0.0028909
2311	2012	广东省	0.504999	0.65682	0.126913	0.024069	0.290232	0.061378	2.51684	0.428571	22.5379	0.801676	2.057	0.0086	1.60944	0	0	0	0	0	C13																	1					1
2311	2013	广东省	0.447617	0.70414	0.161589	0.027129	0.160435	0.062355	2.42579	0.428571	22.7237	0.728008	2.42154	0.01	1.79176	0	0	0	0	0	C13	0.504999	0.65682	0.126913	0.024069	1.60944	2.057	0.801676	22.5379	0.428571	2.51684	0.061378	0.0086	0	0	0	0	1	0.0059563	0.0042115	0.001489	0.0017574	1	1	-0.0388491	0.819872	-0.0318512
2311	2014	广东省	0.425816	0.59986	0.112342	0.026962	0.176237	0.060603	2.75124	0.428571	22.7601	0.673115	3.34213	0.0075	1.94591	0	0	0	0	0	C13	0.447617	0.70414	0.161589	0.027129	1.79176	2.42154	0.728008	22.7237	0.428571	2.42579	0.062355	0.01	0	0	0	0	1	0.0057417	0.0040597	0.0014354	0.0016941	1	1	-0.0374491	0.819872	-0.0307034
2311	2015	广东省	0.377226	0.88204	0.138265	0.026378	0.212276	0.06661	3.12382	0.428571	22.8256	0.656941	3.25132	0.0065	2.07944	0	0	0	0	0	C13	0.425816	0.59986	0.112342	0.026962	1.94591	3.34213	0.673115	22.7601	0.428571	2.75124	0.060603	0.0075	0	0	0	0	1	0.006125	0.0043307	0.0015312	0.0018072	1	1	-0.0399491	0.819872	-0.0327531
2311	2016	广东省	0.435442	0.70429	0.149408	0.027994	0.06328	0.058929	2.64246	0.428571	23.0544	0.642709	3.38842	0.0072	2.19722	0	0	0	0	0	C13	0.377226	0.88204	0.138265	0.026378	2.07944	3.25132	0.656941	22.8256	0.428571	3.12382	0.06661	0.0065	0	0	0	0	1	0.0062783	0.0044391	0.0015695	0.0018524	1	1	-0.0409491	0.819872	-0.033573
2311	2017	广东省	0.480495	0.78826	0.104425	0.03288	0.197582	0.064284	2.47382	0.428571	23.3005	0.646915	3.20735	0.0079	2.30259	0	0	0	0	0	C13	0.435442	0.70429	0.149408	0.027994	2.19722	3.38842	0.642709	23.0544	0.428571	2.64246	0.058929	0.0072	0	0	0	0	1	0.006171	0.0043632	0.0015427	0.0018208	1	1	-0.0402491	0.819872	-0.0329991
2311	2018	广东省	0.526426	0.78937	0.124278	0.032686	0.294871	0.053483	2.42759	0.428571	23.578	0.657667	3.12019	0.0074	2.3979	0	0	0	0	0	C13	0.480495	0.78826	0.104425	0.03288	2.30259	3.20735	0.646915	23.3005	0.428571	2.47382	0.064284	0.0079	0	0	0	0	1	0.0060637	0.0042874	0.0015159	0.0017891	0	1	-0.0395491	0.819872	-0.0324252
2311	2019	广东省	0.483302	0.58789	0.096756	0.032821	0.129421	0.05952	2.52529	0.428571	23.6598	0.659559	2.53863	0.009	2.48491	0	0	0	0	0	C13	0.526426	0.78937	0.124278	0.032686	2.3979	3.12019	0.657667	23.578	0.428571	2.42759	0.053483	0.0074	0	0	0	0	1	0.0061403	0.0043416	0.001535	0.0018117	0	0	-0.0400491	-0.180128	0.007214
2312	2012	四川省	0.374616	0.91523	0.270418	0.125299	0.290232	0.028121	0.517448	0.333333	20.9631	0.505894	1.40881	0.0086	2.70805	0	0	0	0	0	C39																	3					0
2312	2013	四川省	0.503302	0.8398	0.208269	0.098444	0.366492	0.023041	0.50998	0.333333	21.2897	0.508388	1.46173	0.0476	2.77259	0	0	0	0	0	C39	0.374616	0.91523	0.270418	0.125299	2.70805	1.40881	0.505894	20.9631	0.333333	0.517448	0.028121	0.0086	0	0	0	0	3	0.0059563	0.0042115	0.001489	0.0017574	0	0	-0.0388491	-0.180128	0.0069978
2312	2014	四川省	0.424074	1.37575	0.197719	0.133645	0.398513	0.014176	0.439455	0.333333	21.7737	0.480098	1.46173	0.0461	2.83321	0	0	0	0	0	C39	0.503302	0.8398	0.208269	0.098444	2.77259	1.46173	0.508388	21.2897	0.333333	0.50998	0.023041	0.0476	0	0	0	0	3	-2.31e-05	-1.64e-05	-5.79e-06	-6.83e-06	0	0	0.0001509	-0.180128	-2.72e-05
2312	2015	四川省	0.354844	1.37805	0.300424	0.246206	0.135249	0.013459	0.207458	0.333333	22.6512	0.45059	1.46443	0.1242	2.89037	0	0	0	0	0	C39	0.424074	1.37575	0.197719	0.133645	2.83321	1.46173	0.480098	21.7737	0.333333	0.439455	0.014176	0.0461	0	0	0	0	3	0.0002068	0.0001462	5.17e-05	6.1e-05	0	0	-0.0013491	-0.180128	0.000243
2312	2016	四川省	0.353508	1.54314	0.101769	0.472906	-0.271219	0.03445	0.217775	0.375	22.2862	0.307238	2.58583	0.0534	2.94444	0	0	0	0	0	C39	0.354844	1.37805	0.300424	0.246206	2.89037	1.46443	0.45059	22.6512	0.333333	0.207458	0.013459	0.1242	0	0	0	0	3	-0.0117675	-0.0083203	-0.0029418	-0.003472	0	0	0.0767509	-0.180128	-0.013825
2312	2017	四川省	0.09755	1.53384	0.14744	0.28469	0.197582	0.004639	0.213809	0.375	22.0498	0.301377	2.58583	0.0079	2.99573	0	0	0	0	0	C39	0.353508	1.54314	0.101769	0.472906	2.94444	2.58583	0.307238	22.2862	0.375	0.217775	0.03445	0.0534	0	0	0	0	3	-0.0009124	-0.0006451	-0.0002281	-0.0002692	0	0	0.0059509	-0.180128	-0.0010719
2312	2018	四川省	0.081199	1.23116	0.17117	0.02307	-0.110045	0.003307	0.201896	0.333333	21.9905	0.307238	2.58583	0.0026	3.04452	0	0	0	0	0	C39	0.09755	1.53384	0.14744	0.28469	2.99573	2.58583	0.301377	22.0498	0.375	0.213809	0.004639	0.0079	0	0	0	0	3	0.0060637	0.0042874	0.0015159	0.0017891	0	0	-0.0395491	-0.180128	0.0071239
2312	2019	四川省	0.59146	1.1294	0.105738	0.045866	1.66204	0.063311	0.245298	0.5	22.7748	0.351169	1.42904	0.0008	3.09104	0	0	0	0	0	C26	0.081199	1.23116	0.17117	0.02307	3.04452	2.58583	0.307238	21.9905	0.333333	0.201896	0.003307	0.0026	0	0	0	0	3	0.0068763	0.0048619	0.001719	0.0020289	0	0	-0.0448491	-0.180128	0.0080786
2313	2012	广东省	0.335073	1.14312	0.223456	0.112625	0.444062	0.023099	0.598345	0.428571	21.8917	0.641667	0.43761	0.0395	2.19722	0	0	0	0	0	C39																	1					1
2313	2013	广东省	0.427957	1.26663	0.069126	0.105655	0.080062	0.017958	0.52552	0.5	22.0987	0.333076	1.83169	0.051	2.30259	0	0	0	0	0	C39	0.335073	1.14312	0.223456	0.112625	2.19722	0.43761	0.641667	21.8917	0.428571	0.598345	0.023099	0.0395	0	0	0	0	1	0.0012188	0.0008617	0.0003047	0.0003596	1	1	-0.0079491	0.819872	-0.0065172
2313	2014	广东省	0.496248	1.24376	0.081474	0.110058	0.168097	0.015089	0.544455	0.5	22.2186	0.331749	2.07754	0.0397	2.3979	0	0	0	0	0	C39	0.427957	1.26663	0.069126	0.105655	2.30259	1.83169	0.333076	22.0987	0.5	0.52552	0.017958	0.051	0	0	0	0	1	-0.0005444	-0.0003849	-0.0001361	-0.0001606	0	1	0.0035509	0.819872	0.0029113
2313	2015	广东省	0.497284	1.33262	0.118349	0.108472	0.181375	0.014277	0.651738	0.5	22.2053	0.305446	2.30357	0.0356	2.48491	0	0	0	0	0	C39	0.496248	1.24376	0.081474	0.110058	2.3979	2.07754	0.331749	22.2186	0.5	0.544455	0.015089	0.0397	0	0	0	0	1	0.0011881	0.00084	0.000297	0.0003505	0	0	-0.0077491	-0.180128	0.0013958
2313	2016	广东省	0.428155	1.44684	0.105267	0.081676	-0.056619	0.009825	0.693941	0.428571	22.0845	0.370179	1.37055	0.0282	2.56495	0	0	0	0	0	C39	0.497284	1.33262	0.118349	0.108472	2.48491	2.30357	0.305446	22.2053	0.5	0.651738	0.014277	0.0356	0	0	0	0	1	0.0018167	0.0012845	0.0004542	0.000536	0	0	-0.0118491	-0.180128	0.0021344
2313	2017	广东省	0.591505	1.17283	0.164164	0.072725	0.104549	0.011759	0.601624	0.428571	22.3267	0.4095	1.38517	0.0265	2.63906	0	0	0	0	0	C39	0.428155	1.44684	0.105267	0.081676	2.56495	1.37055	0.370179	22.0845	0.428571	0.693941	0.009825	0.0282	0	0	0	0	1	0.0029513	0.0020867	0.0007378	0.0008708	0	0	-0.0192491	-0.180128	0.0034673
2313	2018	广东省	0.701191	1.34038	0.055315	0.049946	0.478396	0.032445	0.641904	0.428571	22.6528	0.440813	1.28945	0.042	2.70805	0	0	0	0	0	C39	0.591505	1.17283	0.164164	0.072725	2.63906	1.38517	0.4095	22.3267	0.428571	0.601624	0.011759	0.0265	0	0	0	0	1	0.0032119	0.002271	0.0008029	0.0009477	0	0	-0.0209491	-0.180128	0.0037735
2313	2019	广东省	0.69699	1.15921	0.046937	0.055302	0.049711	0.029726	0.657356	0.428571	22.6774	0.440236	1.28945	0.0545	2.77259	0	0	0	0	0	C39	0.701191	1.34038	0.055315	0.049946	2.70805	1.28945	0.440813	22.6528	0.428571	0.641904	0.032445	0.042	0	0	0	0	1	0.0008355	0.0005907	0.0002089	0.0002465	0	0	-0.0054491	-0.180128	0.0009815
2317	2012	广东省	0.086588	0.80663	0.522114	0.339159	0.180897	0.029266	0.510289	0.333333	21.2754	0.4928	1.4289	0.0351	2.3979	0	0	0	0	0	C27																	1					0
2317	2013	广东省	0.120161	0.92214	0.165238	0.32862	0.229678	0.036831	0.550244	0.333333	21.4069	0.459783	1.71382	0.0511	2.48491	0	0	0	0	0	C27	0.086588	0.80663	0.522114	0.339159	2.3979	1.4289	0.4928	21.2754	0.333333	0.510289	0.029266	0.0351	0	0	0	0	1	0.0018934	0.0013387	0.0004733	0.0005586	0	0	-0.0123491	-0.180128	0.0022244
2317	2014	广东省	0.176739	0.63256	0.10266	0.332318	0.200443	0.057102	0.567349	0.333333	21.5588	0.425421	1.98231	0.0727	2.56495	0	0	0	0	0	C27	0.120161	0.92214	0.165238	0.32862	2.48491	1.71382	0.459783	21.4069	0.333333	0.550244	0.036831	0.0511	0	0	0	0	1	-0.0005598	-0.0003958	-0.0001399	-0.0001652	0	0	0.0036509	-0.180128	-0.0006576
2317	2015	广东省	0.367266	0.89506	0.041432	0.334409	0.205745	0.088587	0.473222	0.333333	21.9274	0.413179	2.22513	0.0681	2.63906	0	0	0	0	0	C27	0.176739	0.63256	0.10266	0.332318	2.56495	1.98231	0.425421	21.5588	0.333333	0.567349	0.057102	0.0727	0	0	0	0	1	-0.0038715	-0.0027374	-0.0009678	-0.0011423	0	0	0.0252509	-0.180128	-0.0045484
2317	2016	广东省	0.189622	0.92917	0.069695	0.348371	0.07273	0.064108	0.40055	0.333333	22.1643	0.355788	2.14565	0.0872	2.70805	0	0	0	0	0	C27	0.367266	0.89506	0.041432	0.334409	2.63906	2.22513	0.413179	21.9274	0.333333	0.473222	0.088587	0.0681	0	0	0	0	1	-0.0031662	-0.0022387	-0.0007915	-0.0009342	0	0	0.0206509	-0.180128	-0.0037198
2317	2017	广东省	0.231822	0.94275	0.190175	0.302244	0.160562	0.052272	0.404489	0.333333	22.3035	0.352503	2.26065	0.0637	2.77259	0	0	0	0	0	C27	0.189622	0.92917	0.069695	0.348371	2.70805	2.14565	0.355788	22.1643	0.333333	0.40055	0.064108	0.0872	0	0	0	0	1	-0.0060946	-0.0043092	-0.0015236	-0.0017982	0	0	0.0397509	-0.180128	-0.0071603
2317	2018	广东省	0.246639	0.92667	0.177117	0.317516	0.202253	0.064659	0.450297	0.333333	22.3803	0.366154	2.03215	0.0628	2.83321	0	0	0	0	0	C27	0.231822	0.94275	0.190175	0.302244	2.77259	2.26065	0.352503	22.3035	0.333333	0.404489	0.052272	0.0637	0	0	0	0	1	-0.0024916	-0.0017617	-0.0006229	-0.0007352	0	0	0.0162509	-0.180128	-0.0029273
2317	2019	广东省	0.249173	0.77457	0.148891	0.337249	0.071992	0.059632	0.459726	0.333333	22.4293	0.316611	0	0.0593	2.89037	0	0	0	0	0	C27	0.246639	0.92667	0.177117	0.317516	2.83321	2.03215	0.366154	22.3803	0.333333	0.450297	0.064659	0.0628	0	0	0	0	1	-0.0023536	-0.0016641	-0.0005884	-0.0006944	0	0	0.0153509	-0.180128	-0.0027651
2318	2012	浙江省	0.395308	0.97051	0.082147	0.050059	0.230576	0.062201	0.963833	0.333333	21.7385	0.698646	0.667522	0.0294	1.94591	0	0	0	0	0	C33																	1					1
2318	2013	浙江省	0.400606	1.10802	0.098407	0.048153	0.070902	0.049499	0.918827	0.333333	21.8547	0.667018	0.974824	0.0293	2.07944	0	0	0	0	0	C33	0.395308	0.97051	0.082147	0.050059	1.94591	0.667522	0.698646	21.7385	0.333333	0.963833	0.062201	0.0294	0	0	0	0	1	0.0027673	0.0019566	0.0006918	0.0008165	1	1	-0.0180491	0.819872	-0.0147979
2318	2014	浙江省	0.29147	1.23507	0.06096	0.048837	0.01869	0.043891	0.824167	0.363636	21.982	0.509762	1.8897	0.0291	2.19722	0	0	0	0	0	C33	0.400606	1.10802	0.098407	0.048153	2.07944	0.974824	0.667018	21.8547	0.333333	0.918827	0.049499	0.0293	0	0	0	0	1	0.0027826	0.0019675	0.0006956	0.000821	1	1	-0.0181491	0.819872	-0.0148799
2318	2015	浙江省	0.301311	1.12104	0.082545	0.05219	-0.062202	0.044052	0.746381	0.375	22.0169	0.437203	2.46186	0.0315	2.30259	0	0	0	0	0	C33	0.29147	1.23507	0.06096	0.048837	2.19722	1.8897	0.509762	21.982	0.363636	0.824167	0.043891	0.0291	0	0	0	0	1	0.0028133	0.0019891	0.0007033	0.0008301	1	1	-0.0183491	0.819872	-0.0150439
2318	2016	浙江省	0.309633	1.27003	0.073381	0.06208	-0.008533	0.044221	0.69588	0.333333	22.0783	0.439481	2.87552	0.0368	2.3979	0	0	0	0	0	C33	0.301311	1.12104	0.082545	0.05219	2.30259	2.46186	0.437203	22.0169	0.375	0.746381	0.044052	0.0315	0	0	0	0	1	0.0024453	0.001729	0.0006113	0.0007215	0	1	-0.0159491	0.819872	-0.0130762
2318	2017	浙江省	0.395934	1.30421	0.138707	0.058368	0.049998	0.036838	0.57221	0.333333	22.3228	0.435369	2.89392	0.0422	2.48491	0	0	0	0	0	C33	0.309633	1.27003	0.073381	0.06208	2.3979	2.87552	0.439481	22.0783	0.333333	0.69588	0.044221	0.0368	0	0	0	0	1	0.0016327	0.0011544	0.0004082	0.0004817	0	0	-0.0106491	-0.180128	0.0019182
2318	2018	浙江省	0.365129	1.0206	0.148883	0.051117	0.434187	0.040598	0.784055	0.333333	22.3685	0.446405	2.89392	0.0381	2.56495	0	0	0	0	0	C33	0.395934	1.30421	0.138707	0.058368	2.48491	2.89392	0.435369	22.3228	0.333333	0.57221	0.036838	0.0422	0	0	0	0	1	0.0008048	0.000569	0.0002012	0.0002375	0	0	-0.0052491	-0.180128	0.0009455
2318	2019	浙江省	0.403954	0.92942	0.089066	0.05405	0.092001	0.0356	0.742135	0.333333	22.5115	0.471995	2.61138	0.0402	2.63906	0	0	0	0	0	C33	0.365129	1.0206	0.148883	0.051117	2.56495	2.89392	0.446405	22.3685	0.333333	0.784055	0.040598	0.0381	0	0	0	0	1	0.0014334	0.0010135	0.0003583	0.0004229	0	0	-0.0093491	-0.180128	0.001684
2319	2012	广东省	0.253543	1.11943	0.062929	0.068811	-0.096854	0.024522	0.637189	0.428571	20.4529	0.44883	1.95061	0.0315	2.77259	0	1	3	1.38629	1	C26																	1					0
2319	2013	广东省	0.433856	1.52478	0.094993	0.066356	0.160379	0.026035	0.542674	0.428571	20.7625	0.142105	3.66727	0.0494	2.83321	0	1	3	1.38629	1	C26	0.253543	1.11943	0.062929	0.068811	2.77259	1.95061	0.44883	20.4529	0.428571	0.637189	0.024522	0.0315	0	1	1	1.38629	1	-0.0196648	-0.0142201	0.0006113	-0.0152276	0	0	-0.0159491	-0.180128	0.0028729
2319	2014	广东省	0.380925	1.09611	0.021561	0.062554	0.059103	0.029373	0.626007	0.428571	20.6768	0.181096	2.1957	0.0318	2.89037	0	1	3	1.38629	1	C26	0.433856	1.52478	0.094993	0.066356	2.83321	3.66727	0.142105	20.7625	0.428571	0.542674	0.026035	0.0494	0	1	1	1.38629	1	0.0024055	0.0017395	-7.48e-05	0.0018627	0	0	0.0019509	-0.180128	-0.0003514
2319	2015	广东省	0.527014	1.16591	0.050892	0.069494	-0.260783	0.02291	0.368984	0.428571	20.9031	0.181308	2.1763	0.0332	2.94444	0	1	3	1.38629	1	C26	0.380925	1.09611	0.021561	0.062554	2.89037	2.1957	0.181096	20.6768	0.428571	0.626007	0.029373	0.0318	0	1	1	1.38629	1	-0.0192949	-0.0139526	0.0005998	-0.0149411	0	0	-0.0156491	-0.180128	0.0028188
2319	2016	广东省	0.573456	1.24318	0.027964	0.049451	0.177714	0.019793	0.462161	0.428571	20.8419	0.192635	1.94976	0.0333	2.99573	0	0	0	0	0	C26	0.527014	1.16591	0.050892	0.069494	2.94444	2.1763	0.181308	20.9031	0.428571	0.368984	0.02291	0.0332	0	1	1	1.38629	1	-0.0175687	-0.0127044	0.0005461	-0.0136045	0	0	-0.0142491	-0.180128	0.0025667
2319	2017	广东省	0.550606	0.73252	0.047687	0.050225	0.022686	0.019761	0.48691	0.428571	20.8122	0.30072	1.2692	0.0315	3.04452	0	0	0	0	0	C26	0.573456	1.24318	0.027964	0.049451	2.99573	1.94976	0.192635	20.8419	0.428571	0.462161	0.019793	0.0333	0	0	0	0	1	0.0021693	0.0015338	0.0005423	0.0006401	0	0	-0.0141491	-0.180128	0.0025486
2319	2018	广东省	0.548203	0.34503	0.018897	0.05451	-0.083843	0.021727	0.508868	0.428571	20.6803	0.33282	2.48421	0.0364	3.09104	0	0	0	0	0	C26	0.550606	0.73252	0.047687	0.050225	3.04452	1.2692	0.30072	20.8122	0.428571	0.48691	0.019761	0.0315	0	0	0	0	1	0.0024453	0.001729	0.0006113	0.0007215	0	0	-0.0159491	-0.180128	0.0028729
2319	2019	广东省	0.785593	0.79049	0.014339	0.065142	-0.214146	0.030685	0.585128	0.428571	20.2997	0.337096	2.42308	0.0365	3.13549	0	0	0	0	0	C26	0.548203	0.34503	0.018897	0.05451	3.09104	2.48421	0.33282	20.6803	0.428571	0.508868	0.021727	0.0364	0	0	0	0	1	0.001694	0.0011978	0.0004235	0.0004998	0	0	-0.0110491	-0.180128	0.0019902
2324	2012	上海市	0.176204	1.10745	0.102382	0.026527	0.308186	0.061864	0.787605	0.444444	21.1537	0.62456	2.46922	0.0313	2.56495	0	0	0	0	0	C29																	1					0
2324	2013	上海市	0.286045	1.13793	0.115402	0.034291	0.411157	0.046746	0.844588	0.444444	21.4288	0.607202	2.46922	0.0326	2.63906	0	0	0	0	0	C29	0.176204	1.10745	0.102382	0.026527	2.56495	2.46922	0.62456	21.1537	0.444444	0.787605	0.061864	0.0313	0	0	0	0	1	0.002476	0.0017507	0.000619	0.0007305	0	0	-0.0161491	-0.180128	0.0029089
2324	2014	上海市	0.295811	1.10037	0.131427	0.031448	0.184739	0.041329	0.901591	0.444444	21.5329	0.604147	2.46922	0.0356	2.70805	0	0	0	0	0	C29	0.286045	1.13793	0.115402	0.034291	2.63906	2.46922	0.607202	21.4288	0.444444	0.844588	0.046746	0.0326	0	0	0	0	1	0.0022767	0.0016097	0.0005691	0.0006717	0	0	-0.0148491	-0.180128	0.0026747
2324	2015	上海市	0.369612	1.13427	0.048203	0.03843	0.375985	0.031324	0.955196	0.444444	21.7942	0.587971	2.46922	0.0345	2.77259	0	0	0	0	0	C29	0.295811	1.10037	0.131427	0.031448	2.70805	2.46922	0.604147	21.5329	0.444444	0.901591	0.041329	0.0356	0	0	0	0	1	0.0018167	0.0012845	0.0004542	0.000536	0	0	-0.0118491	-0.180128	0.0021344
2324	2016	上海市	0.382592	0.89099	0.035906	0.036953	0.132917	0.040346	0.918279	0.428571	21.9584	0.605941	2.46922	0.0449	2.83321	0	0	0	0	0	C29	0.369612	1.13427	0.048203	0.03843	2.77259	2.46922	0.587971	21.7942	0.444444	0.955196	0.031324	0.0345	0	0	0	0	1	0.0019854	0.0014038	0.0004963	0.0005858	0	0	-0.0129491	-0.180128	0.0023325
2324	2017	上海市	0.411977	0.51488	0.039197	0.033926	0.075862	0.035224	0.885405	0.428571	22.068	0.612704	2.4799	0.0514	2.89037	0	0	0	0	0	C29	0.382592	0.89099	0.035906	0.036953	2.83321	2.46922	0.605941	21.9584	0.428571	0.918279	0.040346	0.0449	0	0	0	0	1	0.0003908	0.0002763	9.77e-05	0.0001153	0	0	-0.0025491	-0.180128	0.0004592
2324	2018	上海市	0.405067	0.56206	0.050858	0.03445	0.078893	0.033901	0.935583	0.428571	22.0889	0.63988	2.52195	0.0619	2.94444	0	0	0	0	0	C29	0.411977	0.51488	0.039197	0.033926	2.89037	2.4799	0.612704	22.068	0.428571	0.885405	0.035224	0.0514	0	0	0	0	1	-0.0006058	-0.0004283	-0.0001514	-0.0001787	0	0	0.0039509	-0.180128	-0.0007117
2324	2019	上海市	0.384406	0.44547	0.0545	0.038165	-0.017885	0.033325	0.924941	0.5	22.0822	0.625451	2.52195	0.0501	2.99573	0	0	0	0	0	C29	0.405067	0.56206	0.050858	0.03445	2.94444	2.52195	0.63988	22.0889	0.428571	0.935583	0.033901	0.0619	0	0	0	0	1	-0.0022156	-0.0015666	-0.0005539	-0.0006537	0	0	0.0144509	-0.180128	-0.002603
2326	2012	浙江省	0.40355	1.39197	0.054416	0.015404	0.155858	0.095468	0.475785	0.428571	21.2903	0.662877	0.0742722	0.0382	1.60944	0	0	0	0	0	C26																	1					1
2326	2013	浙江省	0.462521	1.03188	0.022223	0.026014	-0.082553	0.118235	0.395486	0.333333	21.389	0.628221	0.247172	0.0571	1.79176	0	0	0	0	0	C26	0.40355	1.39197	0.054416	0.015404	1.60944	0.0742722	0.662877	21.2903	0.428571	0.475785	0.095468	0.0382	0	0	0	0	1	0.0014181	0.0010027	0.0003545	0.0004184	1	1	-0.0092491	0.819872	-0.007583
2326	2014	浙江省	0.313191	1.17305	0.096521	0.014423	0.379181	0.098433	0.421514	0.333333	21.6467	0.529111	0.247172	0.0641	1.94591	0	0	0	0	0	C26	0.462521	1.03188	0.022223	0.026014	1.79176	0.247172	0.628221	21.389	0.333333	0.395486	0.118235	0.0571	0	0	0	0	1	-0.0014797	-0.0010462	-0.0003699	-0.0004366	1	1	0.0096509	0.819872	0.0079125
2326	2015	浙江省	0.443829	1.30152	0.093422	0.014467	0.452743	0.071219	0.448642	0.333333	21.9579	0.521597	0.261441	0.048	2.07944	0	0	0	0	0	C26	0.313191	1.17305	0.096521	0.014423	1.94591	0.247172	0.529111	21.6467	0.333333	0.421514	0.098433	0.0641	0	0	0	0	1	-0.0025529	-0.0018051	-0.0006382	-0.0007533	1	1	0.0166509	0.819872	0.0136516
2326	2017	浙江省	0.523884	1.1448	0.072702	0.037994	0.573386	0.073484	0.469169	0.333333	22.4921	0.510653	0.248967	0.0352	2.30259	0	0	0	0	0	C26																	1					1
2326	2018	浙江省	0.524331	1.1673	0.058064	0.04706	0.197793	0.080755	0.495656	0.333333	22.6176	0.4796	0.369216	0.0394	2.3979	0	0	0	0	0	C26	0.523884	1.1448	0.072702	0.037994	2.30259	0.248967	0.510653	22.4921	0.333333	0.469169	0.073484	0.0352	0	0	0	0	1	0.001878	0.0013279	0.0004695	0.0005541	0	1	-0.0122491	0.819872	-0.0100427
2326	2019	浙江省	0.510481	1.35234	0.054921	0.03841	0.040837	0.073697	0.499513	0.333333	22.6499	0.417044	0.369216	0.0354	2.48491	0	0	0	0	0	C26	0.524331	1.1673	0.058064	0.04706	2.3979	0.369216	0.4796	22.6176	0.333333	0.495656	0.080755	0.0394	0	0	0	0	1	0.0012341	0.0008726	0.0003085	0.0003641	0	0	-0.0080491	-0.180128	0.0014499
2327	2012	广东省	0.271024	1.00688	0.319303	0.23287	0.222613	0.030384	0.856613	0.666667	21.4528	0.714271	0.615023	0.0101	2.89037	0	0	0	0	0	C17																	1					0
2327	2013	广东省	0.243683	1.22093	0.289357	0.23565	0.048918	0.031891	0.782356	0.571429	21.5912	0.681814	0.616752	0.0103	2.94444	0	0	0	0	0	C17	0.271024	1.00688	0.319303	0.23287	2.89037	0.615023	0.714271	21.4528	0.666667	0.856613	0.030384	0.0101	0	0	0	0	1	0.0057264	0.0040489	0.0014315	0.0016896	0	0	-0.0373491	-0.180128	0.0067276
2327	2014	广东省	0.224017	0.96846	0.336605	0.224744	0.056801	0.025949	0.706122	0.571429	21.7493	0.647157	0.616752	0.012	2.99573	0	0	0	0	0	C17	0.243683	1.22093	0.289357	0.23565	2.94444	0.616752	0.681814	21.5912	0.571429	0.782356	0.031891	0.0103	0	0	0	0	1	0.0056957	0.0040272	0.0014239	0.0016805	0	0	-0.0371491	-0.180128	0.0066916
2327	2015	广东省	0.218471	1.15988	0.2473	0.234655	0.062363	0.02382	0.714731	0.571429	21.7976	0.574121	0.767512	0.0147	3.04452	0	0	0	0	0	C17	0.224017	0.96846	0.336605	0.224744	2.99573	0.616752	0.647157	21.7493	0.571429	0.706122	0.025949	0.012	0	0	0	0	1	0.0054351	0.0038429	0.0013587	0.0016036	0	0	-0.0354491	-0.180128	0.0063854
2327	2016	广东省	0.245903	1.0553	0.149305	0.232214	0.104638	0.019938	0.655166	0.571429	21.984	0.589603	0.767512	0.0138	3.09104	0	0	0	0	0	C17	0.218471	1.15988	0.2473	0.234655	3.04452	0.767512	0.574121	21.7976	0.571429	0.714731	0.02382	0.0147	0	0	0	0	1	0.0050211	0.0035502	0.0012552	0.0014815	0	0	-0.0327491	-0.180128	0.005899
2327	2017	广东省	0.217126	0.93018	0.114576	0.22244	0.131786	0.025818	0.652	0.571429	22.1128	0.561738	0.961417	0.016	3.13549	0	0	0	0	0	C17	0.245903	1.0553	0.149305	0.232214	3.09104	0.767512	0.589603	21.984	0.571429	0.655166	0.019938	0.0138	0	0	0	0	1	0.0051591	0.0036478	0.0012897	0.0015222	0	0	-0.0336491	-0.180128	0.0060611
2327	2018	广东省	0.221411	0.94371	0.106766	0.240334	0.115543	0.024	0.638341	0.571429	22.2432	0.550266	0.94153	0.0179	3.17805	0	0	0	0	0	C17	0.217126	0.93018	0.114576	0.22244	3.13549	0.961417	0.561738	22.1128	0.571429	0.652	0.025818	0.016	0	0	0	0	1	0.0048218	0.0034093	0.0012054	0.0014227	0	0	-0.0314491	-0.180128	0.0056649
2327	2019	广东省	0.242053	0.68095	0.116882	0.260077	-0.044424	0.022858	0.593064	0.571429	22.2712	0.575274	0.94153	0.0275	3.21888	0	0	0	0	0	C17	0.221411	0.94371	0.106766	0.240334	3.17805	0.94153	0.550266	22.2432	0.571429	0.638341	0.024	0.0179	0	0	0	0	1	0.0045305	0.0032033	0.0011326	0.0013367	0	0	-0.0295491	-0.180128	0.0053226
2328	2012	上海市	0.150413	1.04225	0.27183	0.020526	0.129836	0.068996	0.531762	0.333333	21.8195	0.686125	0.169152	0.0218	2.70805	1	0	4	1.60944	1	C33																	1					0
2328	2013	上海市	0.291029	0.67887	0.104527	0.017774	0.674092	0.033829	0.72073	0.333333	22.0308	0.579078	0.849381	0.0187	2.77259	1	0	4	1.60944	1	C33	0.150413	1.04225	0.27183	0.020526	2.70805	0.169152	0.686125	21.8195	0.333333	0.531762	0.068996	0.0218	1	0	1	1.60944	1	-0.037348	-0.0228685	-0.024666	0.0011603	0	0	-0.0256491	-0.180128	0.0046201
2328	2014	上海市	0.314529	0.79572	0.125088	0.013694	0.374014	0.0324	0.945205	0.333333	22.0775	0.587748	0.849381	0.0191	2.83321	1	0	4	1.60944	1	C36	0.291029	0.67887	0.104527	0.017774	2.77259	0.849381	0.579078	22.0308	0.333333	0.72073	0.033829	0.0187	1	0	1	1.60944	1	-0.041862	-0.0256325	-0.0276471	0.0013005	0	0	-0.0287491	-0.180128	0.0051785
2328	2015	上海市	0.298121	1.23602	0.059534	0.012972	0.080419	0.031669	1.01742	0.333333	22.0812	0.396594	3.36033	0.0201	2.89037	1	0	4	1.60944	1	C36	0.314529	0.79572	0.125088	0.013694	2.83321	0.849381	0.587748	22.0775	0.333333	0.945205	0.0324	0.0191	1	0	1	1.60944	1	-0.0412796	-0.0252758	-0.0272625	0.0012824	0	0	-0.0283491	-0.180128	0.0051065
2328	2016	上海市	0.326222	1.21629	0.089469	0.014258	0.001244	0.029428	0.981008	0.333333	22.119	0.395828	3.36033	0.023	2.94444	1	0	4	1.60944	1	C36	0.298121	1.23602	0.059534	0.012972	2.89037	3.36033	0.396594	22.0812	0.333333	1.01742	0.031669	0.0201	1	0	1	1.60944	1	-0.0398234	-0.0243843	-0.0263008	0.0012372	0	0	-0.0273491	-0.180128	0.0049263
2328	2017	上海市	0.288266	1.38246	0.080426	0.01342	-0.003168	0.03237	0.988116	0.333333	22.1086	0.386295	3.36033	0.0172	2.99573	1	0	4	1.60944	1	C36	0.326222	1.21629	0.089469	0.014258	2.94444	3.36033	0.395828	22.119	0.333333	0.981008	0.029428	0.023	1	0	1	1.60944	1	-0.0356007	-0.0217986	-0.023512	0.001106	0	0	-0.0244491	-0.180128	0.004404
2328	2018	上海市	0.252478	0.98538	0.072718	0.014314	0.033615	0.035458	1.03467	0.333333	22.0955	0.393173	3.37131	0.0151	3.04452	1	0	4	1.60944	1	C36	0.288266	1.38246	0.080426	0.01342	2.99573	3.36033	0.386295	22.1086	0.333333	0.988116	0.03237	0.0172	1	0	1	1.60944	1	-0.0440462	-0.0269699	-0.0290897	0.0013684	0	0	-0.0302491	-0.180128	0.0054487
2328	2019	上海市	0.250121	1.18999	0.125208	0.014577	-0.11728	0.03581	0.901592	0.333333	22.1086	0.414641	3.10564	0.0162	3.09104	0	0	0	0	0	C36	0.252478	0.98538	0.072718	0.014314	3.04452	3.37131	0.393173	22.0955	0.333333	1.03467	0.035458	0.0151	1	0	1	1.60944	1	-0.047104	-0.0288422	-0.0311092	0.0014634	0	0	-0.0323491	-0.180128	0.005827
2329	2015	广西壮族自治区	0.375896	1.18855	0.086648	0.11996	0.490871	0.15629	0.378382	0.375	22.2171	0.605366	1.11409	0.0057	2.63906	0	0	0	0	0	C14																	1					0
2329	2016	广西壮族自治区	0.442624	1.3378	0.052133	0.099292	0.451769	0.1255	0.470246	0.333333	22.3723	0.513517	0.97252	0.0083	2.70805	0	0	0	0	0	C14	0.375896	1.18855	0.086648	0.11996	2.63906	1.11409	0.605366	22.2171	0.375	0.378382	0.15629	0.0057	0	0	0	0	1	0.006401	0.0045258	0.0016002	0.0018886	0	0	-0.0417491	-0.180128	0.0075202
2329	2017	广西壮族自治区	0.47622	1.44531	0.079572	0.115332	-0.032569	0.116672	0.421509	0.375	22.4487	0.471269	1.36338	0.0077	2.77259	0	0	0	0	0	C14	0.442624	1.3378	0.052133	0.099292	2.70805	0.97252	0.513517	22.3723	0.333333	0.470246	0.1255	0.0083	0	0	0	0	1	0.0060023	0.004244	0.0015005	0.001771	0	0	-0.0391491	-0.180128	0.0070519
2329	2018	广西壮族自治区	0.501069	1.17187	0.068638	0.113938	-0.013031	0.071422	0.488703	0.428571	22.2877	0.46137	1.50477	0.0155	2.83321	0	0	0	0	0	C14	0.47622	1.44531	0.079572	0.115332	2.77259	1.36338	0.471269	22.4487	0.375	0.421509	0.116672	0.0077	0	0	0	0	1	0.0060943	0.004309	0.0015235	0.0017982	0	0	-0.0397491	-0.180128	0.0071599
2329	2019	广西壮族自治区	0.503527	1.12857	0.051995	0.11783	-0.035388	0.065476	0.455604	0.333333	22.3218	0.46137	1.50477	0.0262	2.89037	0	0	0	0	0	C14	0.501069	1.17187	0.068638	0.113938	2.83321	1.50477	0.46137	22.2877	0.428571	0.488703	0.071422	0.0155	0	0	0	0	1	0.0048984	0.0034635	0.0012246	0.0014453	0	0	-0.0319491	-0.180128	0.0057549
2330	2012	山东省	0.14123	0.98879	0.091437	0.063684	0.025632	0.088826	1.26812	0.4	21.166	0.757007	0.901908	0.0013	2.19722	0	0	4	1.60944	1	C13																	1					1
2330	2013	山东省	0.143964	1.15051	0.063534	0.063749	0.039051	0.084588	1.28382	0.428571	21.192	0.734152	0.901908	0.0007	2.30259	0	1	3	1.38629	1	C13	0.14123	0.98879	0.091437	0.063684	2.19722	0.901908	0.757007	21.166	0.4	1.26812	0.088826	0.0013	0	0	1	1.60944	1	-0.0671985	-0.0411462	0.0017688	0.0020877	1	1	-0.0461491	0.819872	-0.0378363
2330	2014	山东省	0.200159	1.06209	0.042731	0.087109	-0.209264	0.102993	0.993592	0.428571	21.2137	0.743932	0.901908	0.0006	2.3979	0	1	3	1.38629	1	C13	0.143964	1.15051	0.063534	0.063749	2.30259	0.901908	0.734152	21.192	0.428571	1.28382	0.084588	0.0007	0	1	1	1.38629	1	-0.0576404	-0.0416812	0.0017918	-0.0446342	0	1	-0.0467491	0.819872	-0.0383282
2330	2015	山东省	0.241436	1.05649	0.020555	0.088034	-0.044005	0.095063	0.897349	0.428571	21.2702	0.731762	0.901908	0.0008	2.48491	0	1	3	1.38629	1	C13	0.200159	1.06209	0.042731	0.087109	2.3979	0.901908	0.743932	21.2137	0.428571	0.993592	0.102993	0.0006	0	1	1	1.38629	1	-0.0577637	-0.0417703	0.0017957	-0.0447297	0	0	-0.0468491	-0.180128	0.0084388
2330	2016	山东省	0.259781	1.22649	0.084026	0.08196	0.015861	0.090599	0.88334	0.428571	21.3021	0.742548	0.901908	0.0007	2.56495	0	1	3	1.38629	1	C13	0.241436	1.05649	0.020555	0.088034	2.48491	0.901908	0.731762	21.2702	0.428571	0.897349	0.095063	0.0008	0	1	1	1.38629	1	-0.0575171	-0.041592	0.001788	-0.0445388	0	0	-0.0466491	-0.180128	0.0084028
2330	2017	山东省	0.20197	0.77662	0.052037	0.071591	0.020985	0.094508	0.964434	0.428571	21.2349	0.737858	0.901908	0.0008	2.63906	0	1	3	1.38629	1	C13	0.259781	1.22649	0.084026	0.08196	2.56495	0.901908	0.742548	21.3021	0.428571	0.88334	0.090599	0.0007	0	1	1	1.38629	1	-0.0576404	-0.0416812	0.0017918	-0.0446342	0	0	-0.0467491	-0.180128	0.0084208
2330	2018	山东省	0.255917	0.81539	0.042611	0.054607	0.254793	0.097715	1.12502	0.428571	21.3077	0.737809	0.901908	0.0011	2.70805	0	1	3	1.38629	1	C13	0.20197	0.77662	0.052037	0.071591	2.63906	0.901908	0.737858	21.2349	0.428571	0.964434	0.094508	0.0008	0	1	1	1.38629	1	-0.0575171	-0.041592	0.001788	-0.0445388	0	0	-0.0466491	-0.180128	0.0084028
2330	2019	山东省	0.306992	0.85571	0.038735	0.057138	0.162464	0.101938	1.22194	0.428571	21.3756	0.69415	0.716229	0.001	2.77259	0	1	3	1.38629	1	C13	0.255917	0.81539	0.042611	0.054607	2.70805	0.901908	0.737809	21.3077	0.428571	1.12502	0.097715	0.0011	0	1	1	1.38629	1	-0.0571472	-0.0413245	0.0017765	-0.0442523	0	0	-0.0463491	-0.180128	0.0083488
2334	2012	广东省	0.102329	1.36268	0.480365	0.140247	0.067995	0.049545	0.534306	0.333333	21.0446	0.384629	1.18894	0.127	1.79176	0	0	0	0	0	C38																	1					1
2334	2013	广东省	0.140289	1.26798	0.216949	0.13537	0.259772	0.043613	0.578447	0.333333	21.1958	0.346251	1.27293	0.1135	1.94591	0	0	0	0	0	C38	0.102329	1.36268	0.480365	0.140247	1.79176	1.18894	0.384629	21.0446	0.333333	0.534306	0.049545	0.127	0	0	0	0	1	-0.0121968	-0.0086238	-0.0030491	-0.0035987	1	1	0.079551	0.819872	0.0652216
2334	2014	广东省	0.152846	1.3179	0.201771	0.130426	0.139853	0.041089	0.580382	0.333333	21.3238	0.330632	1.32927	0.1047	2.07944	0	0	0	0	0	C38	0.140289	1.26798	0.216949	0.13537	1.94591	1.27293	0.346251	21.1958	0.333333	0.578447	0.043613	0.1135	0	0	0	0	1	-0.0101269	-0.0071603	-0.0025316	-0.002988	1	1	0.0660509	0.819872	0.0541533
2334	2015	广东省	0.171339	1.24173	0.179301	0.130882	0.024084	0.04238	0.532273	0.333333	21.4338	0.315492	1.32927	0.1142	2.19722	0	0	0	0	0	C38	0.152846	1.3179	0.201771	0.130426	2.07944	1.32927	0.330632	21.3238	0.333333	0.580382	0.041089	0.1047	0	0	0	0	1	-0.0087777	-0.0062063	-0.0021944	-0.0025899	1	1	0.0572509	0.819872	0.0469384
2334	2016	广东省	0.338957	1.08144	0.283309	0.145421	0.222104	0.03127	0.512547	0.333333	21.6722	0.303955	1.33763	0.1339	2.30259	0	0	0	0	0	C38	0.171339	1.24173	0.179301	0.130882	2.19722	1.32927	0.315492	21.4338	0.333333	0.532273	0.04238	0.1142	0	0	0	0	1	-0.0102343	-0.0072362	-0.0025585	-0.0030197	1	1	0.0667509	0.819872	0.0547272
2334	2017	广东省	0.392225	1.08326	0.207388	0.118056	0.602975	0.039456	0.659296	0.333333	21.8923	0.306703	1.33763	0.1118	2.3979	0	0	0	0	0	C38	0.338957	1.08144	0.283309	0.145421	2.30259	1.33763	0.303955	21.6722	0.333333	0.512547	0.03127	0.1339	0	0	0	0	1	-0.0132547	-0.0093718	-0.0033136	-0.0039108	0	1	0.0864509	0.819872	0.0708787
2334	2018	广东省	0.410249	1.09759	0.131333	0.105274	0.049828	0.035048	0.653246	0.333333	21.9503	0.278219	1.38519	0.1162	2.48491	0	0	0	0	0	C38	0.392225	1.08326	0.207388	0.118056	2.3979	1.33763	0.306703	21.8923	0.333333	0.659296	0.039456	0.1118	0	0	0	0	1	-0.0098663	-0.006976	-0.0024665	-0.0029111	0	0	0.0643509	-0.180128	-0.0115914
2334	2019	广东省	0.417781	1.19477	0.17732	0.12523	0.006267	0.042588	0.838561	0.333333	21.7068	0.259554	1.30687	0.1306	2.56495	0	0	0	0	0	C38	0.410249	1.09759	0.131333	0.105274	2.48491	1.38519	0.278219	21.9503	0.333333	0.653246	0.035048	0.1162	0	0	0	0	1	-0.0105409	-0.007453	-0.0026351	-0.0031101	0	0	0.0687509	-0.180128	-0.012384
2335	2012	福建省	0.283879	1.03384	0.385434	0.137048	-0.009528	0.031573	0.68635	0.428571	21.0308	0.6724	0.725033	0.0654	2.56495	0	0	0	0	0	C38																	1					0
2335	2013	福建省	0.322128	1.26708	0.162836	0.135212	0.085929	0.054318	0.656927	0.428571	21.157	0.688285	0.725033	0.0585	2.63906	0	0	0	0	0	C38	0.283879	1.03384	0.385434	0.137048	2.56495	0.725033	0.6724	21.0308	0.428571	0.68635	0.031573	0.0654	0	0	0	0	1	-0.0027522	-0.001946	-0.000688	-0.0008121	0	0	0.0179509	-0.180128	-0.0032335
2335	2014	福建省	0.416154	1.28588	0.145773	0.12267	0.453489	0.065925	0.697899	0.428571	21.4704	0.672588	0.725033	0.0561	2.70805	0	0	0	0	0	C38	0.322128	1.26708	0.162836	0.135212	2.63906	0.725033	0.688285	21.157	0.428571	0.656927	0.054318	0.0585	0	0	0	0	1	-0.0016943	-0.001198	-0.0004236	-0.0004999	0	0	0.0110509	-0.180128	-0.0019906
2335	2015	福建省	0.521923	1.28945	0.098631	0.126168	0.113031	0.063076	0.516714	0.428571	21.8783	0.68098	0.725518	0.0706	2.77259	0	0	0	0	0	C38	0.416154	1.28588	0.145773	0.12267	2.70805	0.725033	0.672588	21.4704	0.428571	0.697899	0.065925	0.0561	0	0	0	0	1	-0.0013264	-0.0009378	-0.0003316	-0.0003913	0	0	0.0086509	-0.180128	-0.0015583
2335	2016	福建省	0.358589	1.18102	0.261775	0.130915	0.039523	0.048448	0.338586	0.428571	22.3397	0.614725	0.620684	0.0791	2.83321	0	0	0	0	0	C38	0.521923	1.28945	0.098631	0.126168	2.77259	0.725518	0.68098	21.8783	0.428571	0.516714	0.063076	0.0706	0	0	0	0	1	-0.0035495	-0.0025097	-0.0008873	-0.0010473	0	0	0.0231509	-0.180128	-0.0041701
2335	2017	福建省	0.410118	1.14626	0.153166	0.109559	0.415185	0.048826	0.388653	0.428571	22.5489	0.59399	0.620684	0.0874	2.89037	0	0	0	0	0	C38	0.358589	1.18102	0.261775	0.130915	2.83321	0.620684	0.614725	22.3397	0.428571	0.338586	0.048448	0.0791	0	0	0	0	1	-0.0048527	-0.0034312	-0.0012131	-0.0014318	0	0	0.0316509	-0.180128	-0.0057012
2335	2018	福建省	0.531629	1.19639	0.103209	0.093804	0.424725	0.044546	0.457303	0.428571	22.7403	0.591656	0.620684	0.0836	2.94444	0	0	0	0	0	C38	0.410118	1.14626	0.153166	0.109559	2.89037	0.620684	0.59399	22.5489	0.428571	0.388653	0.048826	0.0874	0	0	0	0	1	-0.0061253	-0.0043309	-0.0015313	-0.0018073	0	0	0.0399509	-0.180128	-0.0071963
2335	2019	福建省	0.560623	1.02066	0.080623	0.104269	0.125804	0.052953	0.494052	0.428571	22.7815	0.588948	0.620684	0.0707	2.99573	0	0	0	0	0	C38	0.531629	1.19639	0.103209	0.093804	2.94444	0.620684	0.591656	22.7403	0.428571	0.457303	0.044546	0.0836	0	0	0	0	1	-0.0055427	-0.003919	-0.0013856	-0.0016354	0	0	0.0361509	-0.180128	-0.0065118
2337	2012	天津市	0.245301	1.08051	0.274689	0.075779	-0.146678	0.022766	0.270922	0.4	21.2379	0.75757	2.578	0.0742	2.48491	0	0	0	0	0	C35																	1					0
2337	2013	天津市	0.261304	0.86135	0.218769	0.054823	0.483125	0.02192	0.368346	0.4	21.3249	0.700088	2.5306	0.0515	2.56495	0	0	0	0	0	C35	0.245301	1.08051	0.274689	0.075779	2.48491	2.578	0.75757	21.2379	0.4	0.270922	0.022766	0.0742	0	0	0	0	1	-0.0041015	-0.0029	-0.0010253	-0.0012102	0	0	0.0267509	-0.180128	-0.0048186
2337	2014	天津市	0.239868	1.16051	0.268983	0.066203	0.072961	0.021594	0.409301	0.4	21.2897	0.741407	0.155635	0.0505	2.63906	0	0	0	0	0	C35	0.261304	0.86135	0.218769	0.054823	2.56495	2.5306	0.700088	21.3249	0.4	0.368346	0.02192	0.0515	0	0	0	0	1	-0.0006211	-0.0004391	-0.0001553	-0.0001833	0	0	0.0040509	-0.180128	-0.0007297
2337	2015	天津市	0.203637	1.24786	0.158145	0.108873	-0.508933	0.028687	0.209638	0.5	21.248	0.387612	2.14558	0.0999	2.70805	0	0	0	0	0	C35	0.239868	1.16051	0.268983	0.066203	2.63906	0.155635	0.741407	21.2897	0.4	0.409301	0.021594	0.0505	0	0	0	0	1	-0.0004678	-0.0003307	-0.0001169	-0.000138	0	0	0.0030509	-0.180128	-0.0005496
2337	2016	天津市	0.212617	1.1384	0.163774	0.101443	0.057629	0.025372	0.21898	0.4	21.2603	0.379014	2.14558	0.084	2.77259	0	0	0	0	0	C35	0.203637	1.24786	0.158145	0.108873	2.70805	2.14558	0.387612	21.248	0.5	0.209638	0.028687	0.0999	0	0	0	0	1	-0.0080418	-0.005686	-0.0020104	-0.0023728	0	0	0.0524509	-0.180128	-0.0094479
2337	2017	天津市	0.1954	1.14007	0.163128	0.075268	0.513411	0.023203	0.341879	0.4	21.2289	0.381217	2.14558	0.065	2.83321	0	0	0	0	0	C35	0.212617	1.1384	0.163774	0.101443	2.77259	2.14558	0.379014	21.2603	0.4	0.21898	0.025372	0.084	0	0	0	0	1	-0.005604	-0.0039623	-0.0014009	-0.0016535	0	0	0.0365509	-0.180128	-0.0065839
2337	2018	天津市	0.145606	0.97558	0.078621	0.087438	-0.206171	0.022617	0.294819	0.4	21.1466	0.380225	2.14558	0.0741	2.89037	0	0	0	0	0	C35	0.1954	1.14007	0.163128	0.075268	2.83321	2.14558	0.381217	21.2289	0.4	0.341879	0.023203	0.065	0	0	0	0	1	-0.0026909	-0.0019026	-0.0006727	-0.000794	0	0	0.0175509	-0.180128	-0.0031614
2337	2019	天津市	0.17096	1.23829	0.119609	0.106844	0.17191	0.019775	0.334309	0.4	21.1794	0.375815	2.14558	0.0848	2.94444	0	0	0	0	0	C35	0.145606	0.97558	0.078621	0.087438	2.89037	2.14558	0.380225	21.1466	0.4	0.294819	0.022617	0.0741	0	0	0	0	1	-0.0040861	-0.0028891	-0.0010215	-0.0012056	0	0	0.0266509	-0.180128	-0.0048006
2339	2015	山东省	0.329363	1.38817	0.201525	0.080665	0.15967	0.064664	0.548505	0.333333	21.5751	0.211822	0.0004999	0.0419	2.70805	0	0	0	0	0	C38																	1					0
2339	2016	山东省	0.434432	1.33135	0.169037	0.092263	0.105655	0.055893	0.486786	0.333333	21.7949	0.210051	0.001399	0.0655	2.77259	0	0	0	0	0	C38	0.329363	1.38817	0.201525	0.080665	2.70805	0.0004999	0.211822	21.5751	0.333333	0.548505	0.064664	0.0419	0	0	0	0	1	0.0008508	0.0006016	0.0002127	0.000251	0	0	-0.0055491	-0.180128	0.0009995
2339	2017	山东省	0.46115	1.22578	0.190492	0.096343	0.138487	0.053105	0.449398	0.333333	22.0048	0.202155	0.001399	0.0669	2.83321	0	0	0	0	0	C38	0.434432	1.33135	0.169037	0.092263	2.77259	0.001399	0.210051	21.7949	0.333333	0.486786	0.055893	0.0655	0	0	0	0	1	-0.0027676	-0.0019568	-0.0006919	-0.0008166	0	0	0.0180509	-0.180128	-0.0032515
2339	2018	山东省	0.459993	0.98305	0.169263	0.077722	0.212153	0.05826	0.52295	0.333333	22.0456	0.212209	0.183071	0.063	2.89037	0	0	0	0	0	C38	0.46115	1.22578	0.190492	0.096343	2.83321	0.001399	0.202155	22.0048	0.333333	0.449398	0.053105	0.0669	0	0	0	0	1	-0.0029822	-0.0021086	-0.0007455	-0.0008799	0	0	0.0194509	-0.180128	-0.0035037
2340	2012	广东省	0.607939	1.30781	0.184466	0.015816	0.544087	0.044662	0.223362	0.333333	22.5717	0.470656	0.486	0.0505	1.79176	0	0	0	0	0	C42																	1					1
2340	2013	广东省	0.657158	1.31585	0.092996	0.009113	1.45768	0.054307	0.450589	0.333333	22.7693	0.384805	0.75959	0.027	1.94591	0	0	0	0	0	C42	0.607939	1.30781	0.184466	0.015816	1.79176	0.486	0.470656	22.5717	0.333333	0.223362	0.044662	0.0505	0	0	0	0	1	-0.0004678	-0.0003307	-0.0001169	-0.000138	1	1	0.0030509	0.819872	0.0025014
2340	2014	广东省	0.591146	1.21599	0.093548	0.009594	0.121292	0.089832	0.337354	0.333333	23.1734	0.3483	0.722706	0.0331	2.07944	0	0	0	0	0	C42	0.657158	1.31585	0.092996	0.009113	1.94591	0.75959	0.384805	22.7693	0.333333	0.450589	0.054307	0.027	0	0	0	0	1	0.0031353	0.0022168	0.0007838	0.0009251	1	1	-0.0204491	0.819872	-0.0167656
2340	2015	广东省	0.574428	1.06085	0.083178	0.01046	0.309121	0.078862	0.32104	0.333333	23.4921	0.266205	0.829076	0.0322	2.19722	0	0	0	0	0	C42	0.591146	1.21599	0.093548	0.009594	2.07944	0.722706	0.3483	23.1734	0.333333	0.337354	0.089832	0.0331	0	0	0	0	1	0.0022	0.0015555	0.00055	0.0006491	1	1	-0.0143491	0.819872	-0.0117644
2340	2016	广东省	0.622371	1.08484	0.07755	0.007362	0.531296	0.066525	0.410853	0.333333	23.6714	0.244196	0.838027	0.026	2.30259	0	0	0	0	0	C42	0.574428	1.06085	0.083178	0.01046	2.19722	0.829076	0.266205	23.4921	0.333333	0.32104	0.078862	0.0322	0	0	0	0	1	0.002338	0.0016531	0.0005845	0.0006898	1	1	-0.0152491	0.819872	-0.0125023
2340	2017	广东省	0.645108	1.61729	0.096629	0.007503	0.372165	0.063194	0.483231	0.333333	23.8256	0.240345	0.838027	0.034	2.3979	0	0	4	1.60944	1	C42	0.622371	1.08484	0.07755	0.007362	2.30259	0.838027	0.244196	23.6714	0.333333	0.410853	0.066525	0.026	0	0	0	0	1	0.0032886	0.0023252	0.0008221	0.0009703	0	1	-0.0214491	0.819872	-0.0175855
2340	2018	广东省	0.590395	1.19121	0.136823	0.00567	0.290741	0.057472	0.556023	0.333333	23.9405	0.23583	0.838027	0.0429	2.48491	0	0	0	0	0	C42	0.645108	1.61729	0.096629	0.007503	2.3979	0.838027	0.240345	23.8256	0.333333	0.483231	0.063194	0.034	0	0	1	1.60944	1	-0.0195834	-0.0119911	0.0005155	0.0006084	0	0	-0.0134491	-0.180128	0.0024226
2340	2019	广东省	0.5876	1.09572	0.107388	0.007524	0.034283	0.064892	0.534779	0.333333	24.0132	0.232413	0.927508	0.0465	2.56495	0	0	0	0	0	C42	0.590395	1.19121	0.136823	0.00567	2.48491	0.838027	0.23583	23.9405	0.333333	0.556023	0.057472	0.0429	0	0	0	0	1	0.0006975	0.0004931	0.0001744	0.0002058	0	0	-0.0045491	-0.180128	0.0008194
2341	2012	广东省	0.585608	1.1666	0.08692	0.051546	0.197877	0.050198	0.606156	0.444444	21.3567	0.614074	1.96732	0.0372	2.30259	0	0	0	0	0	C26																	1					1
2341	2013	广东省	0.493215	0.70877	0.162737	0.067861	0.181892	0.047979	0.447222	0.428571	21.8279	0.486665	1.88087	0.0334	2.3979	0	0	0	0	0	C26	0.585608	1.1666	0.08692	0.051546	2.30259	1.96732	0.614074	21.3567	0.444444	0.606156	0.050198	0.0372	0	0	0	0	1	0.0015714	0.0011111	0.0003928	0.0004636	0	1	-0.0102491	0.819872	-0.0084029
2341	2014	广东省	0.518483	0.77682	0.089662	0.079612	-0.00056	0.074112	0.399602	0.428571	21.94	0.444029	2.22515	0.0403	2.48491	0	0	0	0	0	C26	0.493215	0.70877	0.162737	0.067861	2.3979	1.88087	0.486665	21.8279	0.428571	0.447222	0.047979	0.0334	0	0	0	0	1	0.002154	0.001523	0.0005385	0.0006355	0	0	-0.0140491	-0.180128	0.0025306
2341	2015	广东省	0.585879	1.22649	0.049981	0.098737	-0.240831	0.073823	0.281703	0.428571	22.0139	0.393363	1.58668	0.0492	2.56495	0	0	0	0	0	C26	0.518483	0.77682	0.089662	0.079612	2.48491	2.22515	0.444029	21.94	0.428571	0.399602	0.074112	0.0403	0	0	0	0	1	0.0010961	0.000775	0.000274	0.0003234	0	0	-0.0071491	-0.180128	0.0012877
2341	2016	广东省	0.479387	1.07766	0.267467	0.07588	0.290792	0.075199	0.212704	0.428571	22.5502	0.428963	1.55128	0.0339	2.63906	0	0	0	0	0	C26	0.585879	1.22649	0.049981	0.098737	2.56495	1.58668	0.393363	22.0139	0.428571	0.281703	0.073823	0.0492	0	0	0	0	1	-0.0002685	-0.0001898	-6.71e-05	-7.92e-05	0	0	0.0017509	-0.180128	-0.0003154
2341	2017	广东省	0.499454	1.24053	0.199725	0.062573	0.305805	0.074853	0.272555	0.428571	22.569	0.433682	1.49616	0.034	2.70805	0	0	0	0	0	C26	0.479387	1.07766	0.267467	0.07588	2.63906	1.55128	0.428963	22.5502	0.428571	0.212704	0.075199	0.0339	0	0	0	0	1	0.0020773	0.0014688	0.0005193	0.0006129	0	0	-0.0135491	-0.180128	0.0024406
2341	2018	广东省	0.48102	1.18274	0.13054	0.036506	0.861784	0.053257	0.336478	0.428571	22.9799	0.410326	1.42292	0.0439	2.77259	0	0	0	0	0	C26	0.499454	1.24053	0.199725	0.062573	2.70805	1.49616	0.433682	22.569	0.428571	0.272555	0.074853	0.034	0	0	0	0	1	0.002062	0.001458	0.0005155	0.0006084	0	0	-0.0134491	-0.180128	0.0024226
2341	2019	广东省	0.487828	1.30481	0.03199	0.045793	0.033689	0.05563	0.347351	0.333333	22.9813	0.396242	1.42292	0.0556	2.83321	0	0	0	0	0	C26	0.48102	1.18274	0.13054	0.036506	2.77259	1.42292	0.410326	22.9799	0.428571	0.336478	0.053257	0.0439	0	0	0	0	1	0.0005441	0.0003847	0.000136	0.0001606	0	0	-0.0035491	-0.180128	0.0006393
2342	2012	河北省	0.438836	1.01844	0.095405	0.102992	0.081742	0.045399	0.400749	0.333333	22.1406	0.725	1.73994	0.0466	2.07944	0	0	0	0	0	C33																	1					1
2342	2013	河北省	0.45557	0.92668	0.088396	0.094965	0.02672	0.041927	0.390128	0.333333	22.1937	0.71125	1.73994	0.0397	2.19722	0	0	0	0	0	C33	0.438836	1.01844	0.095405	0.102992	2.07944	1.73994	0.725	22.1406	0.333333	0.400749	0.045399	0.0466	0	0	0	0	1	0.0001302	9.2e-05	3.25e-05	3.84e-05	1	1	-0.0008491	0.819872	-0.0006961
2342	2014	河北省	0.410612	1.0296	0.106549	0.094431	-0.084721	0.04874	0.38445	0.428571	22.1198	0.393229	1.13678	0.045	2.30259	0	0	0	0	0	C33	0.45557	0.92668	0.088396	0.094965	2.19722	1.73994	0.71125	22.1937	0.333333	0.390128	0.041927	0.0397	0	0	0	0	1	0.0011881	0.00084	0.000297	0.0003505	1	1	-0.0077491	0.819872	-0.0063532
2342	2015	河北省	0.379184	0.95408	0.066802	0.102073	-0.141066	0.048475	0.344045	0.428571	22.0788	0.353655	1.34703	0.0433	2.3979	0	0	0	0	0	C33	0.410612	1.0296	0.106549	0.094431	2.30259	1.13678	0.393229	22.1198	0.428571	0.38445	0.04874	0.045	0	0	0	0	1	0.0003755	0.0002655	9.39e-05	0.0001108	0	1	-0.0024491	0.819872	-0.0020079
2342	2016	河北省	0.405616	0.90821	0.070032	0.106064	0.022947	0.039965	0.335346	0.428571	22.1272	0.354378	1.34703	0.0515	2.48491	0	0	0	0	0	C33	0.379184	0.95408	0.066802	0.102073	2.3979	1.34703	0.353655	22.0788	0.428571	0.344045	0.048475	0.0433	0	0	0	0	1	0.0006361	0.0004498	0.000159	0.0001877	0	0	-0.0041491	-0.180128	0.0007474
2342	2017	河北省	0.416538	1.67078	0.109476	0.113235	0.037235	0.037393	0.344641	0.428571	22.1362	0.339072	1.34703	0.0502	2.56495	0	0	0	0	0	C33	0.405616	0.90821	0.070032	0.106064	2.48491	1.34703	0.354378	22.1272	0.428571	0.335346	0.039965	0.0515	0	0	0	0	1	-0.0006211	-0.0004391	-0.0001553	-0.0001833	0	0	0.0040509	-0.180128	-0.0007297
2342	2018	河北省	0.395573	1.01811	0.064181	0.09693	0.19012	0.037762	0.421746	0.428571	22.1086	0.356676	1.34703	0.046	2.63906	0	0	0	0	0	C33	0.416538	1.67078	0.109476	0.113235	2.56495	1.34703	0.339072	22.1362	0.428571	0.344641	0.037393	0.0502	0	0	0	0	1	-0.0004218	-0.0002982	-0.0001054	-0.0001244	0	0	0.0027509	-0.180128	-0.0004955
2342	2019	河北省	0.394053	1.1318	0.03927	0.094404	0.166641	0.0365	0.490118	0.428571	22.1123	0.356676	1.34703	0.0454	2.70805	0	0	0	0	0	C33	0.395573	1.01811	0.064181	0.09693	2.63906	1.34703	0.356676	22.1086	0.428571	0.421746	0.037762	0.046	0	0	0	0	1	0.0002222	0.0001571	5.55e-05	6.56e-05	0	0	-0.0014491	-0.180128	0.000261
2345	2012	广东省	0.279408	0.82914	0.067476	0.191582	0.163553	0.004978	0.744252	0.333333	21.4469	0.671721	0.723725	0.0312	1.79176	0	0	0	0	0	C41																	1					1
2345	2013	广东省	0.286358	0.70605	0.052589	0.179273	0.351784	0.003023	0.607198	0.333333	21.9517	0.603755	0.639061	0.0323	1.94591	0	0	0	0	0	C41	0.279408	0.82914	0.067476	0.191582	1.79176	0.723725	0.671721	21.4469	0.333333	0.744252	0.004978	0.0312	0	0	0	0	1	0.0024913	0.0017615	0.0006228	0.0007351	1	1	-0.0162491	0.819872	-0.0133221
2345	2014	广东省	0.44327	0.4836	0.022717	0.197557	0.191095	0.005649	0.565834	0.333333	22.1971	0.590076	0.723725	0.0333	2.07944	0	0	0	0	0	C41	0.286358	0.70605	0.052589	0.179273	1.94591	0.639061	0.603755	21.9517	0.333333	0.607198	0.003023	0.0323	0	0	0	0	1	0.0023227	0.0016422	0.0005806	0.0006853	1	1	-0.0151491	0.819872	-0.0124203
2345	2015	广东省	0.412786	1.05143	0.06404	0.219348	0.08919	0.007761	0.61487	0.333333	22.1994	0.565998	0.723725	0.0304	2.19722	0	0	0	0	0	C41	0.44327	0.4836	0.022717	0.197557	2.07944	0.723725	0.590076	22.1971	0.333333	0.565834	0.005649	0.0333	0	0	0	0	1	0.0021693	0.0015338	0.0005423	0.0006401	1	1	-0.0141491	0.819872	-0.0116004
2345	2016	广东省	0.404389	1.02903	0.100588	0.226719	0.017828	0.007035	0.598833	0.333333	22.2434	0.577061	0.723725	0.0275	2.30259	0	0	0	0	0	C41	0.412786	1.05143	0.06404	0.219348	2.19722	0.723725	0.565998	22.1994	0.333333	0.61487	0.007761	0.0304	0	0	0	0	1	0.002614	0.0018482	0.0006535	0.0007713	1	1	-0.0170491	0.819872	-0.013978
2345	2017	广东省	0.359137	0.70139	0.078401	0.218111	0.126885	0.00444	0.571381	0.333333	22.4098	0.547954	0.723725	0.0276	2.3979	0	0	0	0	0	C41	0.404389	1.02903	0.100588	0.226719	2.30259	0.723725	0.577061	22.2434	0.333333	0.598833	0.007035	0.0275	0	0	0	0	1	0.0030586	0.0021626	0.0007646	0.0009024	0	1	-0.0199491	0.819872	-0.0163557
2345	2018	广东省	0.388691	1.08074	0.090977	0.230616	0.052441	0.025689	0.594396	0.333333	22.4215	0.549519	0.723725	0.0189	2.48491	0	0	0	0	0	C41	0.359137	0.70139	0.078401	0.218111	2.3979	0.723725	0.547954	22.4098	0.333333	0.571381	0.00444	0.0276	0	0	0	0	1	0.0030433	0.0021518	0.0007608	0.0008979	0	0	-0.0198491	-0.180128	0.0035754
2345	2019	广东省	0.35204	1.00424	0.089175	0.231709	0.090748	0.025598	0.671042	0.333333	22.3872	0.520913	1.19213	0.0164	2.56495	0	0	0	0	0	C41	0.388691	1.08074	0.090977	0.230616	2.48491	0.723725	0.549519	22.4215	0.333333	0.594396	0.025689	0.0189	0	0	0	0	1	0.0043771	0.0030949	0.0010942	0.0012915	0	0	-0.0285491	-0.180128	0.0051425
2346	2012	上海市	0.144601	1.00963	0.37152	0.028637	-0.334863	0.10614	0.271674	0.333333	20.8455	0.767434	2.9657	0.0518	1.60944	0	0	0	0	0	C30																	1					1
2346	2013	上海市	0.057655	0.54245	0.036584	0.045319	-0.392904	0.049481	0.184686	0.333333	20.7322	0.756029	2.9657	0.0487	1.79176	0	0	0	0	0	C30	0.144601	1.00963	0.37152	0.028637	1.60944	2.9657	0.767434	20.8455	0.333333	0.271674	0.10614	0.0518	0	0	0	0	1	-0.0006671	-0.0004717	-0.0001668	-0.0001968	1	1	0.0043509	0.819872	0.0035672
2346	2014	上海市	0.24215	0.83283	0.009245	0.027237	1.48611	0.058782	0.244961	0.333333	21.3604	0.788223	1.5622	0.0495	1.94591	0	0	0	0	0	C30	0.057655	0.54245	0.036584	0.045319	1.79176	2.9657	0.756029	20.7322	0.333333	0.184686	0.049481	0.0487	0	0	0	0	1	-0.0001918	-0.0001356	-4.79e-05	-5.66e-05	1	1	0.0012509	0.819872	0.0010256
2346	2015	上海市	0.255964	1.03965	0.04713	0.020849	-0.055553	0.053964	0.218678	0.333333	21.4169	0.788223	1.5622	0.0393	2.07944	0	0	0	0	0	C38	0.24215	0.83283	0.009245	0.027237	1.94591	1.5622	0.788223	21.3604	0.333333	0.244961	0.058782	0.0495	0	0	0	0	1	-0.0003145	-0.0002223	-7.86e-05	-9.28e-05	1	1	0.0020509	0.819872	0.0016815
2346	2016	上海市	0.146175	1.15605	0.064169	0.012361	-0.035967	0.054227	0.218146	0.428571	21.3829	0.788238	1.5622	0.0341	2.19722	0	0	0	0	0	C38	0.255964	1.03965	0.04713	0.020849	2.07944	1.5622	0.788223	21.4169	0.333333	0.218678	0.053964	0.0393	0	0	0	0	1	0.0012494	0.0008834	0.0003123	0.0003686	1	1	-0.0081491	0.819872	-0.0066812
2346	2017	上海市	0.136979	0.9389	0.007361	0.012573	0.074386	0.036847	0.184229	0.428571	21.6234	0.788223	1.5622	0.0349	2.30259	0	0	0	0	0	C38	0.146175	1.15605	0.064169	0.012361	2.19722	1.5622	0.788238	21.3829	0.428571	0.218146	0.054227	0.0341	0	0	0	0	1	0.0020467	0.0014471	0.0005117	0.0006039	1	1	-0.0133491	0.819872	-0.0109445
2346	2018	上海市	0.192474	1.24504	0.017022	0.017397	0.234263	0.034934	0.221291	0.428571	21.6507	0.787589	1.5622	0.0357	2.3979	0	0	0	0	0	C38	0.136979	0.9389	0.007361	0.012573	2.30259	1.5622	0.788223	21.6234	0.428571	0.184229	0.036847	0.0349	0	0	0	0	1	0.001924	0.0013604	0.000481	0.0005677	0	1	-0.0125491	0.819872	-0.0102886
2346	2019	上海市	0.30439	1.22172	0.048711	0.031791	-0.192582	0.029498	0.154733	0.428571	21.7945	0.787356	1.5622	0.0447	2.48491	0	0	0	0	0	C38	0.192474	1.24504	0.017022	0.017397	2.3979	1.5622	0.787589	21.6507	0.428571	0.221291	0.034934	0.0357	0	0	0	0	1	0.0018014	0.0012737	0.0004503	0.0005315	0	0	-0.0117491	-0.180128	0.0021163
2347	2012	安徽省	0.307012	0.8233	0.038928	0.100861	0.008678	0.056021	0.329503	0.555556	20.9335	0.650615	2.10878	0.0385	1.60944	0	0	0	0	0	C34																	2					1
2347	2013	安徽省	0.438965	0.94814	0.13521	0.126295	-0.119798	0.041062	0.216772	0.375	21.2252	0.591838	2.10781	0.035	1.79176	0	0	0	0	0	C34	0.307012	0.8233	0.038928	0.100861	1.60944	2.10878	0.650615	20.9335	0.555556	0.329503	0.056021	0.0385	0	0	0	0	2	0.0013721	0.0009701	0.000343	0.0004048	1	1	-0.0089491	0.819872	-0.0073371
2347	2014	安徽省	0.292622	1.21551	0.13292	0.104723	0.041962	0.039471	0.218689	0.375	21.2574	0.506975	2.10781	0.0424	1.94591	0	0	0	0	0	C34	0.438965	0.94814	0.13521	0.126295	1.79176	2.10781	0.591838	21.2252	0.375	0.216772	0.041062	0.035	0	0	0	0	2	0.0019087	0.0013496	0.0004772	0.0005632	1	1	-0.0124491	0.819872	-0.0102066
2347	2015	安徽省	0.300083	0.96082	0.099086	0.107734	0.007499	0.037837	0.217149	0.375	21.272	0.436065	2.10664	0.0419	2.07944	0	0	0	0	0	C34	0.292622	1.21551	0.13292	0.104723	1.94591	2.10781	0.506975	21.2574	0.375	0.218689	0.039471	0.0424	0	0	0	0	2	0.0007741	0.0005473	0.0001935	0.0002284	1	1	-0.0050491	0.819872	-0.0041396
2347	2016	安徽省	0.321056	1.09127	0.125551	0.099153	-0.023929	0.039219	0.203794	0.375	21.3111	0.41956	2.10664	0.0339	2.19722	0	0	0	0	0	C34	0.300083	0.96082	0.099086	0.107734	2.07944	2.10664	0.436065	21.272	0.375	0.217149	0.037837	0.0419	0	0	0	0	2	0.0008508	0.0006016	0.0002127	0.000251	1	1	-0.0055491	0.819872	-0.0045495
2347	2017	安徽省	0.431908	1.0305	0.083685	0.129785	0.194664	0.034122	0.219526	0.333333	21.4144	0.432652	2.10664	0.0335	2.30259	0	0	0	0	0	C34	0.321056	1.09127	0.125551	0.099153	2.19722	2.10664	0.41956	21.3111	0.375	0.203794	0.039219	0.0339	0	0	0	0	2	0.0020773	0.0014688	0.0005193	0.0006129	1	1	-0.0135491	0.819872	-0.0111085
2347	2018	安徽省	0.483251	1.12394	0.088377	0.076782	0.702768	0.03274	0.335559	0.333333	21.5226	0.432652	2.10664	0.042	2.3979	0	0	0	0	0	C34	0.431908	1.0305	0.083685	0.129785	2.30259	2.10664	0.432652	21.4144	0.333333	0.219526	0.034122	0.0335	0	0	0	0	2	0.0021387	0.0015122	0.0005346	0.000631	0	1	-0.0139491	0.819872	-0.0114364
2347	2019	安徽省	0.46303	1.01253	0.108624	0.091706	0.096652	0.02698	0.373664	0.333333	21.5072	0.421929	2.10664	0.0556	2.48491	0	0	0	0	0	C34	0.483251	1.12394	0.088377	0.076782	2.3979	2.10664	0.432652	21.5226	0.333333	0.335559	0.03274	0.042	0	0	0	0	2	0.0008355	0.0005907	0.0002089	0.0002465	0	0	-0.0054491	-0.180128	0.0009815
2348	2012	广东省	0.059336	0.90946	0.149057	0.049593	0.112418	0.189822	0.329254	0.375	20.8972	0.743243	0.372184	0.0319	3.13549	0	0	0	0	0	C24																	1					0
2348	2013	广东省	0.007969	1.49888	0.246477	0.061022	0.085501	0.108619	0.363954	0.375	20.8794	0.542568	0.17185	0.0322	3.17805	0	0	0	0	0	C24	0.059336	0.90946	0.149057	0.049593	3.13549	0.372184	0.743243	20.8972	0.375	0.329254	0.189822	0.0319	0	0	0	0	1	0.002384	0.0016856	0.000596	0.0007034	0	0	-0.0155491	-0.180128	0.0028008
2348	2014	广东省	0.009063	1.11427	0.057703	0.076249	-0.019816	0.104338	0.349627	0.375	20.8997	0.552674	0.298177	0.0334	3.21888	0	0	0	0	0	C24	0.007969	1.49888	0.246477	0.061022	3.17805	0.17185	0.542568	20.8794	0.375	0.363954	0.108619	0.0322	0	0	0	0	1	0.002338	0.0016531	0.0005845	0.0006898	0	0	-0.0152491	-0.180128	0.0027468
2348	2015	广东省	0.019687	1.10629	0.090432	0.07668	-0.006244	0.098159	0.333733	0.375	20.94	0.53066	0.26198	0.0324	3.2581	0	1	4	1.60944	1	C24	0.009063	1.11427	0.057703	0.076249	3.21888	0.298177	0.552674	20.8997	0.375	0.349627	0.104338	0.0334	0	0	0	0	1	0.002154	0.001523	0.0005385	0.0006355	0	0	-0.0140491	-0.180128	0.0025306
2348	2016	广东省	0.057472	1.0555	0.08712	0.082788	-0.026363	0.034744	0.306004	0.375	21.0001	0.498423	0.26198	0.0341	3.29584	0	1	4	1.60944	1	C24	0.019687	1.10629	0.090432	0.07668	3.2581	0.26198	0.53066	20.94	0.375	0.333733	0.098159	0.0324	0	1	1	1.60944	1	-0.0219132	-0.0134176	0.0005768	-0.0143683	0	0	-0.0150491	-0.180128	0.0027108
2348	2017	广东省	0.19919	0.66168	0.048425	0.071542	0.638515	0.073789	0.382059	0.375	21.2714	0.505311	0.26198	0.0359	3.33221	0	0	0	0	0	C24	0.057472	1.0555	0.08712	0.082788	3.29584	0.26198	0.498423	21.0001	0.375	0.306004	0.034744	0.0341	0	1	1	1.60944	1	-0.0194378	-0.0119019	0.0005117	-0.0127452	0	0	-0.0133491	-0.180128	0.0024045
2348	2018	广东省	0.237198	1.0062	0.07096	0.093406	0.255758	0.065466	0.446257	0.375	21.3438	0.502491	0.26198	0.0362	3.3673	0	0	0	0	0	C24	0.19919	0.66168	0.048425	0.071542	3.33221	0.26198	0.505311	21.2714	0.375	0.382059	0.073789	0.0359	0	0	0	0	1	0.0017707	0.001252	0.0004427	0.0005225	0	0	-0.0115491	-0.180128	0.0020803
2348	2019	广东省	0.263467	1.02727	0.033816	0.124629	-0.141906	0.033355	0.494926	0.375	21.0872	0.50021	0.26198	0.0408	3.4012	0	0	0	0	0	C24	0.237198	1.0062	0.07096	0.093406	3.3673	0.26198	0.502491	21.3438	0.375	0.446257	0.065466	0.0362	0	0	0	0	1	0.0017247	0.0012195	0.0004312	0.0005089	0	0	-0.0112491	-0.180128	0.0020263
2350	2012	北京市	0.313729	1.10304	0.40778	0.115771	0.218883	0.008429	0.75509	0.333333	21.1214	0.739198	1.17736	0.0428	2.94444	0	0	0	0	0	C38																	1					0
2350	2013	北京市	0.28345	1.20915	0.37684	0.125606	-0.116256	0.047171	0.683252	0.333333	21.0976	0.652703	1.11586	0.0575	2.99573	0	0	0	0	0	C38	0.313729	1.10304	0.40778	0.115771	2.94444	1.17736	0.739198	21.1214	0.333333	0.75509	0.008429	0.0428	0	0	0	0	1	0.0007128	0.000504	0.0001782	0.0002103	0	0	-0.0046491	-0.180128	0.0008374
2350	2014	北京市	0.34184	1.04395	0.205199	0.12089	0.356682	0.05965	0.78695	0.333333	21.2615	0.620244	1.06657	0.0463	3.04452	0	0	0	0	0	C38	0.28345	1.20915	0.37684	0.125606	2.99573	1.11586	0.652703	21.0976	0.333333	0.683252	0.047171	0.0575	0	0	0	0	1	-0.001541	-0.0010896	-0.0003852	-0.0004547	0	0	0.0100509	-0.180128	-0.0018105
[truncated: 6,320 more rows]
