# Supplementary material for: Impact of R&D innovation and political background on corporate growth: A study based on private listed companies in China
Source: PLoS One. 2024 May 9;19(5):e0297329. doi: 10.1371/journal.pone.0297329 (PMC11081349; doi:10.1371/journal.pone.0297329)
Supplement: S2 File — (XLS) [file pone.0297329.s002.xls]

## Sheet: S2
Measures the political background of corporate executives
	Method				Variable Types
Literature	Dummy variable	Ratio	Assignment	Executives	Chairman	General manager	Government official category	Representative member category	Central/local government
Faccio (2006)	√			√
Fan et al. (2007)	√				√
Wu et al. (2008)	√			√					√
Yu et al. (2008)	√			√	√	√
Na et al. (2009)	√	√		√
Deng et al. (2009)	√	√	√	√
Du et al. (2010)	√		√	√
Jia et al. (2010)	√		√	√					√
Chaney et al. (2011)	√			√
Wu et al. (2011)	√			√	√	√
Zhang et al. (2014)	√		√	√			√	√
Yuan et al. (2015)	√	√		√			√	√
Chow & Wait (2017)	√	√		√
Yam et al. (2019)	√				√
Lee et al. (2020)	√				√
Su Kun (2021)	√		√	√
