# Supplementary material for: Impact of R&D innovation and political background on corporate growth: A study based on private listed companies in China
Source: PLoS One. 2024 May 9;19(5):e0297329. doi: 10.1371/journal.pone.0297329 (PMC11081349; doi:10.1371/journal.pone.0297329)
Supplement: S3 File — (XLS) [file pone.0297329.s003.xls]

## Sheet: S3
Variable definitions
Variable names		Variable symbol	Variable description
Corporate growth		Growth	Operating revenue growth rate
Research and development innovation		R&D	R&d expenditure/operating income
		R&D_Per	Total number of R&D personnel/employees
Political affiliation		political	Political=1 if the company executive is a former government official who is or was a deputy to the People's Congress or a member of the CPPCC, otherwise it is 0
		Political_lev	For political associations of government officials (corporate executives used to work for government agencies), they are assigned according to their highest position level: 1 below section level, 2 at section level, 3 at division level, 4 at department level and 5 at ministry level; For political associations of deputies and members (corporate executives are or used to be party deputies, NPC depu…
Size of business		Size	The natural logarithm of the total assets of the business
Cash flow		Fcf	(Net income + depreciation and amortization)/total assets
Market competition		Market	Selling expenses/operating income
Financial leverage		Lev	Total liabilities/Total assets
Board independence		Bdi	Number of independent directors/total number of board members
Ownership concentration		Fshr	Sum of holdings of the top five shareholders
Age of business		Age	Year of observation minus the natural logarithm of the year the business was founded
Proportion of intangible assets		Ria	Intangibles/total assets
Operating risks		Risk	Annual beta
Z-value		Zscore	The natural log of the Z value
Turnover capacity		Turn	Sales revenue/total assets
Turnover capacity		Turn	Sales revenue/total assets
